# Supplementary material for: An essential role for tungsten in the ecology and evolution of a previously uncultivated lineage of anaerobic, thermophilic Archaea
Source: Nat Commun. 2022 Jun 30;13:3773. doi: 10.1038/s41467-022-31452-8 (PMC9246946; doi:10.1038/s41467-022-31452-8)
Supplement: Supplementary file 5 — Supplementary Dataset 1 [file 41467_2022_31452_MOESM5_ESM.xlsx]

## Sheet: Sheet 1
Supplementary Dataset 1.
Trace element analysis and detection limits in µg/L (ppb)													Trace element analysis and detection limits calculated and expressed as molarity (mol/L)
Units are µg/L (ppb)	18.2 MΩ water	Synthetic GBS salts medium (no substrates)	GBS salts with CS (no other substrates)	A10X2 medium (GBS salts with CS and all other substrates)	2017 GBS spring water	0.2% yeast extract		detection limit (ppb)	Detection limit for 2017 GBS spring water (ppb)			Atomic mass (g/mol)	Units are molarity (mol/L)	18.2 MΩ water	Synthetic GBS salts medium (no substrates)	GBS salts with CS (no other substrates)	A10X2 medium (GBS salts with CS and all other substrates)	2017 GBS spring water	0.2% yeast extract		Detection limit (mol/L)	Detection limit for 2017 GBS spring water (mol/L)
Aluminum	ND	14.8	15.9	32	ND	6.4		0.5	10			26.98	Aluminum	ND	5.48554e-07	5.89325e-07	1.18606e-06	ND	2.37213e-07		1.85322e-08	3.70645e-07
Antimony	ND	ND	ND	ND	ND	ND		0.5	10			121.76	Antimony	ND	ND	ND	ND	ND	ND		4.10644e-09	8.21288e-08
Arsenic	ND	ND	ND	ND	83	ND		0.5	10			74.922	Arsenic	ND	ND	ND	ND	1.10782e-06	ND		6.67361e-09	1.33472e-07
Barium	ND	5	9	35	78	1		1	20			137.327	Barium	ND	3.64094e-08	6.5537e-08	2.54866e-07	5.67987e-07	7.28189e-09		7.28189e-09	1.45638e-07
Beryllium	ND	ND	ND	ND	ND	ND		0.5	10			9.012	Beryllium	ND	ND	ND	ND	ND	ND		5.54816e-08	1.10963e-06
Boron	ND	66	74	828	8010	21		5	500			10.81	Boron	ND	6.10546e-06	6.84551e-06	7.65957e-05	0.000740981	1.94265e-06		4.62535e-07	4.62535e-05
Cadmium	ND	ND	ND	ND	ND	ND		0.5	10			112.4	Cadmium	ND	ND	ND	ND	ND	ND		4.4484e-09	8.8968e-08
Chromium	ND	ND	1.4	2.1	ND	ND		0.5	10			51.996	Chromium	ND	ND	2.69251e-08	4.03877e-08	ND	ND		9.61612e-09	1.92322e-07
Cobalt	ND	53.1	53.9	53.6	ND	3.9		0.5	10			58.933	Cobalt	ND	9.01023e-07	9.14598e-07	9.09507e-07	ND	6.61768e-08		8.48421e-09	1.69684e-07
Copper	ND	16.4	21.6	21.1	ND	0.6		0.5	10			63.54	Copper	ND	2.58105e-07	3.39943e-07	3.32074e-07	ND	9.44287e-09		7.86906e-09	1.57381e-07
Iron	ND	1050	1060	1070	ND	70		5	100			55.847	Iron	ND	1.88014e-05	1.89804e-05	1.91595e-05	ND	1.25342e-06		8.95303e-08	1.79061e-06
Lead	ND	ND	ND	ND	ND	ND		0.5	10			207.2	Lead	ND	ND	ND	ND	ND	ND		2.41313e-09	4.82625e-08
Lithium	ND	1	ND	1	1760	1		1	20			6.941	Lithium	ND	1.44071e-07	ND	1.44071e-07	0.000253566	1.44071e-07		1.44071e-07	2.88143e-06
Manganese	ND	124	133	132	20	2		1	20			54.938	Manganese	ND	2.25709e-06	2.42091e-06	2.40271e-06	3.64047e-07	3.64047e-08		1.82023e-08	3.64047e-07
Molybdenum	ND	38	38	28	ND	ND		1	20			95.94	Molybdenum	ND	3.96081e-07	3.96081e-07	2.91849e-07	ND	ND		1.04232e-08	2.08464e-07
Nickel	ND	ND	1.1	1.5	ND	0.5		0.5	10			58.693	Nickel	ND	ND	1.87416e-08	2.55567e-08	ND	8.5189e-09		8.5189e-09	1.70378e-07
Selenium	ND	ND	ND	11	ND	1		1	20			78.96	Selenium	ND	ND	ND	1.39311e-07	ND	1.26646e-08		1.26646e-08	2.53293e-07
Silicon	ND	1010	3370	10200	56800	1220		20	400			28.086	Silicon	ND	3.5961e-05	0.000119989	0.00036317	0.00202236	4.3438e-05		7.12099e-07	1.4242e-05
Silver	ND	ND	0.8	ND	ND	ND		0.5	10			107.868	Silver	ND	ND	7.41647e-09	ND	ND	ND		4.63529e-09	9.27059e-08
Strontium	ND	1	3	6	2710	5		1	20			87.62	Strontium	ND	1.14129e-08	3.42388e-08	6.84775e-08	3.0929e-05	5.70646e-08		1.14129e-08	2.28258e-07
Thallium	ND	ND	ND	ND	ND	ND		0.5	10			204.38	Thallium	ND	ND	ND	ND	ND	ND		2.44642e-09	4.89285e-08
Thorium	ND	ND	ND	ND	ND	ND		0.5	10			232.038	Thorium	ND	ND	ND	ND	ND	ND		2.15482e-09	4.30964e-08
Tin	ND	2	0.6	1.3	ND	ND		0.5	10			118.71	Tin	ND	1.68478e-08	5.05433e-09	1.09511e-08	ND	ND		4.21195e-09	8.42389e-08
Titanium	ND	ND	1	4	ND	12		1	20			47.867	Titanium	ND	ND	2.08912e-08	8.35649e-08	ND	2.50695e-07		2.08912e-08	4.17824e-07
Tungsten	ND	ND	ND	ND	48.3	ND		0.5	10			183.84	Tungsten	ND	ND	ND	ND	2.62728e-07	ND		2.71976e-09	5.43951e-08
Uranium	ND	ND	ND	ND	ND	ND		0.5	10			238.029	Uranium	ND	ND	ND	ND	ND	ND		2.10058e-09	4.20117e-08
Vanadium	ND	ND	ND	ND	ND	ND		0.5	10			50.94	Vanadium	ND	ND	ND	ND	ND	ND		9.81547e-09	1.96309e-07
Zinc	1.1	52.6	63.3	62.6	ND	223		0.5	10			65.38	Zinc	1.68247e-08	8.04527e-07	9.68186e-07	9.57479e-07	ND	3.41083e-06		7.6476e-09	1.52952e-07
CS, AFEX-treated corn stover
