# Supplementary material for: An essential role for tungsten in the ecology and evolution of a previously uncultivated lineage of anaerobic, thermophilic Archaea
Source: Nat Commun. 2022 Jun 30;13:3773. doi: 10.1038/s41467-022-31452-8 (PMC9246946; doi:10.1038/s41467-022-31452-8)
Supplement: Supplementary file 6 — Supplementary Dataset 2 [file 41467_2022_31452_MOESM6_ESM.xlsx]

## Sheet: Sheet 1
Supplementary Dataset 2.
Method (reference)	Sample	Tungsten (ug/L or ppb)*		Tungsten (nM)
ICP-MS (this study)	18.2 MΩ lab water	< 0.01		< 0.05
ICP-MS (this study)	Synthetic "GBS salts" medium with no substrates added	< 0.01		< 0.05
ICP-MS (this study)	"Sugar mix" synthetic medium	0.02		0.10879
ICP-MS (this study)	Corn stover in synthetic GBS medium (no other additions)	0.02		0.10879
ICP-MS (this study)	A10x2 synthetic (no spring water)	0.02		0.10879
ICP-MS (this study)	A10x2 synthetic (no spring water) with 20 nM sodium tungstate	3.45		18.7663
ICP-MS (this study)	GBS spring water (2017)	52.9		287.75
ICP-MS (Costa et al., 2009)	GBS spring water (2005)	n/a		294
		Mean**	stdev**	Mean	stdev
ICP-OES (this study)	GBS spring water (2013)	62.0034	3.23003	337.268	17.5698
ICP-OES (this study)	GBS spring water (2016)	61.0686	2.31899	332.183	12.6142
ICP-OES (this study)	GBS spring water (2017)	56.1695	6.45493	305.534	35.1117
ICP-OES (this study)	GBS spring water (2018)	58.0133	2.91804	315.564	15.8727
* Level of detection was 0.01 µg/L (ppb)
** The ICP-OES was done with 3 replicates (n=3), ICP-MS samples were not replicated (1 sample only for each)
