# Supplementary material for: An essential role for tungsten in the ecology and evolution of a previously uncultivated lineage of anaerobic, thermophilic Archaea
Source: Nat Commun. 2022 Jun 30;13:3773. doi: 10.1038/s41467-022-31452-8 (PMC9246946; doi:10.1038/s41467-022-31452-8)
Supplement: Supplementary file 7 — Supplementary Dataset 3 [file 41467_2022_31452_MOESM7_ESM.xlsx]

## Sheet: Sheet 1
Supplementary Dataset 3.
Genus	Species	Genome	Type	Assembly Accession (GenBank|WGS|eLMSG|IMG)	SRA Accession (types only)	BioProject (accessions)	Size (bp)	Contigs	Longest contig (bp)	N50 (bp)	G+C content (%)	Completeness (%)	Contamination (%)	Coverage	5S rRNA*	16S rRNA*	23S rRNA*	tRNA count (AAs)#	GTDBTk Taxonomy	Reference	Sample location	GPS coordinates	Sampling date	Temperature (°C)	pH
Benthortus	Benthortus lauensis	T2-175	Y	GCA_021650775.1|JAHSRM00000000	SRX10856250	PRJNA495050	1470116	112	63947	19743	54.8	94	2.91	34x	Y	Y	Y	43 (20)	d__Archaea;p__Thermoproteota;c__Nitrososphaeria;o__Caldarchaeales;f__NZ13-MGT;g__JGI-0000106-J15;s__	This study	Tu’i Malila deep-sea hydrothermal vent field	21°59'25.5"S, 176°34'9.078"W	2015-05-01	NA	NA
Geocrenenecus	Geocrenenecus arthurdayi	GC-01.bin.10	N	JAKCEL000000000	N.A.	PRJNA791658	1557716	116	56532	19493	38.5	96.76	0	201x	Y	Y	Y	0	d__Archaea;p__Thermoproteota;c__Nitrososphaeria;o__Caldarchaeales;f__NZ13-MGT;g__JGI-0000106-J15;s__	This study	Geyser Creek Geyser Basin, Yellowstone National Park, Unnamed Spring (GC-01)	44°41'15.108"N, 110°43'39.072"W	2019-07-01	83.2	6.18
Geocrenenecus	Geocrenenecus arthurdayi	GC-06.bin.5	N	JAKCEO000000000	N.A.	PRJNA791658	1941135	223	50955	11722	38.8	97.73	0	8x	Y	N	N	0	d__Archaea;p__Thermoproteota;c__Nitrososphaeria;o__Caldarchaeales;f__NZ13-MGT;g__JGI-0000106-J15;s__	This study	Geyser Creek Geyser Basin, Yellowstone National Park, Unnamed Spring (GC-06)	44°41'19.5252"N, 110°43'40.7532"W	2019-07-01	83.1	6.79
Geocrenenecus	Geocrenenecus arthurdayi	GC-07.bin.31	N	JAKCEQ000000000	N.A.	PRJNA791658	1985835	145	123301	24720	39.4	96.11	0	23x	Y	N	N	4 (4)	d__Archaea;p__Thermoproteota;c__Nitrososphaeria;o__Caldarchaeales;f__NZ13-MGT;g__JGI-0000106-J15;s__	This study	Geyser Creek Geyser Basin, Yellowstone National Park, Unnamed Spring (GC-07)	44°41'26.412"N, 110°43'47.172"W	2020-07-01	85.8	6.08
Geocrenenecus	Geocrenenecus arthurdayi	GC-10.bin.45	N	JAKCER000000000	N.A.	PRJNA791658	1532022	106	68825	19144	38.4	97.08	0	193x	Y	N	N	0	d__Archaea;p__Thermoproteota;c__Nitrososphaeria;o__Caldarchaeales;f__NZ13-MGT;g__JGI-0000106-J15;s__	This study	Geyser Creek Geyser Basin, Yellowstone National Park, Unnamed Spring (GC-10)	44°41'25.368"N, 110°43'44.04"W	2020-07-01	77.3	6.02
Geocrenenecus	Geocrenenecus arthurdayi	GC-11.bin.8	N	JAKCEU000000000	N.A.	PRJNA791658	1600108	92	69150	25082	38.4	96.76	0	94x	Y	N	N	10 (7)	d__Archaea;p__Thermoproteota;c__Nitrososphaeria;o__Caldarchaeales;f__NZ13-MGT;g__JGI-0000106-J15;s__	This study	Geyser Creek Geyser Basin, Yellowstone National Park, 'Bone Pool'	44°41'20.94"N, 110°43'42.6"W	2020-07-01	73.7	6.61
Geocrenenecus	Geocrenenecus arthurdayi	LGB-05.bin.6	Y	JAKCEX000000000	N.A.	PRJNA791658	1530521	82	131437	31616	38.4	97.08	0	351x	Y	Y	Y	43 (19)	d__Archaea;p__Thermoproteota;c__Nitrososphaeria;o__Caldarchaeales;f__NZ13-MGT;g__JGI-0000106-J15;s__	This study	Lower Geyser Basin, Yellowstone National Park, 'Azure Spring'	44°33'39.492"N, 110°49'58.296"W	2019-08-01	77.2	8.73
Geocrenenecus	Geocrenenecus dongiae	Jinze_2011_bin.027 (Jz_11-27)	N	GCA_021864495.1|JAKKUM000000000	N.A.	PRJNA807863	1512182	69	90825	31780	37.4	99.03	0	11x	Y	N	Y	41 (19)	d__Archaea;p__Thermoproteota;c__Nitrososphaeria;o__Caldarchaeales;f__NZ13-MGT;g__JGI-0000106-J15;s__	This study	Jinze spring	25°26'28"N, 98°27'36"E	2011-06-01	80.7	7
Geocrenenecus	Geocrenenecus dongiae	JZ_bin_15	N	JALNKK000000000/LMSG_G000004208.1|2718217643	N.A.	PRJNA807863	1473345	25	239746	82890	37.5	99.03	0	Unknown	Y	Y (partial)	Y	41 (17)	d__Archaea;p__Thermoproteota;c__Nitrososphaeria;o__Caldarchaeales;f__NZ13-MGT;g__JGI-0000106-J15;s__	This study	Jinze spring	25°26'28"N, 98°27'36"E	-	75	6.5
Geocrenenecus	Geocrenenecus dongiae	BF2.bins.100.201808	N	JALNJG000000000/LMSG_G000004209.1	N.A.	PRJNA807863	1532110	107	137126	18761	37.6	95.39	0	18x	Y	Y (partial)	Y	1 (1)	d__Archaea;p__Thermoproteota;c__Nitrososphaeria;o__Caldarchaeales;f__NZ13-MGT;g__JGI-0000106-J15;s__	This study	Bianfu spring (BF2)	-	2018-08-01	91.5	9
Geocrenenecus	Geocrenenecus dongiae	DRTY-2.bins.2.201901	N	JALNJI000000000/LMSG_G000004210.1	N.A.	PRJNA807863	1558478	85	92418	27275	37.6	98.06	0.15	17x	Y	Y (partial)	Y	9 (7)	d__Archaea;p__Thermoproteota;c__Nitrososphaeria;o__Caldarchaeales;f__NZ13-MGT;g__JGI-0000106-J15;s__	This study	Diretiyanqu spring 2 (DRTY-2)	24°57'13.1"N 98°26'20.1"E	2019-01-01	56.5	3.62
Geocrenenecus	Geocrenenecus dongiae	GMQP.bins.30.201808	N	JALNKE000000000/LMSG_G000004211.1	N.A.	PRJNA807863	1487259	37	165118	73570	37.5	99.03	0	13x	Y	Y (partial)	Y	47 (20)	d__Archaea;p__Thermoproteota;c__Nitrososphaeria;o__Caldarchaeales;f__NZ13-MGT;g__JGI-0000106-J15;s__	This study	Gumingquan spring pool (GMQP)	24°34'14.2"N, 98°26'10.1"E	2018-08-01	85.6	9
Geocrenenecus	Geocrenenecus dongiae	JZ-1.bins.115.201907	N	JALNKW000000000/LMSG_G000004212.1	N.A.	PRJNA807863	1499020	120	56584	18322	37.4	95.07	0.97	16x	Y	Y (partial)	N	41 (19)	d__Archaea;p__Thermoproteota;c__Nitrososphaeria;o__Caldarchaeales;f__NZ13-MGT;g__JGI-0000106-J15;s__	This study	Jinze spring 1 (JZ-1)	25°26'28"N, 98°27'36"E	2019-07-01	76.1	7
Geocrenenecus	Geocrenenecus dongiae	JZ-1.bins.45.201709	N	JALNKO000000000/LMSG_G000004213.1	N.A.	PRJNA807863	1482562	43	149402	53244	37.5	99.03	0	160x	Y	Y (partial)	Y	45 (19)	d__Archaea;p__Thermoproteota;c__Nitrososphaeria;o__Caldarchaeales;f__NZ13-MGT;g__JGI-0000106-J15;s__	This study	Jinze spring 1 (JZ-1)	25°26'28"N, 98°27'36"E	2017-09-01	79	8.5
Geocrenenecus	Geocrenenecus dongiae	JZ-1.bins.49.201901	N	JALNKQ000000000/LMSG_G000004214.1	N.A.	PRJNA807863	1322968	165	94378	10347	37.5	90.94	0.97	50x	Y	Y (partial)	Y	37 (20)	d__Archaea;p__Thermoproteota;c__Nitrososphaeria;o__Caldarchaeales;f__NZ13-MGT;g__JGI-0000106-J15;s__	This study	Jinze spring 1 (JZ-1)	25°26'28"N, 98°27'36"E	2019-01-01	75.3	6.57
Geocrenenecus	Geocrenenecus dongiae	JZ-1.bins.64.201705	N	JALNKR000000000/LMSG_G000004203.1	N.A.	PRJNA807863	1543324	21	453904	177709	37.6	99.03	0	Unknown	Y	Y	Y	43 (19)	d__Archaea;p__Thermoproteota;c__Nitrososphaeria;o__Caldarchaeales;f__NZ13-MGT;g__JGI-0000106-J15;s__	This study	Jinze spring 1 (JZ-1)	25°26'28"N, 98°27'36"E	2017-05-01	86.5	7.3
Geocrenenecus	Geocrenenecus dongiae	JZ-1.bins.86.201803	N	JALNKT000000000/LMSG_G000004215.1	N.A.	PRJNA807863	1489965	42	179373	57395	37.5	99.03	0	172x	Y	Y (partial)	Y	47 (19)	d__Archaea;p__Thermoproteota;c__Nitrososphaeria;o__Caldarchaeales;f__NZ13-MGT;g__JGI-0000106-J15;s__	This study	Jinze spring 1 (JZ-1)	25°26'28"N, 98°27'36"E	2018-03-01	75.6	7
Geocrenenecus	Geocrenenecus dongiae	JZ-2.bins.15.201601	N	JALNKZ000000000/LMSG_G000004216.1	N.A.	PRJNA807863	1473345	25	239746	82890	37.5	99.03	0	Unknown	Y	Y (partial)	Y	41 (18)	d__Archaea;p__Thermoproteota;c__Nitrososphaeria;o__Caldarchaeales;f__NZ13-MGT;g__JGI-0000106-J15;s__	This study	Jinze spring 2 (JZ-2)	25°26'28"N, 98°27'36"E	2016-01-01	75	6.5
Geocrenenecus	Geocrenenecus dongiae	SRBZ-1.bins.49.201901	N	JALNLC000000000/LMSG_G000004217.1	N.A.	PRJNA807863	1330756	188	53929	9373	37.4	91.26	0.97	30x	Y	N	N	34 (18)	d__Archaea;p__Thermoproteota;c__Nitrososphaeria;o__Caldarchaeales;f__NZ13-MGT;g__JGI-0000106-J15;s__	This study	Shuirebaozha 1 (SRBZ-1)	24°57'00.1"N 98°26'14.2"E	2019-01-01	76	7.2
Geocrenenecus	Geocrenenecus dongiae	SRBZ-2.bins.180.201901	N	JALNLE000000000/LMSG_G000004218.1	N.A.	PRJNA807863	1426746	154	42632	12335	37.4	98.06	0	7x	Y	Y (partial)	N	41 (19)	d__Archaea;p__Thermoproteota;c__Nitrososphaeria;o__Caldarchaeales;f__NZ13-MGT;g__JGI-0000106-J15;s__	This study	Shuirebaozha 2 (SRBZ-2)	24°57'00.1"N 98°26'14.2"E	2019-01-01	45.7	7.04
Geocrenenecus	Geocrenenecus dongiae	SZTDM-1b.bins.22.201709	N	JALNLF000000000/LMSG_G000004219.1	N.A.	PRJNA807863	1414836	118	92391	19255	37.4	96.93	0.97	13x	Y	Y	Y	44 (20)	d__Archaea;p__Thermoproteota;c__Nitrososphaeria;o__Caldarchaeales;f__NZ13-MGT;g__JGI-0000106-J15;s__	This study	(SZTDM-1b)	-	2017-09-01	90	8.5
Geocrenenecus	Geocrenenecus dongiae	SZTDM-1c.bins.20.201709	N	JALNLG000000000/LMSG_G000004220.1	N.A.	PRJNA807863	1347301	153	61014	11510	37.5	96.53	0	8x	Y	Y	Y	38 (17)	d__Archaea;p__Thermoproteota;c__Nitrososphaeria;o__Caldarchaeales;f__NZ13-MGT;g__JGI-0000106-J15;s__	This study	(SZTDM-1c)	-	2017-09-01	80	8.5
Geocrenenecus	Geocrenenecus dongiae	ZZQ.bins.17.201803	Y	JALNLN000000000/LMSG_G000004221.1	N.A.	PRJNA807863	1439013	39	157123	67807	37.5	99.03	0	144x	Y	Y	Y	45 (20)	d__Archaea;p__Thermoproteota;c__Nitrososphaeria;o__Caldarchaeales;f__NZ13-MGT;g__JGI-0000106-J15;s__	This study	Zhenzhuquan spring (ZZQ)	24°57'03.2"N 98°26'09.5"E	2018-03-01	89.1	6
Geocrenenecus	Geocrenenecus huangii	DRTY-6.bins.60.201803	N	JALNJL000000000/LMSG_G000004222.1	N.A.	PRJNA807863	1412012	174	44952	9540	40.7	92.16	1.29	30x	Y	Y (partial)	Y (partial)	0	d__Archaea;p__Thermoproteota;c__Nitrososphaeria;o__Caldarchaeales;f__NZ13-MGT;g__JGI-0000106-J15;s__	This study	Diretiyanqu spring 6 (DRTY-6)	24°57'14.0"N 98°26'17.5"E	2018-03-01	53.2	5
Geocrenenecus	Geocrenenecus huangii	DRTY-6.bins.62.201808	N	JALNJM000000000/LMSG_G000004223.1	N.A.	PRJNA807863	1480066	60	160155	51443	40.8	95.15	0.97	103x	Y	Y	Y (partial)	1 (1)	d__Archaea;p__Thermoproteota;c__Nitrososphaeria;o__Caldarchaeales;f__NZ13-MGT;g__JGI-0000106-J15;s__	This study	Diretiyanqu spring 6 (DRTY-6)	24°57'14.0"N 98°26'17.5"E	2018-08-01	53.4	5
Geocrenenecus	Geocrenenecus huangii	DRTY-6.bins.68.201901	N	JALNJN000000000/LMSG_G000004224.1	N.A.	PRJNA807863	1361286	147	53968	13543	40.8	91.26	0.97	75x	Y	Y	Y (partial)	0	d__Archaea;p__Thermoproteota;c__Nitrososphaeria;o__Caldarchaeales;f__NZ13-MGT;g__JGI-0000106-J15;s__	This study	Diretiyanqu spring 6 (DRTY-6)	24°57'14.0"N 98°26'17.5"E	2019-01-01	62.6	2
Geocrenenecus	Geocrenenecus huangii	DRTY-6.bins.90.201907	N	JALNJO000000000/LMSG_G000004225.1	N.A.	PRJNA807863	1376448	97	59774	20070	40.8	92.23	0.97	96x	Y	Y	N	0	d__Archaea;p__Thermoproteota;c__Nitrososphaeria;o__Caldarchaeales;f__NZ13-MGT;g__JGI-0000106-J15;s__	This study	Diretiyanqu spring 6 (DRTY-6)	24°57'14.0"N 98°26'17.5"E	2019-07-01	58.8	3
Geocrenenecus	Geocrenenecus huangii	DRTY-6.bins.93.201709	N	JALNJP000000000/LMSG_G000004226.1	N.A.	PRJNA807863	1638464	135	104016	18463	40.6	95.63	1.46	42x	Y	Y	Y (partial)	4 (4)	d__Archaea;p__Thermoproteota;c__Nitrososphaeria;o__Caldarchaeales;f__NZ13-MGT;g__JGI-0000106-J15;s__	This study	Diretiyanqu spring 6 (DRTY-6)	24°57'14.0"N 98°26'17.5"E	2017-09-01	58	5
Geocrenenecus	Geocrenenecus huangii	DRTY-7.bins.33.201803	N	JALNJT000000000/LMSG_G000004227.1	N.A.	PRJNA807863	1516102	93	68858	25500	40.7	94.17	0.97	27x	Y	Y (partial)	Y (partial)	1 (1)	d__Archaea;p__Thermoproteota;c__Nitrososphaeria;o__Caldarchaeales;f__NZ13-MGT;g__JGI-0000106-J15;s__	This study	Diretiyanqu spring 7 (DRTY-7)	-	2018-03-01	58	3
Geocrenenecus	Geocrenenecus huangii	JZ-1.bins.116.201803	N	JALNKX000000000/LMSG_G000004228.1	N.A.	PRJNA807863	1599774	29	168669	92696	40.8	97.09	0.97	170x	Y	Y (partial)	Y (partial)	46 (21)	d__Archaea;p__Thermoproteota;c__Nitrososphaeria;o__Caldarchaeales;f__NZ13-MGT;g__JGI-0000106-J15;s__	This study	Jinze spring 1 (JZ-1)	25°26'28"N, 98°27'36"E	2018-03-01	75.6	7
Geocrenenecus	Geocrenenecus huangii	JZ-1.bins.12.201901	N	JALNKL000000000/LMSG_G000004229.1	N.A.	PRJNA807863	1568573	90	88497	26968	40.8	97.57	1.05	78x	Y	N	Y (partial)	43 (21)	d__Archaea;p__Thermoproteota;c__Nitrososphaeria;o__Caldarchaeales;f__NZ13-MGT;g__JGI-0000106-J15;s__	This study	Jinze spring 1 (JZ-1)	25°26'28"N, 98°27'36"E	2019-01-01	75.3	6.57
Geocrenenecus	Geocrenenecus huangii	JZ-1.bins.42.201705	N	JALNKM000000000/LMSG_G000004204.1	N.A.	PRJNA807863	1697407	21	405777	256877	40.7	98.06	0.97	Unknown	Y	Y	Y (partial)	46 (20)	d__Archaea;p__Thermoproteota;c__Nitrososphaeria;o__Caldarchaeales;f__NZ13-MGT;g__JGI-0000106-J15;s__	This study	Jinze spring 1 (JZ-1)	25°26'28"N, 98°27'36"E	2017-05-01	86.5	7.3
Geocrenenecus	Geocrenenecus huangii	JZ-1.bins.42.201709	N	JALNKN000000000/LMSG_G000004230.1	N.A.	PRJNA807863	1607796	35	161232	83087	40.7	98.06	0.97	129x	Y	Y (partial)	Y (partial)	47 (20)	d__Archaea;p__Thermoproteota;c__Nitrososphaeria;o__Caldarchaeales;f__NZ13-MGT;g__JGI-0000106-J15;s__	This study	Jinze spring 1 (JZ-1)	25°26'28"N, 98°27'36"E	2017-09-01	79	8.5
Geocrenenecus	Geocrenenecus huangii	JZ-1.bins.80.201907	N	JALNKS000000000/LMSG_G000004231.1	N.A.	PRJNA807863	1589643	103	75637	23224	40.8	94.34	3.47	17x	Y	Y (partial)	Y (partial)	43 (21)	d__Archaea;p__Thermoproteota;c__Nitrososphaeria;o__Caldarchaeales;f__NZ13-MGT;g__JGI-0000106-J15;s__	This study	Jinze spring 1 (JZ-1)	25°26'28"N, 98°27'36"E	2019-07-01	76.1	7
Geocrenenecus	Geocrenenecus huangii	ZZQ.bins.13.201803	Y	JALNLM000000000/LMSG_G000004232.1	N.A.	PRJNA807863	1609249	32	240564	115798	40.7	98.06	0.97	150x	Y	Y (partial)	Y (partial)	48 (20)	d__Archaea;p__Thermoproteota;c__Nitrososphaeria;o__Caldarchaeales;f__NZ13-MGT;g__JGI-0000106-J15;s__	This study	Zhenzhuquan spring (ZZQ)	24°57'03.2"N 98°26'09.5"E	2018-03-01	89.1	6
Geocrenenecus	-	JGI 0000106-J15	N	GCA_000405685.1|ASPF00000000	N.A.	PRJNA192397	1085321	34	103790	56092	37.9	56.6	0.49	Unknown	N	Y (partial)	N	27 (17)	d__Archaea; p__Thermoproteota; c__Nitrososphaeria; o__Caldarchaeales; f__NZ13-MGT; g__JGI-0000106-J15; s__JGI-0000106-J15 sp000405685	Rinke et al., 2013	-	-	-	-
Terraquivivens	Terraquivivens tikiterensis	NZ13-MG1	Y	GCA_003056285.1|NDWU00000000	SRX14024004	PRJNA381623	1536389	39	161417	55247	51.3	99.03	0.49	75x	Y	Y	Y (partial)	44 (19)	d__Archaea; p__Thermoproteota; c__Nitrososphaeria; o__Caldarchaeales; f__NZ13-MGT; g__NZ13-MG1; s__NZ13-MG1 sp003056285	This study	Cooking Pots, Tikitere, Rotorua, New Zealand	38°03'47"S, 176°21'39"E	2013-04-01	74	6
Terraquivivens	Terraquivivens ruidianensis	JZ-2.bins.197.201705	N	JALNLA000000000/LMSG_G000004205.1	N.A.	PRJNA807863	1298744	8	412420	305438	47.5	98.54	0.97	Unknown	Y	Y	Y	45 (21)	d__Archaea; p__Crenarchaeota; c__Nitrososphaeria; o__Caldiarchaeales; f__NZ13-MGT; g__NZ13-MG1; s__	This study	Jinze spring 2 (JZ-2)	25°26'28"N, 98°27'36"E	2017-05-01	63	7.6
Terraquivivens	Terraquivivens ruidianensis	JZ-2.bins.210.201808	Y	JALNLB000000000/LMSG_G000004233.1	N.A.	PRJNA807863	1273812	50	115469	37601	47.5	98.54	0.97	10x	Y	Y	Y	46 (21)	d__Archaea; p__Crenarchaeota; c__Nitrososphaeria; o__Caldiarchaeales; f__NZ13-MGT; g__NZ13-MG1; s__	This study	Jinze spring 2 (JZ-2)	25°26'28"N, 98°27'36"E	2018-08-01	51.8	8
Terraquivivens	Terraquivivens tengchongensis	DRTY-1.bins.48.201901	N	JALNJH000000000/LMSG_G000004234.1	N.A.	PRJNA807863	1094328	127	38316	11380	45.3	91.75	2.91	7x	Y	Y (partial)	N	3 (2)	d__Archaea; p__Crenarchaeota; c__Nitrososphaeria; o__Caldiarchaeales; f__NZ13-MGT; g__NZ13-MG1; s__	This study	Diretiyanqu spring 1 (DRTY-1)	24°57'14.3"N 98°26'17.8"E	2019-01-01	74.4	3.53
Terraquivivens	Terraquivivens tengchongensis	DRTY-2.bins.95.201901	N	JALNJJ000000000/LMSG_G000004235.1	N.A.	PRJNA807863	1120263	160	25374	9665	45.1	92.76	0.97	6x	Y	Y (partial)	N	4 (4)	d__Archaea; p__Crenarchaeota; c__Nitrososphaeria; o__Caldiarchaeales; f__NZ13-MGT; g__NZ13-MG1; s__	This study	Diretiyanqu spring 2 (DRTY-2)	24°57'13.1"N 98°26'20.1"E	2019-01-01	56.5	3.62
Terraquivivens	Terraquivivens tengchongensis	DRTY-6.bins.137.201803	N	JALNJQ000000000/LMSG_G000004206.1	N.A.	PRJNA807863	1188441	41	129183	39386	45.2	94.17	0	9x	Y	Y	N	1(1)	d__Archaea; p__Crenarchaeota; c__Nitrososphaeria; o__Caldiarchaeales; f__NZ13-MGT; g__NZ13-MG1; s__	This study	Diretiyanqu spring 6 (DRTY-6)	24°57'14.0"N 98°26'17.5"E	2018-03-01	53.2	5
Terraquivivens	Terraquivivens tengchongensis	DRTY-6.bins.154.201705	N	JALNJR000000000/LMSG_G000004236.1	N.A.	PRJNA807863	1211698	11	322927	308942	44.9	90.29	0	Unknown	Y	Y (partial)	Y	0	d__Archaea; p__Crenarchaeota; c__Nitrososphaeria; o__Caldiarchaeales; f__NZ13-MGT; g__NZ13-MG1; s__	This study	Diretiyanqu spring 6 (DRTY-6)	24°57'14.0"N 98°26'17.5"E	2017-05-01	60	6
Terraquivivens	Terraquivivens tengchongensis	DRTY-6.bins.169.201907	N	JALNJS000000000/LMSG_G000004237.1	N.A.	PRJNA807863	1257040	47	91504	37689	44.8	95.07	0	25x	Y	Y	Y	3 (3)	d__Archaea; p__Crenarchaeota; c__Nitrososphaeria; o__Caldiarchaeales; f__NZ13-MGT; g__NZ13-MG1; s__	This study	Diretiyanqu spring 6 (DRTY-6)	24°57'14.0"N 98°26'17.5"E	2019-07-01	58.8	3
Terraquivivens	Terraquivivens tengchongensis	DRTY-6.bins.20.201901	N	JALNJK000000000/LMSG_G000004238.1	N.A.	PRJNA807863	1252035	8	342429	322853	45	97.09	0	14x	Y	Y	Y	0	d__Archaea; p__Crenarchaeota; c__Nitrososphaeria; o__Caldiarchaeales; f__NZ13-MGT; g__NZ13-MG1; s__	This study	Diretiyanqu spring 6 (DRTY-6)	24°57'14.0"N 98°26'17.5"E	2019-01-01	62.6	2
Terraquivivens	Terraquivivens tengchongensis	DRTY-7.bins.137.201803	N	JALNJU000000000/LMSG_G000004239.1	N.A.	PRJNA807863	1283151	2	1054870	1054870	45	97.09	0	53x	Y	Y	Y	0	d__Archaea; p__Crenarchaeota; c__Nitrososphaeria; o__Caldiarchaeales; f__NZ13-MGT; g__NZ13-MG1; s__	This study	Diretiyanqu spring 7 (DRTY-7)	-	2018-03-01	53.2	5
Terraquivivens	Terraquivivens tengchongensis	GMQP.bins.52.201705	N	JALNJV000000000/LMSG_G000004240.1	N.A.	PRJNA807863	1238591	3	931242	931242	44.9	96.12	0	Unknown	Y	Y	Y	46 (21)	d__Archaea; p__Crenarchaeota; c__Nitrososphaeria; o__Caldiarchaeales; f__NZ13-MGT; g__NZ13-MG1; s__	This study	Gumingquan spring pool (GMQP)	24°34'14.2"N, 98°26'10.1"E	2017-05-01	87	9.6
Terraquivivens	Terraquivivens tengchongensis	GMQP.bins.100.201901	N	JALNKG000000000/LMSG_G000004241.1	N.A.	PRJNA807863	1242058	13	284032	206423	45	97.09	0	11x	Y	Y	Y	45 (21)	d__Archaea; p__Crenarchaeota; c__Nitrososphaeria; o__Caldiarchaeales; f__NZ13-MGT; g__NZ13-MG1; s__	This study	Gumingquan spring pool (GMQP)	24°34'14.2"N, 98°26'10.1"E	2019-01-01	NA	NA
Terraquivivens	Terraquivivens tengchongensis	GMQP.bins.19.201803	N	JALNKB000000000/LMSG_G000004242.1	N.A.	PRJNA807863	1176665	41	106066	35857	45.1	97.09	0.07	9x	Y	Y (partial)	N	42 (20)	d__Archaea; p__Crenarchaeota; c__Nitrososphaeria; o__Caldiarchaeales; f__NZ13-MGT; g__NZ13-MG1; s__	This study	Gumingquan spring pool (GMQP)	24°34'14.2"N, 98°26'10.1"E	2018-03-01	80.5	9
Terraquivivens	Terraquivivens tengchongensis	GMQP.bins.29.201808	N	JALNKD000000000/LMSG_G000004243.1	N.A.	PRJNA807863	1244513	6	418853	372405	44.9	97.09	0	21x	Y	Y	Y	46 (20)	d__Archaea; p__Crenarchaeota; c__Nitrososphaeria; o__Caldiarchaeales; f__NZ13-MGT; g__NZ13-MG1; s__	This study	Gumingquan spring pool (GMQP)	24°34'14.2"N, 98°26'10.1"E	2018-08-01	85.6	9
Terraquivivens	Terraquivivens tengchongensis	GMQP.bins.8.201907	Y	JALNJZ000000000/LMSG_G000004244.1	N.A.	PRJNA807863	1221916	14	252196	143382	45	97.09	0	13x	Y	Y	Y	46 (20)	d__Archaea; p__Crenarchaeota; c__Nitrososphaeria; o__Caldiarchaeales; f__NZ13-MGT; g__NZ13-MG1; s__	This study	Gumingquan spring pool (GMQP)	24°34'14.2"N, 98°26'10.1"E	2019-07-01	85	9.5
Terraquivivens	Terraquivivens tengchongensis	JZ-1.bins.47.201907	N	JALNKP000000000/LMSG_G000004245.1	N.A.	PRJNA807863	1208895	81	49707	23238	45.1	96.12	0	8x	Y	N	Y (partial)	39 (20)	d__Archaea; p__Crenarchaeota; c__Nitrososphaeria; o__Caldiarchaeales; f__NZ13-MGT; g__NZ13-MG1; s__	This study	Jinze spring 1 (JZ-1)	25°26'28"N, 98°27'36"E	2019-07-01	76.1	7
Terraquivivens	Terraquivivens tengchongensis	JZ-1.bins.90.201705	N	JALNKU000000000/LMSG_G000004246.1	N.A.	PRJNA807863	1248899	17	224671	89510	45	96.12	0	63x	Y	Y (partial)	Y	45 (20)	d__Archaea; p__Crenarchaeota; c__Nitrososphaeria; o__Caldiarchaeales; f__NZ13-MGT; g__NZ13-MG1; s__	This study	Jinze spring 1 (JZ-1)	25°26'28"N, 98°27'36"E	2017-05-01	86.5	7.3
Terraquivivens	Terraquivivens tengchongensis	SRBZ-1.bins.84.201901	N	JALNLD000000000/LMSG_G000004247.1	N.A.	PRJNA807863	1138142	43	100427	46360	45.3	97.09	0.32	118x	Y	Y	Y	46 (20)	d__Archaea; p__Crenarchaeota; c__Nitrososphaeria; o__Caldiarchaeales; f__NZ13-MGT; g__NZ13-MG1; s__	This study	Shuirebaozha 1 (SRBZ-1)	24°57'00.1"N 98°26'14.2"E	2019-01-01	76	7.2
Terraquivivens	Terraquivivens yellowstonensis	GC-01.bin.60	N	JAKCEM000000000	N.A.	PRJNA791658	1073374	19	148406	94253	46	96.11	0.97	20x	Y	N	N	0	d__Archaea;p__Thermoproteota;c__Nitrososphaeria;o__Caldarchaeales;f__NZ13-MGT;g__NZ13-MG1;s__	This study	Geyser Creek Geyser Basin, Yellowstone National Park, Unnamed Spring (GC-01)	44°41'15.108"N, 110°43'39.072"W	2019-07-01	83.2	6.18
Terraquivivens	Terraquivivens yellowstonensis	GC-06.bin.32	N	JAKCEN000000000	N.A.	PRJNA791658	1114787	32	175800	62806	46	94.17	1.94	10x	Y	Y (partial)	N	4 (4)	d__Archaea;p__Thermoproteota;c__Nitrososphaeria;o__Caldarchaeales;f__NZ13-MGT;g__NZ13-MG1;s__	This study	Geyser Creek Geyser Basin, Yellowstone National Park, Unnamed Spring (GC-06)	44°41'19.5252"N, 110°43'40.7532"W	2019-07-01	83.2	6.79
Terraquivivens	Terraquivivens yellowstonensis	GC-07.bin.10	N	JAKCEP000000000	N.A.	PRJNA791658	1103774	28	165507	53936	45.9	97.08	0	10x	Y	N	N	0	d__Archaea;p__Thermoproteota;c__Nitrososphaeria;o__Caldarchaeales;f__NZ13-MGT;g__NZ13-MG1;s__	This study	Geyser Creek Geyser Basin, Yellowstone National Park, Unnamed Spring (GC-07)	44°41'26.412"N, 110°43'47.172"W	2020-07-01	85.8	6.08
Terraquivivens	Terraquivivens yellowstonensis	GC-10.bin.53	N	JAKCET000000000	N.A.	PRJNA791658	1161060	21	206166	118563	45.9	97.08	0	59x	Y	N	Y	2 (2)	d__Archaea;p__Thermoproteota;c__Nitrososphaeria;o__Caldarchaeales;f__NZ13-MGT;g__NZ13-MG1;s__	This study	Geyser Creek Geyser Basin, Yellowstone National Park, Unnamed Spring (GC-10)	44°41'25.368"N, 110°43'44.04"W	2020-07-01	77.3	6.02
Terraquivivens	Terraquivivens yellowstonensis	LGB-05.bin.49	Y	JAKCEW000000000	N.A.	PRJNA791658	1158832	35	241502	105389	46.1	96.11	0	80x	Y	Y	Y	46 (20)	d__Archaea;p__Thermoproteota;c__Nitrososphaeria;o__Caldarchaeales;f__NZ13-MGT;g__NZ13-MG1;s__	This study	Lower Geyser Basin, Yellowstone National Park, 'Azure Spring'	44°33'39.492"N, 110°49'58.296"W	2019-08-01	77.2	8.73
Terraquivivens	Terraquivivens yellowstonensis	MH-01.bin.55	N	JAKCEY000000000	N.A.	PRJNA791658	1111597	19	304653	103507	45.9	96.11	0	10x	Y	Y (partial)	N	45 (20)	d__Archaea;p__Thermoproteota;c__Nitrososphaeria;o__Caldarchaeales;f__NZ13-MGT;g__NZ13-MG1;s__	This study	Seven Mile Hole Region, Yellowstone National Park, Unnamed spring (MH-01)	44°45'12.96"N, 110°24'15.048"W	2020-07-01	77.4	6.53
Terraquivivens	Terraquivivens yellowstonensis	S-04.bin.26	N	AKCEZ000000000	N.A.	PRJNA791658	1275530	30	516776	206014	45.9	95.14	0	114x	Y	Y	Y (partial)	47 (2)	d__Archaea;p__Thermoproteota;c__Nitrososphaeria;o__Caldarchaeales;f__NZ13-MGT;g__NZ13-MG1;s__	This study	Sylvan Springs Geyser Basin, Yellowstone National Park, Unnamed Spring (S-04)	44°42'1.98"N, 110°45'55.548"W	2020-07-01	78.1	5.8
Wolframiiraptor	Wolframiiraptor allenii	GC-10.bin.51	N	JAKCES000000000	N.A.	PRJNA791658	1104807	151	38790	9325	52.4	91.58	0	220x	Y	Y	Y (partial)	1 (1)	d__Archaea;p__Thermoproteota;c__Nitrososphaeria;o__Caldarchaeales;f__NZ13-MGT;g__EX4484-121;s__	This study	Geyser Creek Geyser Basin, Yellowstone National Park, Unnamed Spring (GC-10)	44°41'25.368"N, 110°43'44.04"W	2020-07-01	77.3	6.02
Wolframiiraptor	Wolframiiraptor allenii	LGB-01.bin.22	Y	JAKCEV000000000	N.A.	PRJNA791658	1315737	95	59083	21863	51.6	92.23	0	27x	Y	Y	Y (partial)	42 (20)	d__Archaea;p__Thermoproteota;c__Nitrososphaeria;o__Caldarchaeales;f__NZ13-MGT;g__EX4484-121;s__	This study	Lower Geyser Basin, Yellowstone National Park, 'Bison Pool'	44°34'10.668"N, 110°51'54.648"W	2019-08-01	92.4	7.8
Wolframiiraptor	Wolframiiraptor gerlachensis	A8	Y	GCA_021323375.2|JAJPCT00000000	SRX13128468; SRX13128467	PRJNA780009	1277965	27	149570	86582	52	98.06	0.49	7x (Illumina), 5x (Nanopore)	Y	Y	Y (partial)	1 (1)	d__Archaea;p__Thermoproteota;c__Nitrososphaeria;o__Caldarchaeales;f__NZ13-MGT;g__EX4484-121;s__	This study	Great Boiling Spring (GBS)	40°39'44.1"N 119°21'59.0"W	2016-03-01
Wolframiiraptor	Wolframiiraptor sinensis	GMQ_bin_10	N	JALNJX000000000/LMSG_G000004207.1|2718217646	N.A.	PRJNA807863	1230238	10	306074	239895	53.7	98.06	0	Unknown	Y	Y	Y	46 (20)	d__Archaea;p__Thermoproteota;c__Nitrososphaeria;o__Caldarchaeales;f__NZ13-MGT;g__EX4484-121;s__	Hua et al., 2018	Gumingquan spring (GMQ)	24°57'3"N, 98°26'10.1"E	-	89	9
Wolframiiraptor	Wolframiiraptor sinensis	JZ_bin_10	N	JALNKJ000000000/LMSG_G000004248.1|2718217645	N.A.	PRJNA807863	1088694	79	46892	18761	55.5	97.09	0	Unknown	Y	Y (partial)	Y (partial)	37 (18)	d__Archaea;p__Thermoproteota;c__Nitrososphaeria;o__Caldarchaeales;f__NZ13-MGT;g__EX4484-121;s__	Hua et al., 2018	Jinze spring (JZ)	25°26'28"N, 98°27'36"E	-	75	6.5
Wolframiiraptor	Wolframiiraptor sinensis	GMQP.bins.56.201705	N	JALNJW000000000/LMSG_G000004249.1	N.A.	PRJNA807863	1158304	16	208605	120793	54.3	98.06	0	Unknown	Y	Y	Y	47 (19)	d__Archaea;p__Thermoproteota;c__Nitrososphaeria;o__Caldarchaeales;f__NZ13-MGT;g__EX4484-121;s__	This study	Gumingquan spring pool (GMQP)	24°34'14.2"N, 98°26'10.1"E	2017-05-01	87	9.6
Wolframiiraptor	Wolframiiraptor sinensis	GMQP.bins.123.201808	N	JALNKH000000000/LMSG_G000004250.1	N.A.	PRJNA807863	1079524	23	256409	70598	54.2	92.23	0	621x	Y	Y	Y	41 (19)	d__Archaea;p__Thermoproteota;c__Nitrososphaeria;o__Caldarchaeales;f__NZ13-MGT;g__EX4484-121;s__	This study	Gumingquan spring pool (GMQP)	24°34'14.2"N, 98°26'10.1"E	2018-08-01	85.6	9
Wolframiiraptor	Wolframiiraptor sinensis	GMQP.bins.13.201907	Y	JALNKA000000000/LMSG_G000004251.1	N.A.	PRJNA807863	1180670	33	211547	52515	54.1	97.09	0	161x	Y	Y	Y	45 (20)	d__Archaea;p__Thermoproteota;c__Nitrososphaeria;o__Caldarchaeales;f__NZ13-MGT;g__EX4484-121;s__	This study	Gumingquan spring pool (GMQP)	24°34'14.2"N, 98°26'10.1"E	2019-07-01	85	9.5
Wolframiiraptor	Wolframiiraptor sinensis	GMQP.bins.28.201901	N	JALNKC000000000/LMSG_G000004252.1	N.A.	PRJNA807863	1181206	29	184325	64979	54.1	97.09	0	210x	Y	Y	Y	46 (20)	d__Archaea;p__Thermoproteota;c__Nitrososphaeria;o__Caldarchaeales;f__NZ13-MGT;g__EX4484-121;s__	This study	Gumingquan spring pool (GMQP)	24°34'14.2"N, 98°26'10.1"E	2019-01-01	NA	NA
Wolframiiraptor	Wolframiiraptor sinensis	GMQP.bins.4.201709	N	JALNJY000000000/LMSG_G000004253.1	N.A.	PRJNA807863	1087073	84	46303	17120	54.5	95.15	2.02	7x	Y	Y (partial)	N	43 (21)	d__Archaea;p__Thermoproteota;c__Nitrososphaeria;o__Caldarchaeales;f__NZ13-MGT;g__EX4484-121;s__	This study	Gumingquan spring pool (GMQP)	24°34'14.2"N, 98°26'10.1"E	2017-09-01	87	9.5
Wolframiiraptor	Wolframiiraptor sinensis	GMQP.bins.42.201803	N	JALNKF000000000/LMSG_G000004254.1	N.A.	PRJNA807863	1195749	29	238113	61098	54	96.12	0	114x	Y	Y	Y	44 (20)	d__Archaea;p__Thermoproteota;c__Nitrososphaeria;o__Caldarchaeales;f__NZ13-MGT;g__EX4484-121;s__	This study	Gumingquan spring pool (GMQP)	24°34'14.2"N, 98°26'10.1"E	2018-03-01	80.5	9
Wolframiiraptor	Wolframiiraptor sinensis	GMQS.bins.10.201601	N	JALNKI000000000/LMSG_G000004255.1	N.A.	PRJNA807863	1230238	10	306074	239895	53.7	98.06	0	Unknown	Y	Y	Y	46 (21)	d__Archaea;p__Thermoproteota;c__Nitrososphaeria;o__Caldarchaeales;f__NZ13-MGT;g__EX4484-121;s__	This study	Gumingquan spring source (GMQS)	24°34'14.2"N, 98°26'10.1"E	2016-01-01	89.4	9
Wolframiiraptor	Wolframiiraptor sinensis	JZ-1.bins.102.201705	N	JALNKV000000000/LMSG_G000004256.1	N.A.	PRJNA807863	990328	90	49737	12875	55.6	91.99	0	260x	Y	N	N	30 (16)	d__Archaea;p__Thermoproteota;c__Nitrososphaeria;o__Caldarchaeales;f__NZ13-MGT;g__EX4484-121;s__	This study	Jinze spring 1 (JZ-1)	25°26'28"N, 98°27'36"E	2017-05-01	86.5	7.3
Wolframiiraptor	Wolframiiraptor sinensis	JZ-2.bins.10.201601	N	JALNKY000000000/LMSG_G000004257.1	N.A.	PRJNA807863	1088694	79	46892	18761	55.5	97.09	0	266x	Y	Y (partial)	Y (partial)	37 (18)	d__Archaea;p__Thermoproteota;c__Nitrososphaeria;o__Caldarchaeales;f__NZ13-MGT;g__EX4484-121;s__	This study	Jinze spring 2 (JZ-2)	25°26'28"N, 98°27'36"E	2016-01-01	75	6.5
Wolframiiraptor	Wolframiiraptor sinensis	ZMQR.bins.10.201709	N	JALNLI000000000/LMSG_G000004258.1	N.A.	PRJNA807863	1076119	53	88832	35475	54.6	95.82	0	73x	Y	Y	N	44 (21)	d__Archaea;p__Thermoproteota;c__Nitrososphaeria;o__Caldarchaeales;f__NZ13-MGT;g__EX4484-121;s__	This study	(ZMQR)	-	2017-09-01	92	9.5
Wolframiiraptor	Wolframiiraptor sinensis	ZMQR.bins.22.201803	N	JALNLJ000000000/LMSG_G000004259.1	N.A.	PRJNA807863	1076548	30	157585	44363	54.4	96.84	0	184x	Y	Y	Y	46 (21)	d__Archaea;p__Thermoproteota;c__Nitrososphaeria;o__Caldarchaeales;f__NZ13-MGT;g__EX4484-121;s__	This study	(ZMQR)	-	2018-03-01	86.8	9
Wolframiiraptor	Wolframiiraptor sinensis	ZMQR.bins.22.201901	N	JALNLK000000000/LMSG_G000004260.1	N.A.	PRJNA807863	1219219	28	230654	64206	53.8	96.04	0.97	129x	Y	Y	Y	48 (20)	d__Archaea;p__Thermoproteota;c__Nitrososphaeria;o__Caldarchaeales;f__NZ13-MGT;g__EX4484-121;s__	This study	(ZMQR)	-	2019-01-01	85.5	8.5
Wolframiiraptor	Wolframiiraptor sinensis	ZMQR.bins.33.201705	N	JALNLL000000000/LMSG_G000004261.1	N.A.	PRJNA807863	1140984	32	104052	61618	54.5	97.91	0	Unknown	Y	Y	Y	46 (21)	d__Archaea;p__Thermoproteota;c__Nitrososphaeria;o__Caldarchaeales;f__NZ13-MGT;g__EX4484-121;s__	This study	(ZMQR)	-	2017-05-01	98	9.5
Wolframiiraptor	Wolframiiraptor sinensis	ZMQR.bins.6.201808	N	JALNLH000000000/LMSG_G000004262.1	N.A.	PRJNA807863	1078765	30	228808	70685	54.4	93.45	0	310x	Y	Y	Y	48 (20)	d__Archaea;p__Thermoproteota;c__Nitrososphaeria;o__Caldarchaeales;f__NZ13-MGT;g__EX4484-121;s__	This study	(ZMQR)	-	2018-08-01	87.5	9
Wolframiiraptor	-	EX4484-121	N	GCA_002255105.1	N.A.		871166	72	45545	14590	51.5	57.28	0.49	36x	Y	N	N	32 (18)	d__Archaea; p__Thermoproteota; c__Nitrososphaeria; o__Caldarchaeales; f__NZ13-MGT; g__EX4484-121; s__EX4484-121 sp002255105	Dombrowski et al., 2018
Wolframiiraptor	-	B99-G9	N	GCA_003660635.1	N.A.		1226034	245	19197	5572	47.4	77.02	2.17	23x	Y	N	N	39 (18)	d__Archaea; p__Thermoproteota; c__Nitrososphaeria; o__Caldarchaeales; f__NZ13-MGT; g__EX4484-121; s__EX4484-121 sp003660635	Dombrowski et al., 2018
Ca. Caldarchaeum	Ca. Caldarchaeum subterraneum	-	N	GCA_000270325.1	N.A.		1680938	1	1680938	1680938	51.7	98.06	0	Unknown	N	Y	Y (partial)	46 (21)	d__Archaea; p__Thermoproteota; c__Nitrososphaeria; o__Caldarchaeales; f__Caldarchaeaceae; g__Caldarchaeum; s__Caldarchaeum subterraneum_A	Nunoura et al., 2011
Not described	"Caldarchaeaceae" HRBIN01	HRBIN01	N	GCA_002898355.1	N.A.		1761185	32	180679	96642	52.6	97.09	0	Unknown	Y	Y (partial)	Y	48 (20)	d__Archaea; p__Thermoproteota; c__Nitrososphaeria; o__Caldarchaeales; f__Caldarchaeaceae; g__HRBIN01; s__HRBIN01 sp002898355	Kato et al., 2018
Not described	"Calditenuaceae" JGI OTU-3	JGI OTU-3	N	GCA_000494185.1	N.A.		688171	51	51570	19616	54.9	59.87	1.94	30x	N	Y	Y	23 (16)	d__Archaea; p__Thermoproteota; c__Nitrososphaeria; o__Caldarchaeales; f__HR02; g__AWOC01; s__AWOC01 sp000494185	Rinke et al., 2013
Not described	"Calditenuaceae" SCGC AAA471-E14	SCGC AAA471-E14	N	GCA_000402965.1	N.A.		703726	58	51570	16921	54.8	59.87	1.94	Unknown	N	Y	Y	23 (16)	d__Archaea; p__Thermoproteota; c__Nitrososphaeria; o__Caldarchaeales; f__HR02; g__AWOC01; s__AWOC01 sp000494185	Rinke et al., 2013
Not described	"Calditenuaceae" HRBIN02	HRBIN02	N	GCA_002898395.1	N.A.		1733307	36	155245	84639	51.5	98.06	0	Unknown	Y	Y	Y (partial)	46 (20)	d__Archaea; p__Thermoproteota; c__Nitrososphaeria; o__Caldarchaeales; f__HR02; g__HRBIN02; s__HRBIN02 sp002898395	Kato et al., 2018
Not described	"Calditenuaceae" SCGC AAA471-F17	SCGC AAA471-F17	N	GCA_000405905.1	N.A.		741841	43	109193	26075	62.1	57.79	0	Unknown	N	N	N	18 (13)	d__Archaea; p__Thermoproteota; c__Nitrososphaeria; o__Caldarchaeales; f__HR02; g__JGI-OTU-1; s__JGI-OTU-1 sp000494145	Rinke et al., 2013
Not described	"Calditenuaceae" JGI OTU-1	JGI OTU-1	N	GCA_000494145.1	N.A.		1180338	128	62478	15605	61.4	82.65	4.37	30x	N	Y	Y	33 (16)	d__Archaea; p__Thermoproteota; c__Nitrososphaeria; o__Caldarchaeales; f__HR02; g__JGI-OTU-1; s__JGI-OTU-1 sp000494145	Rinke et al., 2013
"Cenarchaeum"	"Cenarchaeum symbiosum"	A	Y	GCA_000200715.1	N.A.		2045086	1	2045086	2045086	57.4	99.03	0	Unknown	Y	Y	Y	46 (20)	d__Archaea; p__Thermoproteota; c__Nitrososphaeria; o__Nitrososphaerales; f__Nitrosopumilaceae; g__Cenarchaeum; s__Cenarchaeum symbiosum	Preston et al., 1996
Nitrosarchaeum	Nitrosarchaeum koreense	MY1	Y	GCF_000220175.1	N.A.		1607695	1	1607695	1607695	32.7	100	0	1300x	Y	Y	Y	44 (19)	d__Archaea; p__Thermoproteota; c__Nitrososphaeria; o__Nitrososphaerales; f__Nitrosopumilaceae; g__Nitrosarchaeum; s__Nitrosarchaeum koreense	Jung et al., 2018
Ca. Nitrosocaldus	Ca. Nitrosocaldus cavascurensis	SCU2	Y	GCF_900248165.1	N.A.		1577284	1	1577284	1577284	41.6	99.03	0	40x	Y	Y	Y	44(20)	d__Archaea; p__Thermoproteota; c__Nitrososphaeria; o__Nitrososphaerales; f__Nitrosocaldaceae; g__Nitrosocaldus; s__Nitrosocaldus cavascurensis	Abby et al., 2018
Ca. Nitrosocosmicus	Ca. Nitrosocosmicus hydrocola	G61	N	GCF_001870125.1	N.A.		2989777	1	2989777	2989777	33.9	99.03	2.91	228x	Y	Y	Y	44 (20)	d__Archaea; p__Thermoproteota; c__Nitrososphaeria; o__Nitrososphaerales; f__Nitrososphaeraceae; g__Nitrosocosmicus; s__Nitrosocosmicus exaquare	Sauder et al., 2017, 2020
Ca. Nitrosopelagicus	Ca. Nitrosopelagicus brevis	CN25	Y	GCF_000812185.1	N.A.		1232128	1	1232128	1232128	33.2	99.51	0	40x	Y	Y	Y	42 (21)	d__Archaea; p__Thermoproteota; c__Nitrososphaeria; o__Nitrososphaerales; f__Nitrosopumilaceae; g__Nitrosopelagicus; s__Nitrosopelagicus brevis	Santoro et al., 2015
Nitrosopumilus	Nitrosopumilus maritimus	SCM1	Y	GCF_000018465.1	N.A.		1645259	1	1645259	1645259	34.2	100	0	Unknown	Y	Y	Y	44 (20)	d__Archaea; p__Thermoproteota; c__Nitrososphaeria; o__Nitrososphaerales; f__Nitrosopumilaceae; g__Nitrosopumilus; s__Nitrosopumilus maritimus	Walker et al., 2010
Nitrososphaera	Nitrososphaera viennensis	EN76	Y	GCF_000698785.1	N.A.		2527938	1	2527938	2527938	52.7	100	0.97	Unknown	Y	Y	Y	44 (20)	d__Archaea; p__Thermoproteota; c__Nitrososphaeria; o__Nitrososphaerales; f__Nitrososphaeraceae; g__Nitrososphaera; s__Nitrososphaera viennensis	Stieglmeier et al., 2014
Ca. Nitrosotalea	Ca. Nitrosotalaea devaniterrae	-	Y	GCF_900065925.1	N.A.		1805304	1	1805304	1805304	37.1	98.54	0	50x	Y	Y	Y	45 (19)	d__Archaea; p__Thermoproteota; c__Nitrososphaeria; o__Nitrososphaerales; f__Nitrosopumilaceae; g__Nitrosotalea; s__Nitrosotalea devanaterra	Lehtovirta-Morley et al., 2011
Ca. Nitrosotenuis	Ca. Nitrosotenuis chungbukensis	MY2	Y	GCF_000685395.1	N.A.		1762971	24	204441	145899	41.8	99.03	0.97	20x	Y	Y	Y	45 (20)	d__Archaea; p__Thermoproteota; c__Nitrososphaeria; o__Nitrososphaerales; f__Nitrosopumilaceae; g__Nitrosotenuis; s__Nitrosotenuis chungbukensis	Jung et al., 2014
* Ribosomal RNA sequences were identified with barrnap v. 0.9
# Transfer RNA sequences were predicted with tRNAscan-SE v. 2.0.9
