# Supplementary material for: An essential role for tungsten in the ecology and evolution of a previously uncultivated lineage of anaerobic, thermophilic Archaea
Source: Nat Commun. 2022 Jun 30;13:3773. doi: 10.1038/s41467-022-31452-8 (PMC9246946; doi:10.1038/s41467-022-31452-8)
Supplement: Supplementary file 8 — Supplementary Dataset 4 [file 41467_2022_31452_MOESM8_ESM.xlsx]

## Sheet: Sheet 1
Supplementary Dataset 4a.
	BF2.bins.100.201808	DRTY-2.bins.2.201901	GMQP.bins.30.201808	JZ-1.bins.115.201907	JZ-1.bins.45.201709	JZ-1.bins.49.201901	JZ-1.bins.64.201705	JZ-1.bins.86.201803	JZ-2.bins.15.201601	SRBZ-1.bins.49.201901	SRBZ-2.bins.180.201901	SZTDM-1b.bins.22.201709	SZTDM-1c.bins.20.201709	Wolframiraptoraceae_G2A_Jz17	Wolframiraptoraceae_JZ_bin_15	DRTY-6.bins.60.201803	DRTY-6.bins.62.201808	DRTY-6.bins.68.201901	DRTY-6.bins.90.201907	DRTY-6.bins.93.201709	DRTY-7.bins.33.201803	JZ-1.bins.116.201803	JZ-1.bins.12.201901	JZ-1.bins.42.201705	JZ-1.bins.42.201709	JZ-1.bins.80.201907	ZZQ.bins.13.201803	GC-06_S86_L004_.bin.5	GC-07_S87_L004_.bin.31	GC-10_S88_L004_.bin.45	GC-11_S89_L004_.bin.8	LGB-05_S96_L004_.bin.6
BF2.bins.100.201808	100	99.6057	99.677	99.7526	99.7805	99.7949	99.7396	99.7639	99.7679	99.8338	99.762	99.7891	99.7608	99.7758	99.7679	81.5478	79.8536	79.7524	80.6305	81.4491	82.1301	82.0232	81.9093	83.2823	81.0701	89.6698	82.4104	75.755	76.2116	75.7971	76.2354	76.349
DRTY-2.bins.2.201901	99.6057	100	99.6142	99.6756	99.6796	99.7209	99.6362	99.6928	99.6727	99.7715	99.7107	99.7104	99.6938	99.6904	99.6727	80.3478	80.5297	80.7625	79.9469	81.1877	81.7774	82.164	81.4355	81.9443	81.8446	88.4968	83.5959	75.5133	75.8943	75.4949	75.921	75.8946
GMQP.bins.30.201808	99.677	99.6142	100	99.7056	99.7137	99.75	99.6989	99.7197	99.7265	99.8045	99.747	99.777	99.7424	99.734	99.7265	81.8743	80.0749	79.9886	80.0421	80.7839	81.9639	82.6405	82.5165	83.7978	82.9907	89.9557	83.657	75.1919	75.7245	75.7003	75.4455	76.1689
JZ-1.bins.115.201907	99.7526	99.6756	99.7056	100	99.9403	99.9471	99.9003	99.9432	99.9204	99.8342	99.8032	99.8037	99.7665	99.9153	99.9204	87.3526	85.7398	84.5006	85.3049	87.6599	86.9836	86.966	87.9984	90.3803	88.465	81.3002	88.4329	75.1094	75.4138	74.9419	75.4531	75.5407
JZ-1.bins.45.201709	99.7805	99.6796	99.7137	99.9403	100	99.9693	99.9328	99.9647	99.9335	99.8503	99.8087	99.8096	99.7869	99.937	99.9335	81.3881	80.3804	80.5731	80.3717	81.6938	81.9053	82.2439	82.4909	84.0065	82.5233	88.7952	83.5235	75.8763	76.2371	75.8979	76.1572	75.9116
JZ-1.bins.49.201901	99.7949	99.7209	99.75	99.9471	99.9693	100	99.9549	99.9715	99.9578	99.8709	99.8356	99.8402	99.8119	99.955	99.9578	81.7318	80.4861	80.0397	80.5472	84.542	83.7513	83.2455	82.1732	83.4989	83.4577	90.0469	83.525	75.6669	76.125	75.9618	76.1896	76.4262
JZ-1.bins.64.201705	99.7396	99.6362	99.6989	99.9003	99.9328	99.9549	100	99.9246	99.92	99.8468	99.796	99.8061	99.7773	99.9239	99.92	81.8828	80.5616	80.6577	80.075	82.6257	81.321	82.2405	82.5598	82.5843	82.4186	89.6761	83.4261	75.7813	76.0519	76.1302	75.9344	76.1883
JZ-1.bins.86.201803	99.7639	99.6928	99.7197	99.9432	99.9647	99.9715	99.9246	100	99.936	99.8497	99.8052	99.815	99.7872	99.9329	99.936	83.3246	82.8638	80.3342	81.261	84.025	83.8123	81.6544	84.4206	85.9264	85.5865	89.7663	85.1812	75.906	76.0512	75.9676	75.9799	76.4971
JZ-2.bins.15.201601	99.7679	99.6727	99.7265	99.9204	99.9335	99.9578	99.92	99.936	100	99.8479	99.7983	99.8061	99.7768	99.9376	100	81.3977	80.2055	80.3956	80.2985	81.8101	81.5831	82.7973	82.4861	82.7078	83.2335	88.8099	82.6382	75.9432	76.0305	76.0145	76.0074	76.3589
SRBZ-1.bins.49.201901	99.8338	99.7715	99.8045	99.8342	99.8503	99.8709	99.8468	99.8497	99.8479	100	99.9156	99.9301	99.8982	99.8566	99.8478	81.4975	80.1391	79.898	79.8906	81.672	81.4639	82.5571	82.7803	82.419	82.4746	87.8697	82.9605	75.4536	75.6692	75.1706	75.4745	75.435
SRBZ-2.bins.180.201901	99.762	99.7107	99.747	99.8032	99.8087	99.8356	99.796	99.8052	99.7983	99.9156	100	99.8868	99.8763	99.8089	99.7983	81.7844	79.7934	79.6811	80.8476	81.856	81.3436	82.2354	82.4233	83.0829	81.9325	89.2165	82.6765	75.7344	76.1876	75.8068	76.0253	75.6634
SZTDM-1b.bins.22.201709	99.7891	99.7104	99.777	99.8037	99.8096	99.8402	99.8061	99.815	99.8061	99.9301	99.8868	100	99.9005	99.8067	99.8062	82.3583	80.8519	80.5738	80.6139	82.2433	82.1862	82.1359	82.3952	83.1038	82.1463	89.2039	82.6286	75.8177	76.1172	75.9435	76.2063	76.5921
SZTDM-1c.bins.20.201709	99.7608	99.6938	99.7424	99.7665	99.7869	99.8119	99.7773	99.7872	99.7768	99.8982	99.8763	99.9005	100	99.795	99.7768	81.5092	80.5515	80.2325	79.894	81.8954	81.8058	81.7019	82.1722	82.141	82.6556	89.295	82.1688	75.4209	75.8957	75.6273	75.7648	76.2224
Wolframiraptoraceae_G2A_Jz17	99.7758	99.6904	99.734	99.9153	99.937	99.955	99.9239	99.9329	99.9376	99.8566	99.8089	99.8067	99.795	100	99.9375	81.6099	79.7271	79.9163	79.9251	81.2952	81.3269	82.3891	82.0023	83.7235	82.2324	88.2228	82.4975	75.5232	75.8683	75.777	76.0156	75.9659
Wolframiraptoraceae_JZ_bin_15	99.7679	99.6727	99.7265	99.9204	99.9335	99.9578	99.92	99.936	100	99.8478	99.7983	99.8062	99.7768	99.9375	100	81.3977	80.2055	80.3956	80.2985	81.8101	81.5831	82.7973	82.4861	82.7078	83.2335	88.8099	82.6382	75.9432	76.0305	76.0145	76.0074	76.3696
DRTY-6.bins.60.201803	81.5478	80.3478	81.8743	87.3526	81.3881	81.7318	81.8828	83.3246	81.3977	81.4975	81.7844	82.3583	81.5092	81.6099	81.3977	100	99.9198	99.8665	99.8863	99.9798	99.9729	99.3578	99.4154	99.3682	99.3697	99.4206	99.3648	77.368	77.4689	77.5605	77.4638	77.3514
DRTY-6.bins.62.201808	79.8536	80.5297	80.0749	85.7398	80.3804	80.4861	80.5616	82.8638	80.2055	80.1391	79.7934	80.8519	80.5515	79.7271	80.2055	99.9198	100	99.9245	99.9302	99.888	99.8866	99.4362	99.4553	99.4367	99.4393	99.4587	99.4503	77.4252	77.4221	77.3356	77.3464	77.4138
DRTY-6.bins.68.201901	79.7524	80.7625	79.9886	84.5006	80.5731	80.0397	80.6577	80.3342	80.3956	79.898	79.6811	80.5738	80.2325	79.9163	80.3956	99.8665	99.9245	100	99.9406	99.8348	99.8168	99.4517	99.4828	99.4527	99.4382	99.503	99.4668	77.423	77.3693	77.4703	77.5208	77.4352
DRTY-6.bins.90.201907	80.6305	79.9469	80.0421	85.3049	80.3717	80.5472	80.075	81.261	80.2985	79.8906	80.8476	80.6139	79.894	79.9251	80.2985	99.8863	99.9302	99.9406	100	99.8545	99.8456	99.4762	99.4807	99.4579	99.4602	99.4788	99.4682	77.4449	77.3085	77.4849	77.4377	77.3666
DRTY-6.bins.93.201709	81.4491	81.1877	80.7839	87.6599	81.6938	84.542	82.6257	84.025	81.8101	81.672	81.856	82.2433	81.8954	81.2952	81.8101	99.9798	99.888	99.8348	99.8545	100	99.9896	99.3457	99.3929	99.3463	99.3554	99.3991	99.3642	77.4994	77.3019	77.5362	77.3708	77.2553
DRTY-7.bins.33.201803	82.1301	81.7774	81.9639	86.9836	81.9053	83.7513	81.321	83.8123	81.5831	81.4639	81.3436	82.1862	81.8058	81.3269	81.5831	99.9729	99.8866	99.8168	99.8456	99.9896	100	99.3167	99.3801	99.332	99.3433	99.381	99.3345	77.3244	77.4164	77.5649	77.6336	77.3761
JZ-1.bins.116.201803	82.0232	82.164	82.6405	86.966	82.2439	83.2455	82.2405	81.6544	82.7973	82.5571	82.2354	82.1359	81.7019	82.3891	82.7973	99.3578	99.4362	99.4517	99.4762	99.3457	99.3167	100	99.9401	99.9307	99.9571	99.9328	99.9569	77.4924	77.4246	77.5008	77.4592	77.5301
JZ-1.bins.12.201901	81.9093	81.4355	82.5165	87.9984	82.4909	82.1732	82.5598	84.4206	82.4861	82.7803	82.4233	82.3952	82.1722	82.0023	82.4861	99.4154	99.4553	99.4828	99.4807	99.3929	99.3801	99.9401	100	99.9339	99.9409	99.9524	99.9395	77.3431	77.3007	77.2729	77.249	77.259
JZ-1.bins.42.201705	83.2823	81.9443	83.7978	90.3803	84.0065	83.4989	82.5843	85.9264	82.7078	82.419	83.0829	83.1038	82.141	83.7235	82.7078	99.3682	99.4367	99.4527	99.4579	99.3463	99.332	99.9307	99.9339	100	99.9433	99.9133	99.9329	77.4377	77.3412	77.476	77.3971	77.4835
JZ-1.bins.42.201709	81.0701	81.8446	82.9907	88.465	82.5233	83.4577	82.4186	85.5865	83.2335	82.4746	81.9325	82.1463	82.6556	82.2324	83.2335	99.3697	99.4393	99.4382	99.4602	99.3554	99.3433	99.9571	99.9409	99.9433	100	99.9455	99.9547	77.4187	77.2678	77.3945	77.2698	77.3841
JZ-1.bins.80.201907	89.6698	88.4968	89.9557	81.3002	88.7952	90.0469	89.6761	89.7663	88.8099	87.8697	89.2165	89.2039	89.295	88.2228	88.8099	99.4206	99.4587	99.503	99.4788	99.3991	99.381	99.9328	99.9524	99.9133	99.9455	100	99.9305	77.2764	77.2697	77.4243	77.2658	77.4368
ZZQ.bins.13.201803	82.4104	83.5959	83.657	88.4329	83.5235	83.525	83.4261	85.1812	82.6382	82.9605	82.6765	82.6286	82.1688	82.4975	82.6382	99.3648	99.4503	99.4668	99.4682	99.3642	99.3345	99.9569	99.9395	99.9329	99.9547	99.9305	100	77.3805	77.3542	77.4571	77.4307	77.315
GC-06_S86_L004_.bin.5	75.755	75.5133	75.1919	75.1094	75.8763	75.6669	75.7813	75.906	75.9432	75.4536	75.7344	75.8177	75.4209	75.5232	75.9432	77.368	77.4252	77.423	77.4449	77.4994	77.3244	77.4924	77.3431	77.4377	77.4187	77.2764	77.3805	100	99.5549	99.6085	99.575	99.2477
GC-07_S87_L004_.bin.31	76.2116	75.8943	75.7245	75.4138	76.2371	76.125	76.0519	76.0512	76.0305	75.6692	76.1876	76.1172	75.8957	75.8683	76.0305	77.4689	77.4221	77.3693	77.3085	77.3019	77.4164	77.4246	77.3007	77.3412	77.2678	77.2697	77.3542	99.5549	100	99.7744	99.7606	99.2899
GC-10_S88_L004_.bin.45	75.7971	75.4949	75.7003	74.9419	75.8979	75.9618	76.1302	75.9676	76.0145	75.1706	75.8068	75.9435	75.6273	75.777	76.0145	77.5605	77.3356	77.4703	77.4849	77.5362	77.5649	77.5008	77.2729	77.476	77.3945	77.4243	77.4571	99.6085	99.7744	100	99.8745	99.3506
GC-11_S89_L004_.bin.8	76.2354	75.921	75.4455	75.4531	76.1572	76.1896	75.9344	75.9799	76.0074	75.4745	76.0253	76.2063	75.7648	76.0156	76.0074	77.4638	77.3464	77.5208	77.4377	77.3708	77.6336	77.4592	77.249	77.3971	77.2698	77.2658	77.4307	99.575	99.7606	99.8745	100	99.3423
LGB-05_S96_L004_.bin.6	76.349	75.8946	76.1689	75.5407	75.9116	76.4262	76.1883	76.4971	76.3589	75.435	75.6634	76.5921	76.2224	75.9659	76.3696	77.3514	77.4138	77.4352	77.3666	77.2553	77.3761	77.5301	77.259	77.4835	77.3841	77.4368	77.315	99.2477	99.2899	99.3506	99.3423	100
Supplementary Dataset 4b.
	DRTY-1.bins.48.201901	DRTY-2.bins.95.201901	DRTY-6.bins.137.201803	DRTY-6.bins.154.201705	DRTY-6.bins.169.201907	DRTY-6.bins.20.201901	DRTY-7.bins.137.201803	GMPQ.bins.52.201705	GMQP.bins.100.201901	GMQP.bins.19.201803	GMQP.bins.29.201808	GMQP.bins.8.201907	JZ-1.bins.47.201907	JZ-1.bins.90.201705	SRBZ-1.bins.84.201901	GC-01_S82_L004_.bin.60	GC-06_S86_L004_.bin.32	GC-10_S88_L004_.bin.53	LGB-05_S96_L004_.bin.49	MH-01_S100_L004_.bin.55	S-04_S114_L004_.bin.26	JZ-2.bins.197.201705	JZ-2.bins.210.201808	Wolframiraptoraceae_NZ13_MG1_HQ
DRTY-1.bins.48.201901	100	99.9171	99.6595	99.6941	99.6937	99.6718	99.6522	99.4746	99.4673	99.4671	99.4844	99.5145	99.6467	99.6614	99.7891	80.953	80.8626	80.9924	80.9156	80.9257	80.9252	79.2464	79.2803	76.7235
DRTY-2.bins.95.201901	99.9171	100	99.6563	99.6658	99.6743	99.6572	99.6557	99.4687	99.4667	99.4671	99.4839	99.4868	99.6316	99.6662	99.7737	80.8427	80.9062	80.9407	80.9811	80.9105	80.9146	79.3199	79.2704	76.5072
DRTY-6.bins.137.201803	99.6595	99.6563	100	99.9739	99.9881	99.9884	99.7569	99.4969	99.4988	99.4972	99.4959	99.5199	99.6932	99.6999	99.8364	80.9352	80.9064	80.9429	80.9818	80.9528	80.998	79.3757	79.4736	76.5926
DRTY-6.bins.154.201705	99.6941	99.6658	99.9739	100	99.9822	99.9818	99.784	99.5333	99.5052	99.5246	99.5416	99.5323	99.6944	99.7232	99.8483	80.8986	80.9943	80.8845	80.9787	80.9636	80.9064	79.3533	79.4214	76.8106
DRTY-6.bins.169.201907	99.6937	99.6743	99.9881	99.9822	100	99.9958	99.7815	99.5466	99.5401	99.538	99.552	99.5497	99.6993	99.7262	99.8481	80.9157	80.8235	80.9424	81.0514	80.9052	81.0661	79.3862	79.5365	76.5934
DRTY-6.bins.20.201901	99.6718	99.6572	99.9884	99.9818	99.9958	100	99.7587	99.4882	99.4851	99.4869	99.5015	99.5133	99.6888	99.7043	99.8389	80.8878	80.95	80.9227	80.9556	80.9573	80.9124	79.4118	79.529	76.7528
DRTY-7.bins.137.201803	99.6522	99.6557	99.7569	99.784	99.7815	99.7587	100	99.4991	99.4794	99.4938	99.503	99.5084	99.6781	99.693	99.8424	80.8851	80.868	80.9132	80.9598	81.0438	80.9914	79.4196	79.4172	76.9268
GMPQ.bins.52.201705	99.4746	99.4687	99.4969	99.5333	99.5466	99.4882	99.4991	100	99.9909	99.9748	99.9911	99.9926	99.5235	99.4968	99.605	80.8006	80.8933	80.8992	80.9356	80.9034	80.8268	79.2435	79.436	76.8178
GMQP.bins.100.201901	99.4673	99.4667	99.4988	99.5052	99.5401	99.4851	99.4794	99.9909	100	99.9801	99.9946	99.9951	99.5069	99.4981	99.578	80.7831	80.7529	80.8628	80.9265	80.905	80.9658	79.4176	79.3982	76.9269
GMQP.bins.19.201803	99.4671	99.4671	99.4972	99.5246	99.538	99.4869	99.4938	99.9748	99.9801	100	99.9803	99.9775	99.5252	99.4846	99.606	80.7798	80.7736	80.8708	80.829	80.9195	80.8362	79.3121	79.2261	76.4778
GMQP.bins.29.201808	99.4844	99.4839	99.4959	99.5416	99.552	99.5015	99.503	99.9911	99.9946	99.9803	100	99.9944	99.5285	99.5084	99.605	80.8405	80.7144	80.9106	80.9486	80.8753	80.9115	79.4887	79.4543	76.8722
GMQP.bins.8.201907	99.5145	99.4868	99.5199	99.5323	99.5497	99.5133	99.5084	99.9926	99.9951	99.9775	99.9944	100	99.5302	99.516	99.6029	80.8134	80.7186	80.8364	80.8911	80.8741	80.8804	79.4788	79.5571	76.6774
JZ-1.bins.47.201907	99.6467	99.6316	99.6932	99.6944	99.6993	99.6888	99.6781	99.5235	99.5069	99.5252	99.5285	99.5302	100	99.8931	99.7528	80.8891	80.9434	80.9404	80.8681	80.8517	80.8264	79.3948	79.3794	76.466
JZ-1.bins.90.201705	99.6614	99.6662	99.6999	99.7232	99.7262	99.7043	99.693	99.4968	99.4981	99.4846	99.5084	99.516	99.8931	100	99.7889	80.8939	80.9265	80.9608	80.9797	80.8826	80.9768	79.4713	79.3743	76.8065
SRBZ-1.bins.84.201901	99.7891	99.7737	99.8364	99.8483	99.8481	99.8389	99.8424	99.605	99.578	99.606	99.605	99.6029	99.7528	99.7889	100	80.8028	80.9345	81.0066	81.0602	81.0187	81.0599	79.35	79.5439	76.733
GC-01_S82_L004_.bin.60	80.953	80.8427	80.9352	80.8986	80.9157	80.8878	80.8851	80.8006	80.7831	80.7798	80.8405	80.8134	80.8891	80.8939	80.8028	100	99.7721	99.826	99.364	99.6328	99.6556	78.5115	78.5535	76.839
GC-06_S86_L004_.bin.32	80.8626	80.9062	80.9064	80.9943	80.8235	80.95	80.868	80.8933	80.7529	80.7736	80.7144	80.7186	80.9434	80.9265	80.9345	99.7721	100	99.8174	99.3612	99.5982	99.624	78.4613	78.5158	76.7075
GC-10_S88_L004_.bin.53	80.9924	80.9407	80.9429	80.8845	80.9424	80.9227	80.9132	80.8992	80.8628	80.8708	80.9106	80.8364	80.9404	80.9608	81.0066	99.826	99.8174	100	99.3619	99.6629	99.6808	78.6454	78.6938	77.0679
LGB-05_S96_L004_.bin.49	80.9156	80.9811	80.9818	80.9787	81.0514	80.9556	80.9598	80.9356	80.9265	80.829	80.9486	80.8911	80.8681	80.9797	81.0602	99.364	99.3612	99.3619	100	99.3742	99.3088	78.6905	78.7775	76.8792
MH-01_S100_L004_.bin.55	80.9257	80.9105	80.9528	80.9636	80.9052	80.9573	81.0438	80.9034	80.905	80.9195	80.8753	80.8741	80.8517	80.8826	81.0187	99.6328	99.5982	99.6629	99.3742	100	99.6013	78.6167	78.6011	76.7792
S-04_S114_L004_.bin.26	80.9252	80.9146	80.998	80.9064	81.0661	80.9124	80.9914	80.8268	80.9658	80.8362	80.9115	80.8804	80.8264	80.9768	81.0599	99.6556	99.624	99.6808	99.3088	99.6013	100	78.7271	78.6881	77.0761
JZ-2.bins.197.201705	79.2464	79.3199	79.3757	79.3533	79.3862	79.4118	79.4196	79.2435	79.4176	79.3121	79.4887	79.4788	79.3948	79.4713	79.35	78.5115	78.4613	78.6454	78.6905	78.6167	78.7271	100	99.9546	80.3204
JZ-2.bins.210.201808	79.2803	79.2704	79.4736	79.4214	79.5365	79.529	79.4172	79.436	79.3982	79.2261	79.4543	79.5571	79.3794	79.3743	79.5439	78.5535	78.5158	78.6938	78.7775	78.6011	78.6881	99.9546	100	80.299
Wolframiraptoraceae_NZ13_MG1_HQ	76.7235	76.5072	76.5926	76.8106	76.5934	76.7528	76.9268	76.8178	76.9269	76.4778	76.8722	76.6774	76.466	76.8065	76.733	76.839	76.7075	77.0679	76.8792	76.7792	77.0761	80.3204	80.299	100
Supplementary Dataset 4c.
	GC-10_S88_L004_.bin.51	LGB-01_S94_L004_.bin.22	Wolframiraptor_MAG_2	GMPQ.bins.56.201705	GMQP.bins.123.201808	GMQP.bins.13.201907	GMQP.bins.28.201901	GMQP.bins.4.201709	GMQP.bins.42.201803	GMQS.bins.10.201601	JZ-1.bins.102.201705	JZ-2.bins.10.201601	Wolframiraptoraceae_GMQ_bin_10	Wolframiraptoraceae_JZ_bin_10	ZMQR.bins.10.201709	ZMQR.bins.22.201803	ZMQR.bins.22.201901	ZMQR.bins.33.201705	ZMQR.bins.6.201808
GC-10_S88_L004_.bin.51	100	98.9724	86.3644	78.9036	78.8565	78.9298	78.7778	78.9811	78.8006	78.874	79.3661	79.3721	78.874	79.3721	78.8877	78.785	78.8211	78.8451	79.0086
LGB-01_S94_L004_.bin.22	98.9724	100	86.1236	78.817	78.8119	78.8571	78.8616	78.918	78.8918	78.8489	79.3683	79.3209	78.8498	79.3237	78.7718	78.9037	78.7319	78.8043	78.9438
Wolframiraptor_MAG_2	86.3644	86.1236	100	79.4371	79.4568	79.3402	79.4029	79.3081	79.3815	79.4068	79.8518	79.8684	79.4039	79.8699	79.363	79.4098	79.3444	79.4257	79.4543
GMPQ.bins.56.201705	78.9036	78.817	79.4371	100	99.9663	99.9646	99.9686	99.9005	99.9758	99.9614	97.0039	97.0632	99.9614	97.0632	99.96	99.9258	99.9388	99.9477	99.9309
GMQP.bins.123.201808	78.8565	78.8119	79.4568	99.9663	100	99.9647	99.9738	99.9097	99.9755	99.9534	97.0089	97.0697	99.9534	97.0697	99.9653	99.9395	99.9501	99.9591	99.9506
GMQP.bins.13.201907	78.9298	78.8571	79.3402	99.9646	99.9647	100	99.9755	99.8991	99.9736	99.9556	97.0203	97.075	99.9556	97.075	99.9652	99.9406	99.9487	99.9589	99.9461
GMQP.bins.28.201901	78.7778	78.8616	79.4029	99.9686	99.9738	99.9755	100	99.9039	99.9799	99.9593	97.0433	97.068	99.9593	97.068	99.9762	99.9448	99.9585	99.9679	99.9544
GMQP.bins.4.201709	78.9811	78.918	79.3081	99.9005	99.9097	99.8991	99.9039	100	99.9083	99.8913	97.0285	97.0571	99.8913	97.0571	99.9078	99.8849	99.8882	99.8963	99.8861
GMQP.bins.42.201803	78.8006	78.8918	79.3815	99.9758	99.9755	99.9736	99.9799	99.9083	100	99.9671	97.0142	97.0767	99.9671	97.0767	99.9694	99.9408	99.9537	99.9648	99.9493
GMQS.bins.10.201601	78.874	78.8489	79.4068	99.9614	99.9534	99.9556	99.9593	99.8913	99.9671	100	97.0253	97.0789	100	97.0789	99.9559	99.9162	99.9327	99.9433	99.9262
JZ-1.bins.102.201705	79.3661	79.3683	79.8518	97.0039	97.0089	97.0203	97.0433	97.0285	97.0142	97.0253	100	99.2903	97.0261	99.2903	97.0689	97.0353	97.0201	97.01	97.0427
JZ-2.bins.10.201601	79.3721	79.3209	79.8684	97.0632	97.0697	97.075	97.068	97.0571	97.0767	97.0789	99.2903	100	97.0789	100	97.0802	97.0508	97.0627	97.0793	97.0586
Wolframiraptoraceae_GMQ_bin_10	78.874	78.8498	79.4039	99.9614	99.9534	99.9556	99.9593	99.8913	99.9671	100	97.0261	97.0789	100	97.0789	99.9559	99.9162	99.9327	99.9433	99.9262
Wolframiraptoraceae_JZ_bin_10	79.3721	79.3237	79.8699	97.0632	97.0697	97.075	97.068	97.0571	97.0767	97.0789	99.2903	100	97.0789	100	97.0802	97.0508	97.0627	97.0793	97.0586
ZMQR.bins.10.201709	78.8877	78.7718	79.363	99.96	99.9653	99.9652	99.9762	99.9078	99.9694	99.9559	97.0689	97.0802	99.9559	97.0802	100	99.9768	99.9867	99.9836	99.9794
ZMQR.bins.22.201803	78.785	78.9037	79.4098	99.9258	99.9395	99.9406	99.9448	99.8849	99.9408	99.9162	97.0353	97.0508	99.9162	97.0508	99.9768	100	99.9684	99.9676	99.9721
ZMQR.bins.22.201901	78.8211	78.7319	79.3444	99.9388	99.9501	99.9487	99.9585	99.8882	99.9537	99.9327	97.0201	97.0627	99.9327	97.0627	99.9867	99.9684	100	99.9717	99.9744
ZMQR.bins.33.201705	78.8451	78.8043	79.4257	99.9477	99.9591	99.9589	99.9679	99.8963	99.9648	99.9433	97.01	97.0793	99.9433	97.0793	99.9836	99.9676	99.9717	100	99.969
ZMQR.bins.6.201808	79.0086	78.9438	79.4543	99.9309	99.9506	99.9461	99.9544	99.8861	99.9493	99.9262	97.0427	97.0586	99.9262	97.0586	99.9794	99.9721	99.9744	99.969	100
Supplementary Dataset 4d.
	G_dong_BF2.bins.100.201808	G_dong_DRTY-2.bins.2.201901	G_dong_G2A_Jz17	G_dong_GMQP.bins.30.201808	G_dong_JZ_bin_15	G_dong_JZ-1.bins.115.201907	G_dong_JZ-1.bins.45.201709	G_dong_JZ-1.bins.64.201705	G_dong_JZ-1.bins.86.201803	G_dong_JZ-2.bins.15.201601	G_dong_SRBZ-1.bins.49.201901	G_dong_SRBZ-2.bins.180.201901	G_dong_SZTDM-1b.bins.22.201709	G_dong_SZTDM-1c.bins.20.201709	G_hua_DRTY-6.bins.60.201803	G_hua_DRTY-6.bins.62.201808	G_hua_DRTY-6.bins.68.201901	G_hua_DRTY-6.bins.90.201907	G_hua_DRTY-6.bins.93.201709	G_hua_DRTY-7.bins.33.201803	G_hua_JZ-1.bins.116.201803	G_hua_JZ-1.bins.12.201901	G_hua_JZ-1.bins.42.201705	G_hua_JZ-1.bins.42.201709	G_hua_JZ-1.bins.80.201907	G_hua_ZZQ.bins.13.201803	G_YNP_GC-01_S82_L004_.bin.10	G_YNP_GC-06_S86_L004_.bin.5	G_YNP_GC-07_S87_L004_.bin.31	G_YNP_GC-10_S88_L004_.bin.45	G_YNP_GC-11_S89_L004_.bin.8	G_YNP_LGB-05_S96_L004_.bin.6
G_dong_BF2.bins.100.201808	100	98.677	99.4239	98.9806	99.605	99.5125	99.5462	99.4499	99.5906	99.605	99.5904	99.5978	99.5129	99.3489	68.5094	67.9384	68.2273	67.9875	68.2049	68.2917	68.6854	68.7474	69.046	68.74	69.8625	68.4813	67.7832	67.3802	67.3264	67.9159	68.2616	67.9469
G_dong_DRTY-2.bins.2.201901	98.677	100	98.9949	98.8401	99.1409	98.7083	99.125	99.1418	99.15	99.1409	99.1753	99.0764	99.1678	98.9477	68.0654	68.0893	68.2064	68.2766	68.1343	68.2518	68.3157	68.1446	68.4674	68.2061	68.9405	68.4293	67.7081	67.3597	67.2093	67.6589	67.6828	67.2206
G_dong_G2A_Jz17	99.4239	98.9949	100	99.4267	99.7836	99.7028	99.7465	99.8099	99.7799	99.7836	99.5875	99.6242	99.6212	99.4224	68.4799	67.9783	68.4062	68.1865	67.9952	68.162	68.674	68.6482	68.9004	68.7362	69.3252	68.6688	68.0324	67.7851	67.9207	68.0309	68.3077	68.1116
G_dong_GMQP.bins.30.201808	98.9806	98.8401	99.4267	100	99.374	98.9114	99.5323	99.2492	99.4328	99.374	99.1751	99.2	99.4364	99.2072	68.4031	68.1018	68.336	68.1666	68.2043	68.3585	68.8742	68.7313	69.0846	68.8327	69.8718	68.854	67.5604	67.3955	67.7208	67.8954	68.1611	67.7925
G_dong_JZ_bin_15	99.605	99.1409	99.7836	99.374	100	99.6456	99.846	99.7834	99.7835	100	99.6772	99.6759	99.5825	99.6312	68.6636	68.2371	68.4938	68.3291	68.3662	68.4848	69.0146	68.8348	69.0391	68.9415	69.5777	68.8725	68.0434	67.6291	68.0547	68.1874	68.4069	68.275
G_dong_JZ-1.bins.115.201907	99.5125	98.7083	99.7028	98.9114	99.6456	100	99.6633	99.7274	99.8294	99.6456	99.3476	99.6092	99.5206	99.3745	69.1711	68.5286	68.7067	68.7005	69.0394	68.8015	69.4184	69.4139	69.9874	69.7369	68.2885	69.6118	67.9936	67.5212	67.5488	68.0318	68.1272	68.2234
G_dong_JZ-1.bins.45.201709	99.5462	99.125	99.7465	99.5323	99.846	99.6633	100	99.9105	99.6389	99.8481	99.6051	99.644	99.661	99.5712	68.7844	68.4636	68.6743	68.446	68.457	68.6025	69.0739	69.0086	69.12	68.9074	69.879	69.2433	68.1371	67.86	68.0209	68.1981	68.4495	68.4452
G_dong_JZ-1.bins.64.201705	99.4499	99.1418	99.8099	99.2492	99.7834	99.7274	99.9105	100	99.7733	99.7834	99.5839	99.6579	99.5897	99.6061	68.5802	68.2274	68.4068	68.3358	68.4196	68.3441	68.8686	68.8016	69.0257	68.8172	69.6647	68.889	67.976	67.7306	67.9467	68.171	68.4245	68.2292
G_dong_JZ-1.bins.86.201803	99.5906	99.15	99.7799	99.4328	99.7835	99.8294	99.6389	99.7733	100	99.7837	99.6321	99.612	99.673	99.4918	68.9746	68.6523	68.658	68.5021	68.7239	68.8199	68.7648	69.1561	69.4734	69.5551	70.1703	69.4097	68.2228	67.8994	68.1065	68.276	68.5018	68.5463
G_dong_JZ-2.bins.15.201601	99.605	99.1409	99.7836	99.374	100	99.6456	99.8481	99.7834	99.7837	100	99.6772	99.6759	99.5825	99.6312	68.6636	68.2371	68.4938	68.3291	68.3662	68.4848	69.0146	68.8348	69.0391	68.9415	69.5777	68.8725	68.0434	67.6291	68.0547	68.1874	68.4069	68.275
G_dong_SRBZ-1.bins.49.201901	99.5904	99.1753	99.5875	99.1751	99.6772	99.3476	99.6051	99.5839	99.6321	99.6772	100	99.6518	99.6701	99.5577	68.3474	68.3024	68.3767	68.1827	68.2555	68.2903	68.808	68.8508	68.7955	68.8762	69.5682	68.844	68.0537	67.8278	68.01	68.1842	68.3846	68.0882
G_dong_SRBZ-2.bins.180.201901	99.5978	99.0764	99.6242	99.2	99.6759	99.6092	99.644	99.6579	99.612	99.6759	99.6518	100	99.7083	99.5018	68.6343	67.9932	68.2827	68.1095	68.1516	68.2791	68.736	68.754	68.9726	68.6869	69.6895	68.6632	68.0644	67.7485	68.0774	68.1428	68.4761	67.9921
G_dong_SZTDM-1b.bins.22.201709	99.5129	99.1678	99.6212	99.4364	99.5825	99.5206	99.661	99.5897	99.673	99.5825	99.6701	99.7083	100	99.6769	68.4017	68.023	68.3358	68.1615	68.1446	68.2317	68.8658	68.8411	69.0731	68.8517	69.7306	68.6953	67.9412	67.8265	68.029	68.1688	68.4508	68.0308
G_dong_SZTDM-1c.bins.20.201709	99.3489	98.9477	99.4224	99.2072	99.6312	99.3745	99.5712	99.6061	99.4918	99.6312	99.5577	99.5018	99.6769	100	68.7795	68.4834	68.59	68.4621	68.4513	68.6214	68.8364	68.9353	69.0505	68.8997	69.8027	68.7407	67.9608	67.6921	67.9325	67.9847	68.3159	67.9836
G_hua_DRTY-6.bins.60.201803	68.5094	68.0654	68.4799	68.4031	68.6636	69.1711	68.7844	68.5802	68.9746	68.6636	68.3474	68.6343	68.4017	68.7795	100	99.7128	99.521	99.5408	99.8195	99.7676	99.0964	99.003	99.0398	99.1377	98.7972	98.8774	76.9413	76.4599	76.7258	77.5847	77.1266	77.1501
G_hua_DRTY-6.bins.62.201808	67.9384	68.0893	67.9783	68.1018	68.2371	68.5286	68.4636	68.2274	68.6523	68.2371	68.3024	67.9932	68.023	68.4834	99.7128	100	99.7354	99.8538	99.8529	99.7054	98.9999	99.2343	99.0086	99.1268	99.1598	98.89	77.3222	76.7568	77.0334	77.8822	77.4208	77.5069
G_hua_DRTY-6.bins.68.201901	68.2273	68.2064	68.4062	68.336	68.4938	68.7067	68.6743	68.4068	68.658	68.4938	68.3767	68.2827	68.3358	68.59	99.521	99.7354	100	99.6771	99.7661	99.6416	99.2827	99.2326	99.2951	99.2685	99.1631	99.1826	78.0407	77.5862	77.7868	78.4514	78.1853	77.8932
G_hua_DRTY-6.bins.90.201907	67.9875	68.2766	68.1865	68.1666	68.3291	68.7005	68.446	68.3358	68.5021	68.3291	68.1827	68.1095	68.1615	68.4621	99.5408	99.8538	99.6771	100	99.7184	99.5353	99.0891	99.0948	99.0494	99.0299	99.0102	98.9342	77.6552	77.2586	77.5199	78.1152	77.8696	77.8342
G_hua_DRTY-6.bins.93.201709	68.2049	68.1343	67.9952	68.2043	68.3662	69.0394	68.457	68.4196	68.7239	68.3662	68.2555	68.1516	68.1446	68.4513	99.8195	99.8529	99.7661	99.7184	100	99.8718	98.9162	99.107	98.884	98.9647	98.82	98.8183	76.6435	75.849	76.1306	77.1639	76.7219	76.9618
G_hua_DRTY-7.bins.33.201803	68.2917	68.2518	68.162	68.3585	68.4848	68.8015	68.6025	68.3441	68.8199	68.4848	68.2903	68.2791	68.2317	68.6214	99.7676	99.7054	99.6416	99.5353	99.8718	100	98.9876	99.0602	98.8595	98.9112	98.8944	98.699	77.1419	76.3754	76.682	77.6357	77.2378	77.1045
G_hua_JZ-1.bins.116.201803	68.6854	68.3157	68.674	68.8742	69.0146	69.4184	69.0739	68.8686	68.7648	69.0146	68.808	68.736	68.8658	68.8364	99.0964	98.9999	99.2827	99.0891	98.9162	98.9876	100	99.812	99.7606	99.9232	99.8766	99.955	77.2132	76.475	76.6738	77.664	77.4958	77.5463
G_hua_JZ-1.bins.12.201901	68.7474	68.1446	68.6482	68.7313	68.8348	69.4139	69.0086	68.8016	69.1561	68.8348	68.8508	68.754	68.8411	68.9353	99.003	99.2343	99.2326	99.0948	99.107	99.0602	99.812	100	99.85	99.899	99.7603	99.7646	77.2978	76.4916	76.7956	77.6831	77.4552	77.623
G_hua_JZ-1.bins.42.201705	69.046	68.4674	68.9004	69.0846	69.0391	69.9874	69.12	69.0257	69.4734	69.0391	68.7955	68.9726	69.0731	69.0505	99.0398	99.0086	99.2951	99.0494	98.884	98.8595	99.7606	99.85	100	99.9315	99.6461	99.7742	77.0429	76.0186	76.0822	77.4571	77.2187	77.4415
G_hua_JZ-1.bins.42.201709	68.74	68.2061	68.7362	68.8327	68.9415	69.7369	68.9074	68.8172	69.5551	68.9415	68.8762	68.6869	68.8517	68.8997	99.1377	99.1268	99.2685	99.0299	98.9647	98.9112	99.9232	99.899	99.9315	100	99.8213	99.9191	77.1716	76.3966	76.5518	77.645	77.4241	77.5579
G_hua_JZ-1.bins.80.201907	69.8625	68.9405	69.3252	69.8718	69.5777	68.2885	69.879	69.6647	70.1703	69.5777	69.5682	69.6895	69.7306	69.8027	98.7972	99.1598	99.1631	99.0102	98.82	98.8944	99.8766	99.7603	99.6461	99.8213	100	99.8408	77.4253	76.6471	76.9442	77.7722	77.541	77.6916
G_hua_ZZQ.bins.13.201803	68.4813	68.4293	68.6688	68.854	68.8725	69.6118	69.2433	68.889	69.4097	68.8725	68.844	68.6632	68.6953	68.7407	98.8774	98.89	99.1826	98.9342	98.8183	98.699	99.955	99.7646	99.7742	99.9191	99.8408	100	77.2617	76.4372	76.6978	77.736	77.5022	77.5382
G_YNP_GC-01_S82_L004_.bin.10	67.7832	67.7081	68.0324	67.5604	68.0434	67.9936	68.1371	67.976	68.2228	68.0434	68.0537	68.0644	67.9412	67.9608	76.9413	77.3222	78.0407	77.6552	76.6435	77.1419	77.2132	77.2978	77.0429	77.1716	77.4253	77.2617	100	98.8386	99.1582	99.2612	99.2939	98.3747
G_YNP_GC-06_S86_L004_.bin.5	67.3802	67.3597	67.7851	67.3955	67.6291	67.5212	67.86	67.7306	67.8994	67.6291	67.8278	67.7485	67.8265	67.6921	76.4599	76.7568	77.5862	77.2586	75.849	76.3754	76.475	76.4916	76.0186	76.3966	76.6471	76.4372	98.8386	100	98.0495	99.2061	98.9808	97.8552
G_YNP_GC-07_S87_L004_.bin.31	67.3264	67.2093	67.9207	67.7208	68.0547	67.5488	68.0209	67.9467	68.1065	68.0547	68.01	68.0774	68.029	67.9325	76.7258	77.0334	77.7868	77.5199	76.1306	76.682	76.6738	76.7956	76.0822	76.5518	76.9442	76.6978	99.1582	98.0495	100	99.4588	99.529	98.6016
G_YNP_GC-10_S88_L004_.bin.45	67.9159	67.6589	68.0309	67.8954	68.1874	68.0318	68.1981	68.171	68.276	68.1874	68.1842	68.1428	68.1688	67.9847	77.5847	77.8822	78.4514	78.1152	77.1639	77.6357	77.664	77.6831	77.4571	77.645	77.7722	77.736	99.2612	99.2061	99.4588	100	99.8261	98.4705
G_YNP_GC-11_S89_L004_.bin.8	68.2616	67.6828	68.3077	68.1611	68.4069	68.1272	68.4495	68.4245	68.5018	68.4069	68.3846	68.4761	68.4508	68.3159	77.1266	77.4208	78.1853	77.8696	76.7219	77.2378	77.4958	77.4552	77.2187	77.4241	77.541	77.5022	99.2939	98.9808	99.529	99.8261	100	98.6803
G_YNP_LGB-05_S96_L004_.bin.6	67.9469	67.2206	68.1116	67.7925	68.275	68.2234	68.4452	68.2292	68.5463	68.275	68.0882	67.9921	68.0308	67.9836	77.1501	77.5069	77.8932	77.8342	76.9618	77.1045	77.5463	77.623	77.4415	77.5579	77.6916	77.5382	98.3747	97.8552	98.6016	98.4705	98.6803	100
Supplementary Dataset 4e.
	T_tik_NZ13_MG1	T_ruid_JZ-2.bins.197.201705	T_ruid_JZ-2.bins.210.201808	T_teng_DRTY-1.bins.48.201901	T_teng_DRTY-2.bins.95.201901	T_teng_DRTY-6.bins.137.201803	T_teng_DRTY-6.bins.154.201705	T_teng_DRTY-6.bins.169.201907	T_teng_DRTY-6.bins.20.201901	T_teng_DRTY-7.bins.137.201803	T_teng_GMPQ.bins.52.201705	T_teng_GMQP.bins.100.201901	T_teng_GMQP.bins.19.201803	T_teng_GMQP.bins.29.201808	T_teng_GMQP.bins.8.201907	T_teng_JZ-1.bins.47.201907	T_teng_JZ-1.bins.90.201705	T_teng_SRBZ-1.bins.84.201901	T_YNP_GC-01_S82_L004_.bin.60	T_YNP_GC-06_S86_L004_.bin.32	T_YNP_GC-10_S88_L004_.bin.53	T_YNP_LGB-05_S96_L004_.bin.49	T_YNP_MH-01_S100_L004_.bin.55	T_YNP_S-04_S114_L004_.bin.26
T_tik_NZ13_MG1	100	82.053	82.0047	79.1985	79.1202	79.4382	79.3491	79.1529	79.1791	78.9778	79.1072	79.2359	79.1606	79.1148	79.2543	79.2801	78.8226	80.1951	79.2191	79.127	78.9506	78.5367	79.2493	78.0123
T_ruid_JZ-2.bins.197.201705	82.053	100	99.9499	81.9706	82.3514	82.188	82.1995	82.3478	82.2133	81.7655	81.9894	82.1187	81.9701	82.0194	82.09	82.2174	81.8667	82.7684	80.6982	80.7845	80.3771	80.1617	80.3628	80.0706
T_ruid_JZ-2.bins.210.201808	82.0047	99.9499	100	82.0283	82.2874	82.4382	82.3382	82.4068	82.344	81.915	82.0818	82.084	82.1369	82.0929	82.0623	82.4231	81.7625	82.7418	81.0831	81.1929	80.9058	80.5165	80.6809	80.3718
T_teng_DRTY-1.bins.48.201901	79.1985	81.9706	82.0283	100	99.5979	99.2168	99.1655	99.497	99.1565	99.5986	98.9639	99.1454	99.1287	98.9732	99.2571	99.2594	99.397	99.692	84.9468	84.7188	84.7231	84.1028	84.6923	84.5608
T_teng_DRTY-2.bins.95.201901	79.1202	82.3514	82.2874	99.5979	100	98.9757	99.0559	99.2306	99.1189	99.386	98.907	99.1078	99.0892	98.9128	98.9974	99.2788	99.1944	99.6717	84.6455	84.7233	84.1903	83.8356	84.0959	84.1653
T_teng_DRTY-6.bins.137.201803	79.4382	82.188	82.4382	99.2168	98.9757	100	99.9618	99.9698	99.975	99.6762	99.4121	99.3453	99.3307	99.4173	99.3022	99.3847	99.2912	99.7426	85.1509	84.9724	84.6076	84.3516	84.5982	84.846
T_teng_DRTY-6.bins.154.201705	79.3491	82.1995	82.3382	99.1655	99.0559	99.9618	100	99.8291	99.9814	99.6523	99.1446	99.304	99.1964	99.2928	99.2336	99.282	99.226	99.7991	84.829	84.7039	84.2138	84.0604	84.258	84.5296
T_teng_DRTY-6.bins.169.201907	79.1529	82.3478	82.4068	99.497	99.2306	99.9698	99.8291	100	99.9351	99.6404	99.2758	99.3184	99.3093	99.2882	99.2292	99.4692	99.5431	99.8602	85.0038	84.6409	84.3863	84.0951	84.3373	84.5085
T_teng_DRTY-6.bins.20.201901	79.1791	82.2133	82.344	99.1565	99.1189	99.975	99.9814	99.9351	100	99.6499	99.2945	99.3105	99.2115	99.2991	99.2493	99.2992	99.2336	99.7945	84.9187	84.7423	84.4241	84.1069	84.3115	84.5759
T_teng_DRTY-7.bins.137.201803	78.9778	81.7655	81.915	99.5986	99.386	99.6762	99.6523	99.6404	99.6499	100	99.2049	99.1295	99.0187	99.17	99.1556	99.5022	99.5812	99.7996	84.8173	84.5454	84.3279	83.8507	84.1978	84.2226
T_teng_GMPQ.bins.52.201705	79.1072	81.9894	82.0818	98.9639	98.907	99.4121	99.1446	99.2758	99.2945	99.2049	100	99.9722	99.9541	99.983	99.9274	98.7325	98.6136	99.4408	85.1984	84.8037	84.7188	84.2352	84.5775	84.7086
T_teng_GMQP.bins.100.201901	79.2359	82.1187	82.084	99.1454	99.1078	99.3453	99.304	99.3184	99.3105	99.1295	99.9722	100	99.9641	99.9826	99.9295	98.8771	98.8173	99.4729	85.2228	84.7886	84.8478	84.2965	84.6546	84.6825
T_teng_GMQP.bins.19.201803	79.1606	81.9701	82.1369	99.1287	99.0892	99.3307	99.1964	99.3093	99.2115	99.0187	99.9541	99.9641	100	99.9638	99.8347	98.9189	98.9322	99.5408	85.0697	84.6752	84.6572	84.0927	84.5036	84.6271
T_teng_GMQP.bins.29.201808	79.1148	82.0194	82.0929	98.9732	98.9128	99.4173	99.2928	99.2882	99.2991	99.17	99.983	99.9826	99.9638	100	99.9367	98.7357	98.5951	99.4492	85.1587	84.7533	84.6864	84.2309	84.5327	84.605
T_teng_GMQP.bins.8.201907	79.2543	82.09	82.0623	99.2571	98.9974	99.3022	99.2336	99.2292	99.2493	99.1556	99.9274	99.9295	99.8347	99.9367	100	99.1043	98.89	99.3808	85.2504	84.7373	84.8123	84.3048	84.6575	84.6881
T_teng_JZ-1.bins.47.201907	79.2801	82.2174	82.4231	99.2594	99.2788	99.3847	99.282	99.4692	99.2992	99.5022	98.7325	98.8771	98.9189	98.7357	99.1043	100	99.4504	99.7645	85.0635	84.8598	84.5556	84.1722	84.6451	84.5322
T_teng_JZ-1.bins.90.201705	78.8226	81.8667	81.7625	99.397	99.1944	99.2912	99.226	99.5431	99.2336	99.5812	98.6136	98.8173	98.9322	98.5951	98.89	99.4504	100	99.7085	84.8656	84.5322	84.3846	83.8713	84.1987	84.1577
T_teng_SRBZ-1.bins.84.201901	80.1951	82.7684	82.7418	99.692	99.6717	99.7426	99.7991	99.8602	99.7945	99.7996	99.4408	99.4729	99.5408	99.4492	99.3808	99.7645	99.7085	100	85.8728	85.4718	85.2666	84.9364	85.2237	85.1209
T_YNP_GC-01_S82_L004_.bin.60	79.2191	80.6982	81.0831	84.9468	84.6455	85.1509	84.829	85.0038	84.9187	84.8173	85.1984	85.2228	85.0697	85.1587	85.2504	85.0635	84.8656	85.8728	100	99.7649	99.7601	99.2807	99.6069	99.5621
T_YNP_GC-06_S86_L004_.bin.32	79.127	80.7845	81.1929	84.7188	84.7233	84.9724	84.7039	84.6409	84.7423	84.5454	84.8037	84.7886	84.6752	84.7533	84.7373	84.8598	84.5322	85.4718	99.7649	100	99.7496	99.243	99.6265	99.6219
T_YNP_GC-10_S88_L004_.bin.53	78.9506	80.3771	80.9058	84.7231	84.1903	84.6076	84.2138	84.3863	84.4241	84.3279	84.7188	84.8478	84.6572	84.6864	84.8123	84.5556	84.3846	85.2666	99.7601	99.7496	100	99.2124	99.5508	99.5244
T_YNP_LGB-05_S96_L004_.bin.49	78.5367	80.1617	80.5165	84.1028	83.8356	84.3516	84.0604	84.0951	84.1069	83.8507	84.2352	84.2965	84.0927	84.2309	84.3048	84.1722	83.8713	84.9364	99.2807	99.243	99.2124	100	99.3963	98.9083
T_YNP_MH-01_S100_L004_.bin.55	79.2493	80.3628	80.6809	84.6923	84.0959	84.5982	84.258	84.3373	84.3115	84.1978	84.5775	84.6546	84.5036	84.5327	84.6575	84.6451	84.1987	85.2237	99.6069	99.6265	99.5508	99.3963	100	99.3706
T_YNP_S-04_S114_L004_.bin.26	78.0123	80.0706	80.3718	84.5608	84.1653	84.846	84.5296	84.5085	84.5759	84.2226	84.7086	84.6825	84.6271	84.605	84.6881	84.5322	84.1577	85.1209	99.5621	99.6219	99.5244	98.9083	99.3706	100
Supplementary Dataset 4f.
	W_ger_A8	W_YNP_GC-10_S88_L004_.bin.51	W_YNP_LGB-01_S94_L004_.bin.22	W_sin__JZ_bin_10	W_sin_JZ-1.bins.102.201705	W_sin_JZ-2.bins.10.201601	W_sin_GMPQ.bins.56.201705	W_sin_GMQ_bin_10	W_sin_GMQP.bins.123.201808	W_sin_GMQP.bins.13.201907	W_sin_GMQP.bins.28.201901	W_sin_GMQP.bins.4.201709	W_sin_GMQP.bins.42.201803	W_sin_GMQS.bins.10.201601	W_sin_ZMQR.bins.10.201709	W_sin_ZMQR.bins.22.201803	W_sin_ZMQR.bins.22.201901	W_sin_ZMQR.bins.33.201705	W_sin_ZMQR.bins.6.201808
W_YNP_GC-10_S88_L004_.bin.51	89.9549	100	98.4502	82.6902	82.8113	82.6902	82.102	82.014	81.4593	81.9511	82.0068	82.2186	82.0322	82.014	82.1394	82.2524	81.9404	82.1295	82.1445
W_YNP_LGB-01_S94_L004_.bin.22	89.7244	98.4502	100	82.5316	82.4589	82.5316	81.6184	81.1958	80.9987	81.35	81.3883	81.637	81.3061	81.1958	81.7964	82.0103	81.1685	81.7125	81.8837
W_ger_A8	100	89.9549	89.7244	83.1258	82.9915	83.1258	82.2665	82.0109	82.0089	82.0613	82.1228	82.0721	82.0449	82.0109	82.3534	82.495	81.8716	82.1618	82.3427
W_sin__JZ_bin_10	83.1258	82.6902	82.5316	100	99.3737	100	97.3831	97.4888	97.167	97.4758	97.4379	97.4548	97.4771	97.4888	97.3417	97.3421	97.4956	97.3828	97.3117
W_sin_JZ-1.bins.102.201705	82.9915	82.8113	82.4589	99.3737	100	99.3737	97.1099	97.0336	96.7124	96.9448	97.1932	97.0574	97.0748	97.0336	97.0894	96.8616	97.0872	97.1802	96.6518
W_sin_JZ-2.bins.10.201601	83.1258	82.6902	82.5316	100	99.3737	100	97.3799	97.4875	97.1643	97.4727	97.4375	97.456	97.4742	97.4875	97.3417	97.3421	97.4956	97.3828	97.3117
W_sin_GMPQ.bins.56.201705	82.2665	82.102	81.6184	97.3831	97.1099	97.3799	100	99.9132	99.8123	99.9089	99.9173	99.7506	99.9383	99.9132	99.9226	99.8304	99.7922	99.9433	99.7672
W_sin_GMQ_bin_10	82.0109	82.014	81.1958	97.4888	97.0336	97.4875	99.9132	100	99.9443	99.9573	99.9577	99.7746	99.9718	100	99.9423	99.8727	99.8895	99.8462	99.8902
W_sin_GMQP.bins.123.201808	82.0089	81.4593	80.9987	97.167	96.7124	97.1643	99.8123	99.9443	100	99.965	99.8018	99.5571	99.9741	99.9443	99.6586	99.4336	99.8846	99.6724	99.1742
W_sin_GMQP.bins.13.201907	82.0613	81.9511	81.35	97.4758	96.9448	97.4727	99.9089	99.9573	99.965	100	99.9718	99.7476	99.9679	99.9573	99.913	99.9379	99.9312	99.9269	99.9178
W_sin_GMQP.bins.28.201901	82.1228	82.0068	81.3883	97.4379	97.1932	97.4375	99.9173	99.9577	99.8018	99.9718	100	99.848	99.9754	99.9577	99.9387	99.9356	99.9454	99.9146	99.9453
W_sin_GMQP.bins.4.201709	82.0721	82.2186	81.637	97.4548	97.0574	97.456	99.7506	99.7746	99.5571	99.7476	99.848	100	99.8517	99.7752	99.776	99.6896	99.8291	99.7208	99.6552
W_sin_GMQP.bins.42.201803	82.0449	82.0322	81.3061	97.4771	97.0748	97.4742	99.9383	99.9718	99.9741	99.9679	99.9754	99.8517	100	99.9718	99.9199	99.9325	99.8815	99.8732	99.8854
W_sin_GMQS.bins.10.201601	82.0109	82.014	81.1958	97.4888	97.0336	97.4875	99.9132	100	99.9443	99.9573	99.9577	99.7752	99.9718	100	99.9423	99.8727	99.8895	99.8462	99.8902
W_sin_ZMQR.bins.10.201709	82.3534	82.1394	81.7964	97.3417	97.0894	97.3417	99.9226	99.9423	99.6586	99.913	99.9387	99.776	99.9199	99.9423	100	99.9687	99.935	99.9717	99.955
W_sin_ZMQR.bins.22.201803	82.495	82.2524	82.0103	97.3421	96.8616	97.3421	99.8304	99.8727	99.4336	99.9379	99.9356	99.6896	99.9325	99.8727	99.9687	100	99.9578	99.9498	99.9518
W_sin_ZMQR.bins.22.201901	81.8716	81.9404	81.1685	97.4956	97.0872	97.4956	99.7922	99.8895	99.8846	99.9312	99.9454	99.8291	99.8815	99.8895	99.935	99.9578	100	99.9133	99.9114
W_sin_ZMQR.bins.33.201705	82.1618	82.1295	81.7125	97.3828	97.1802	97.3828	99.9433	99.8462	99.6724	99.9269	99.9146	99.7208	99.8732	99.8462	99.9717	99.9498	99.9133	100	99.9594
W_sin_ZMQR.bins.6.201808	82.3427	82.1445	81.8837	97.3117	96.6518	97.3117	99.7672	99.8902	99.1742	99.9178	99.9453	99.6552	99.8854	99.8902	99.955	99.9518	99.9114	99.9594	100
