# Supplementary material for: An essential role for tungsten in the ecology and evolution of a previously uncultivated lineage of anaerobic, thermophilic Archaea
Source: Nat Commun. 2022 Jun 30;13:3773. doi: 10.1038/s41467-022-31452-8 (PMC9246946; doi:10.1038/s41467-022-31452-8)
Supplement: Supplementary file 9 — Supplementary Dataset 5 [file 41467_2022_31452_MOESM9_ESM.xlsx]

## Sheet: Sheet 1
Supplementary Dataset 5.
Genome	Gene name	KO number	CDS Identifier	Length (AA)	E-value (full sequence)	Score (full sequence)	E-value (domain)	Score (domain)	from (hmm coord)	to (hmm coord)	from (ali coord)	to (ali coord)	from (env coord)	to (env coord)	acc	Sequence placed in tree (graftM)
T_tik_NZ13_MG1	abfD	K14534	NDWU01000005.1_38	358	5e-156	507	5.6e-156	506.8	133	482	2	349	1	352	0.99	YES
T_tik_NZ13_MG1	abfD	K14534	NDWU01000005.1_39	114	4e-48	151.1	4.4e-48	150.9	3	117	1	114	1	114	0.98	YES
G_dong_JZ-1.bins.49.201705	coxA	K02274	NODE_8_length_73750_cov_3.51188_76	778	3.3e-187	614.8	9.4e-187	613.4	36	685	7	764	1	772	0.77	YES
B_lau_T2_175	coxA	K02274	k151_505246_14	817	7.3e-187	613.7	6e-186	610.7	41	685	12	803	2	811	0.8	YES
B_lau_T2_175	coxA	K02274	k151_211762_13	532	2.6e-71	231.8	9e-70	226.7	51	513	7	516	1	523	0.89	YES
G_hua_ZZQ.bins.13.201803	coxA	K02274	NODE_41_length_198593_cov_22.351551_110	522	3.3e-67	218.2	7e-67	217.1	50	513	6	512	3	517	0.89	YES
G_hua_JZ-1.bins.42.201709	coxA	K02274	NODE_57_length_161232_cov_20.046212_109	522	3.3e-67	218.2	7e-67	217.1	50	513	6	512	3	517	0.89	YES
G_hua_JZ-1.bins.12.201901	coxA	K02274	NODE_1184_length_26968_cov_11.055438_24	522	4.6e-67	217.7	9.9e-67	216.6	50	513	6	512	3	517	0.89	YES
G_hua_JZ-1.bins.42.201705	coxA	K02274	NODE_1_length_405777_cov_28.0188_142	522	4.6e-67	217.7	9.9e-67	216.6	50	513	6	512	3	517	0.89	YES
G_hua_JZ-1.bins.116.201803	coxA	K02274	NODE_36_length_147125_cov_26.024259_126	522	4.6e-67	217.7	9.9e-67	216.6	50	513	6	512	3	517	0.89	YES
G_hua_JZ-1.bins.80.201907	coxA	K02274	NODE_582_length_39832_cov_2.323058_4	522	4.6e-67	217.7	9.9e-67	216.6	50	513	6	512	3	517	0.89	YES
G_dong_GMQP.bins.30.201808	coxA	K02274	NODE_62_length_113978_cov_1.934300_97	522	6.3e-66	214	2.1e-65	212.3	50	513	6	512	2	517	0.88	YES
G_hua_DRTY-6.bins.90.201907	coxA	K02274	NODE_2460_length_19386_cov_14.103380_3	522	8e-66	213.6	1.8e-65	212.5	51	513	7	512	3	517	0.88	YES
G_hua_DRTY-6.bins.68.201901	coxA	K02274	NODE_6528_length_8442_cov_10.405292_9	522	8e-66	213.6	1.8e-65	212.5	51	513	7	512	3	517	0.88	YES
G_hua_DRTY-6.bins.62.201808	coxA	K02274	NODE_72_length_160155_cov_14.831742_54	522	8e-66	213.6	1.8e-65	212.5	51	513	7	512	3	517	0.88	YES
G_dong_SRBZ-2.bins.180.201901	coxA	K02274	NODE_11947_length_12090_cov_1.003427_4	522	1.1e-65	213.2	3.6e-65	211.5	50	513	6	512	2	517	0.88	YES
G_dong_JZ_bin_15	coxA	K02274	Ga0180308_102_71	522	1.1e-65	213.1	3.7e-65	211.4	50	513	6	512	2	517	0.88	YES
G_dong_G2A_Jz17	coxA	K02274	Jz_20110110S_sed_contig03578_coverage=16.5642209905868_17	522	1.1e-65	213.1	3.7e-65	211.4	50	513	6	512	2	517	0.88	YES
G_dong_BF2.bins.100.201808	coxA	K02274	NODE_107_length_100898_cov_2.656429_9	522	1.1e-65	213.1	3.7e-65	211.4	50	513	6	512	2	517	0.88	YES
G_dong_SRBZ-1.bins.49.201901	coxA	K02274	NODE_12591_length_3111_cov_4.068365_2	522	1.1e-65	213.1	3.7e-65	211.4	50	513	6	512	2	517	0.88	YES
G_dong_SZTDM-1c.bins.20.201709	coxA	K02274	NODE_1486_length_18525_cov_1.176106_6	522	1.1e-65	213.1	3.7e-65	211.4	50	513	6	512	2	517	0.88	YES
G_dong_DRTY-2.bins.2.201901	coxA	K02274	NODE_1628_length_17995_cov_2.680826_10	522	1.1e-65	213.1	3.7e-65	211.4	50	513	6	512	2	517	0.88	YES
G_dong_JZ-1.bins.86.201803	coxA	K02274	NODE_174_length_80536_cov_26.484187_21	522	1.1e-65	213.1	3.7e-65	211.4	50	513	6	512	2	517	0.88	YES
G_dong_JZ-1.bins.45.201709	coxA	K02274	NODE_190_length_80392_cov_25.213779_58	522	1.1e-65	213.1	3.7e-65	211.4	50	513	6	512	2	517	0.88	YES
G_dong_JZ-2.bins.15.201601	coxA	K02274	NODE_2_length_172518_cov_34.1792_71	522	1.1e-65	213.1	3.7e-65	211.4	50	513	6	512	2	517	0.88	YES
G_dong_JZ-1.bins.64.201705	coxA	K02274	NODE_3_length_177709_cov_14.0621_99	522	1.1e-65	213.1	3.7e-65	211.4	50	513	6	512	2	517	0.88	YES
G_dong_SZTDM-1b.bins.22.201709	coxA	K02274	NODE_494_length_19266_cov_1.908250_3	522	1.1e-65	213.1	3.7e-65	211.4	50	513	6	512	2	517	0.88	YES
G_dong_JZ-1.bins.115.201907	coxA	K02274	NODE_682_length_36637_cov_2.376527_23	522	1.1e-65	213.1	3.7e-65	211.4	50	513	6	512	2	517	0.88	YES
G_hua_DRTY-7.bins.33.201803	coxA	K02274	NODE_1362_length_31572_cov_3.538464_16	522	1.4e-65	212.8	3.2e-65	211.7	51	513	7	512	3	517	0.88	YES
G_hua_DRTY-6.bins.93.201709	coxA	K02274	NODE_2451_length_21214_cov_5.987243_8	522	1.4e-65	212.8	3.2e-65	211.7	51	513	7	512	3	517	0.88	YES
G_hua_DRTY-6.bins.60.201803	coxA	K02274	NODE_2760_length_18736_cov_4.376968_3	522	1.4e-65	212.8	3.2e-65	211.7	51	513	7	512	3	517	0.88	YES
G_dong_JZ-1.bins.49.201705	coxA	K02274	NODE_5_length_130183_cov_3.79904_92	487	2.8e-35	112.7	4.7e-35	111.9	55	512	15	482	7	487	0.83	YES
B_lau_T2_175	coxAC	K15408	k151_482380_27	776	2.7e-273	896.8	3.3e-235	770.8	26	539	6	517	1	526	0.98	YES
B_lau_T2_175	coxAC	K15408	k151_482380_27	776	2.7e-273	896.8	3.4e-41	129	584	826	531	775	516	776	0.89	YES
G_dong_JZ-1.bins.49.201705	coxAC	K15408	NODE_8_length_73750_cov_3.51188_76	778	8e-262	858.9	2e-259	850.9	24	826	10	777	2	778	0.94	YES
B_lau_T2_175	coxAC	K15408	k151_505246_14	817	4.1e-248	813.5	4.9e-248	813.2	27	826	12	816	3	817	0.93	YES
B_lau_T2_175	coxB	K02275	k151_505246_13	216	3.2e-70	229	3.8e-70	228.7	84	279	5	211	1	215	0.91	YES
B_lau_T2_175	coxB	K02275	k151_482380_26	221	5.4e-66	215	6.4e-66	214.8	84	279	6	216	1	220	0.81	YES
G_dong_JZ-1.bins.49.201705	coxB	K02275	NODE_8_length_73750_cov_3.51188_75	207	4.5e-63	205.4	5.3e-63	205.1	84	278	3	204	1	206	0.87	YES
G_dong_JZ-1.bins.49.201705	coxB	K02275	NODE_5_length_130183_cov_3.79904_93	183	1.8e-23	74.8	5.9e-23	73.1	96	268	11	183	4	183	0.7	YES
G_hua_JZ-1.bins.12.201901	coxB	K02275	NODE_1184_length_26968_cov_11.055438_23	191	1.2e-17	55.6	1.5e-17	55.3	103	263	13	182	3	189	0.72	YES
G_hua_JZ-1.bins.42.201705	coxB	K02275	NODE_1_length_405777_cov_28.0188_143	191	1.2e-17	55.6	1.5e-17	55.3	103	263	13	182	3	189	0.72	YES
G_hua_ZZQ.bins.13.201803	coxB	K02275	NODE_41_length_198593_cov_22.351551_109	191	1.2e-17	55.6	1.5e-17	55.3	103	263	13	182	3	189	0.72	YES
G_hua_JZ-1.bins.80.201907	coxB	K02275	NODE_582_length_39832_cov_2.323058_3	191	1.2e-17	55.6	1.5e-17	55.3	103	263	13	182	3	189	0.72	YES
G_hua_JZ-1.bins.116.201803	coxB	K02275	NODE_36_length_147125_cov_26.024259_127	191	3.4e-17	54.1	4.4e-17	53.8	103	263	13	182	3	189	0.72	YES
G_hua_JZ-1.bins.42.201709	coxB	K02275	NODE_57_length_161232_cov_20.046212_108	191	3.4e-17	54.1	4.4e-17	53.8	103	263	13	182	3	189	0.72	YES
G_hua_DRTY-7.bins.33.201803	coxB	K02275	NODE_1362_length_31572_cov_3.538464_15	191	4.8e-17	53.6	5.9e-17	53.3	101	263	11	182	4	189	0.74	YES
G_hua_DRTY-6.bins.93.201709	coxB	K02275	NODE_2451_length_21214_cov_5.987243_9	191	4.8e-17	53.6	5.9e-17	53.3	101	263	11	182	4	189	0.74	YES
G_hua_DRTY-6.bins.90.201907	coxB	K02275	NODE_2460_length_19386_cov_14.103380_4	191	4.8e-17	53.6	5.9e-17	53.3	101	263	11	182	4	189	0.74	YES
G_hua_DRTY-6.bins.60.201803	coxB	K02275	NODE_2760_length_18736_cov_4.376968_4	191	4.8e-17	53.6	5.9e-17	53.3	101	263	11	182	4	189	0.74	YES
G_hua_DRTY-6.bins.68.201901	coxB	K02275	NODE_6528_length_8442_cov_10.405292_8	191	4.8e-17	53.6	5.9e-17	53.3	101	263	11	182	4	189	0.74	YES
G_hua_DRTY-6.bins.62.201808	coxB	K02275	NODE_72_length_160155_cov_14.831742_55	191	4.8e-17	53.6	5.9e-17	53.3	101	263	11	182	4	189	0.74	YES
B_lau_T2_175	coxB	K02275	k151_211762_14	194	8.5e-17	52.8	1.2e-16	52.4	100	263	12	182	5	187	0.72	YES
G_dong_JZ_bin_15	coxB	K02275	Ga0180308_102_72	190	1.5e-16	52	1.8e-16	51.7	98	264	10	182	3	188	0.71	YES
G_dong_G2A_Jz17	coxB	K02275	Jz_20110110S_sed_contig03578_coverage=16.5642209905868_18	190	1.5e-16	52	1.8e-16	51.7	98	264	10	182	3	188	0.71	YES
G_dong_BF2.bins.100.201808	coxB	K02275	NODE_107_length_100898_cov_2.656429_10	190	1.5e-16	52	1.8e-16	51.7	98	264	10	182	3	188	0.71	YES
G_dong_SRBZ-2.bins.180.201901	coxB	K02275	NODE_11947_length_12090_cov_1.003427_3	190	1.5e-16	52	1.8e-16	51.7	98	264	10	182	3	188	0.71	YES
G_dong_SZTDM-1c.bins.20.201709	coxB	K02275	NODE_1486_length_18525_cov_1.176106_5	190	1.5e-16	52	1.8e-16	51.7	98	264	10	182	3	188	0.71	YES
G_dong_DRTY-2.bins.2.201901	coxB	K02275	NODE_1628_length_17995_cov_2.680826_9	190	1.5e-16	52	1.8e-16	51.7	98	264	10	182	3	188	0.71	YES
G_dong_JZ-1.bins.86.201803	coxB	K02275	NODE_174_length_80536_cov_26.484187_20	190	1.5e-16	52	1.8e-16	51.7	98	264	10	182	3	188	0.71	YES
G_dong_JZ-1.bins.45.201709	coxB	K02275	NODE_190_length_80392_cov_25.213779_59	190	1.5e-16	52	1.8e-16	51.7	98	264	10	182	3	188	0.71	YES
G_dong_JZ-2.bins.15.201601	coxB	K02275	NODE_2_length_172518_cov_34.1792_72	190	1.5e-16	52	1.8e-16	51.7	98	264	10	182	3	188	0.71	YES
G_dong_JZ-1.bins.64.201705	coxB	K02275	NODE_3_length_177709_cov_14.0621_98	190	1.5e-16	52	1.8e-16	51.7	98	264	10	182	3	188	0.71	YES
G_dong_SZTDM-1b.bins.22.201709	coxB	K02275	NODE_494_length_19266_cov_1.908250_4	190	1.5e-16	52	1.8e-16	51.7	98	264	10	182	3	188	0.71	YES
G_dong_GMQP.bins.30.201808	coxB	K02275	NODE_62_length_113978_cov_1.934300_96	190	1.5e-16	52	1.8e-16	51.7	98	264	10	182	3	188	0.71	YES
G_dong_JZ-1.bins.115.201907	coxB	K02275	NODE_682_length_36637_cov_2.376527_22	190	1.5e-16	52	1.8e-16	51.7	98	264	10	182	3	188	0.71	YES
G_dong_SRBZ-1.bins.49.201901	coxB	K02275	NODE_12591_length_3111_cov_4.068365_3	138	9.1e-13	39.5	1.1e-12	39.2	143	264	9	130	2	136	0.72	YES
B_lau_T2_175	coxB	K02275	k151_263347_43	685	1.5e-11	35.5	3.7e-11	34.2	209	269	624	684	605	685	0.93	YES
G_dong_JZ-1.bins.49.201705	coxB	K02275	NODE_11_length_56563_cov_3.53376_26	706	3.5e-10	31	4.6e-10	30.6	196	269	628	705	574	706	0.83	YES
B_lau_T2_175	coxC	K02276	k151_482380_27	776	1.5e-72	231.9	1.5e-72	231.9	132	309	592	776	566	776	0.9	YES
B_lau_T2_175	coxC	K02276	k151_505246_14	817	2.8e-65	207.9	2.8e-65	207.9	113	309	561	817	529	817	0.83	YES
G_dong_JZ-1.bins.49.201705	coxL	K03520	NODE_9_length_70072_cov_3.47134_54	787	0	1162.9	0	1162.8	45	799	5	785	1	787	0.98	YES
G_dong_JZ-1.bins.49.201705	coxL	K03520	NODE_4_length_146439_cov_3.7837_32	780	0	1113.4	0	1113.2	45	798	6	774	1	779	0.97	YES
G_dong_JZ-1.bins.49.201705	coxL	K03520	NODE_6_length_123641_cov_3.96816_107	774	0	1065.7	0	1065.6	45	795	3	771	1	774	0.98	YES
G_dong_JZ-1.bins.49.201705	coxL	K03520	NODE_15_length_32551_cov_4.1795_25	762	0	1063.3	0	1063	45	797	9	760	2	762	0.97	YES
G_dong_DRTY-2.bins.2.201901	coxL	K03520	NODE_380_length_53890_cov_2.760170_47	798	1.5e-260	859.5	1.6e-260	859.3	44	799	7	797	1	798	0.95	YES
G_dong_JZ-1.bins.49.201705	coxL	K03520	NODE_5_length_130183_cov_3.79904_19	769	1.3e-253	836.5	1.5e-253	836.3	44	798	6	749	1	767	0.93	YES
G_hua_JZ-1.bins.116.201803	coxL	K03520	NODE_154_length_86009_cov_26.269195_22	782	2.8e-205	676.5	3.1e-205	676.4	35	797	19	778	1	782	0.92	YES
G_hua_JZ-1.bins.42.201709	coxL	K03520	NODE_170_length_85603_cov_20.043544_22	782	2.8e-205	676.5	3.1e-205	676.4	35	797	19	778	1	782	0.92	YES
G_hua_JZ-1.bins.12.201901	coxL	K03520	NODE_2223_length_19007_cov_11.871504_5	782	2.8e-205	676.5	3.1e-205	676.4	35	797	19	778	1	782	0.92	YES
G_hua_DRTY-6.bins.68.201901	coxL	K03520	NODE_2327_length_18603_cov_10.964549_18	782	2.8e-205	676.5	3.1e-205	676.4	35	797	19	778	1	782	0.92	YES
G_hua_ZZQ.bins.13.201803	coxL	K03520	NODE_29_length_240564_cov_22.133769_172	782	2.8e-205	676.5	3.1e-205	676.4	35	797	19	778	1	782	0.92	YES
G_hua_DRTY-6.bins.62.201808	coxL	K03520	NODE_312_length_67362_cov_16.311088_71	782	2.8e-205	676.5	3.1e-205	676.4	35	797	19	778	1	782	0.92	YES
G_hua_JZ-1.bins.42.201705	coxL	K03520	NODE_3_length_256877_cov_27.6226_186	782	2.8e-205	676.5	3.1e-205	676.4	35	797	19	778	1	782	0.92	YES
G_hua_DRTY-6.bins.90.201907	coxL	K03520	NODE_5227_length_10864_cov_15.358480_2	782	2.8e-205	676.5	3.1e-205	676.4	35	797	19	778	1	782	0.92	YES
G_hua_JZ-1.bins.80.201907	coxL	K03520	NODE_5547_length_8807_cov_2.827650_5	782	2.8e-205	676.5	3.1e-205	676.4	35	797	19	778	1	782	0.92	YES
G_hua_DRTY-6.bins.93.201709	coxL	K03520	NODE_2123_length_23570_cov_6.293392_13	782	1.2e-204	674.4	1.3e-204	674.3	35	797	19	778	1	782	0.92	YES
G_hua_DRTY-7.bins.33.201803	coxL	K03520	NODE_2366_length_18636_cov_4.010752_12	782	1.2e-204	674.4	1.3e-204	674.3	35	797	19	778	1	782	0.92	YES
B_lau_T2_175	coxL	K03520	k151_235691_20	777	1.6e-203	670.7	1.8e-203	670.5	44	798	17	774	1	777	0.92	YES
G_dong_DRTY-2.bins.2.201901	coxL	K03520	NODE_181_length_92418_cov_2.589353_5	782	1.2e-202	667.9	1.4e-202	667.6	43	795	25	776	2	782	0.92	YES
G_dong_SRBZ-1.bins.49.201901	coxL	K03520	NODE_278_length_38952_cov_3.838300_7	782	1.2e-202	667.9	1.4e-202	667.6	43	795	25	776	2	782	0.92	YES
G_dong_SZTDM-1c.bins.20.201709	coxL	K03520	NODE_4044_length_10078_cov_1.032962_6	782	1.2e-202	667.9	1.4e-202	667.6	43	795	25	776	2	782	0.92	YES
G_dong_SZTDM-1b.bins.22.201709	coxL	K03520	NODE_49_length_92391_cov_2.013787_47	782	1.2e-202	667.9	1.4e-202	667.6	43	795	25	776	2	782	0.92	YES
G_dong_BF2.bins.100.201808	coxL	K03520	NODE_56_length_137126_cov_2.585063_114	782	1.2e-202	667.9	1.4e-202	667.6	43	795	25	776	2	782	0.92	YES
G_dong_SRBZ-2.bins.180.201901	coxL	K03520	NODE_26665_length_6903_cov_1.014610_6	775	1.7e-202	667.4	2e-202	667.1	44	795	19	769	2	775	0.92	YES
G_dong_JZ_bin_15	coxL	K03520	Ga0180308_101_185	782	2.9e-202	666.5	3.5e-202	666.3	43	795	25	776	2	782	0.92	YES
G_dong_G2A_Jz17	coxL	K03520	Jz_20110110S_sed_contig00643_coverage=16.6408718717564_16	782	2.9e-202	666.5	3.5e-202	666.3	43	795	25	776	2	782	0.92	YES
G_dong_JZ-2.bins.15.201601	coxL	K03520	NODE_1_length_239746_cov_34.3236_185	782	2.9e-202	666.5	3.5e-202	666.3	43	795	25	776	2	782	0.92	YES
G_dong_JZ-1.bins.64.201705	coxL	K03520	NODE_1_length_453904_cov_14.2048_329	782	2.9e-202	666.5	3.5e-202	666.3	43	795	25	776	2	782	0.92	YES
G_dong_JZ-1.bins.86.201803	coxL	K03520	NODE_21_length_179373_cov_26.145303_57	782	2.9e-202	666.5	3.5e-202	666.3	43	795	25	776	2	782	0.92	YES
G_dong_JZ-1.bins.115.201907	coxL	K03520	NODE_442_length_46729_cov_2.391807_17	782	2.9e-202	666.5	3.5e-202	666.3	43	795	25	776	2	782	0.92	YES
G_dong_JZ-1.bins.45.201709	coxL	K03520	NODE_63_length_149402_cov_25.522773_125	782	2.9e-202	666.5	3.5e-202	666.3	43	795	25	776	2	782	0.92	YES
G_dong_GMQP.bins.30.201808	coxL	K03520	NODE_86_length_96726_cov_1.916262_60	782	2.9e-202	666.5	3.5e-202	666.3	43	795	25	776	2	782	0.92	YES
B_lau_T2_175	coxL	K03520	k151_702004_14	796	2.4e-201	663.5	3.2e-201	663.1	44	797	19	791	3	795	0.92	YES
G_YNP_GC-01_S82_L004_.bin.10	coxL	K03520	NODE_1665_length_13769_cov_88.717369_10	782	1.8e-200	660.6	2.1e-200	660.4	44	796	26	777	2	782	0.92	YES
G_YNP_GC-11_S89_L004_.bin.8	coxL	K03520	NODE_249_length_31282_cov_68.564640_25	782	1.8e-200	660.6	2.1e-200	660.4	44	796	26	777	2	782	0.92	YES
G_YNP_GC-07_S87_L004_.bin.31	coxL	K03520	NODE_512_length_29558_cov_22.634647_22	782	1.8e-200	660.6	2.1e-200	660.4	44	796	26	777	2	782	0.92	YES
G_YNP_GC-10_S88_L004_.bin.45	coxL	K03520	NODE_716_length_29584_cov_87.323919_10	782	1.8e-200	660.6	2.1e-200	660.4	44	796	26	777	2	782	0.92	YES
B_lau_T2_175	coxL	K03520	k151_16096_2	781	5e-200	659.2	6.5e-200	658.8	45	796	26	776	3	780	0.92	YES
G_YNP_LGB-05_S96_L004_.bin.6	coxL	K03520	NODE_1433_length_14662_cov_88.712193_3	782	1.1e-199	658	1.3e-199	657.7	44	796	26	777	2	782	0.92	YES
G_dong_GMQP.bins.30.201808	coxL	K03520	NODE_62_length_113978_cov_1.934300_13	785	2.8e-199	656.7	3.5e-199	656.4	45	799	4	775	1	781	0.93	YES
G_dong_JZ-1.bins.45.201709	coxL	K03520	NODE_188_length_80693_cov_23.999255_65	785	1.5e-198	654.2	1.9e-198	654	45	799	4	775	1	781	0.93	YES
G_dong_G2A_Jz17	coxL	K03520	Jz_20110110S_sed_contig04370_coverage=15.9569892473118_3	785	2e-198	653.8	2.5e-198	653.5	45	799	4	775	1	781	0.93	YES
G_dong_JZ-1.bins.115.201907	coxL	K03520	NODE_5076_length_9349_cov_2.602798_10	785	2e-198	653.8	2.5e-198	653.5	45	799	4	775	1	781	0.93	YES
G_dong_JZ_bin_15	coxL	K03520	Ga0180308_102_155	785	2.1e-198	653.8	2.6e-198	653.5	45	799	4	775	1	781	0.93	YES
G_dong_JZ-1.bins.86.201803	coxL	K03520	NODE_194_length_76888_cov_25.611756_8	785	2.1e-198	653.8	2.6e-198	653.5	45	799	4	775	1	781	0.93	YES
G_dong_JZ-2.bins.15.201601	coxL	K03520	NODE_2_length_172518_cov_34.1792_155	785	2.1e-198	653.8	2.6e-198	653.5	45	799	4	775	1	781	0.93	YES
G_dong_BF2.bins.100.201808	coxL	K03520	NODE_107_length_100898_cov_2.656429_94	785	5.2e-198	652.5	6.4e-198	652.2	45	799	4	775	1	781	0.93	YES
G_dong_JZ-1.bins.64.201705	coxL	K03520	NODE_3_length_177709_cov_14.0621_15	785	3.3e-197	649.8	4e-197	649.5	45	799	4	775	1	781	0.93	YES
G_dong_SRBZ-2.bins.180.201901	coxL	K03520	NODE_25716_length_7073_cov_0.901382_4	785	5.6e-197	649.1	6.9e-197	648.8	45	799	4	775	1	781	0.93	YES
G_dong_SZTDM-1b.bins.22.201709	coxL	K03520	NODE_266_length_28545_cov_1.749138_25	785	8.7e-196	645.1	1.1e-195	644.8	45	799	4	775	1	781	0.93	YES
G_YNP_LGB-05_S96_L004_.bin.6	coxL	K03520	NODE_3496_length_7645_cov_89.872859_6	790	1e-192	634.9	1.2e-192	634.7	45	803	4	779	1	789	0.92	YES
G_YNP_GC-06_S86_L004_.bin.5	coxL	K03520	NODE_4502_length_5357_cov_6.098642_3	790	1.1e-192	634.9	1.2e-192	634.7	45	803	4	779	1	789	0.92	YES
G_YNP_GC-07_S87_L004_.bin.31	coxL	K03520	NODE_153_length_61347_cov_23.239265_56	790	2.8e-192	633.5	3.3e-192	633.3	45	803	4	779	1	789	0.92	YES
G_YNP_GC-11_S89_L004_.bin.8	coxL	K03520	NODE_4465_length_4832_cov_75.929663_4	790	2.8e-192	633.5	3.3e-192	633.3	45	803	4	779	1	789	0.92	YES
G_YNP_GC-01_S82_L004_.bin.10	coxL	K03520	NODE_6972_length_4366_cov_88.886569_2	790	2.8e-192	633.5	3.3e-192	633.3	45	803	4	779	1	789	0.92	YES
G_YNP_GC-10_S88_L004_.bin.45	coxL	K03520	NODE_7321_length_4963_cov_89.009984_2	790	2.8e-192	633.5	3.3e-192	633.3	45	803	4	779	1	789	0.92	YES
G_hua_JZ-1.bins.116.201803	coxL	K03520	NODE_154_length_86009_cov_26.269195_5	788	1.3e-191	631.3	1.7e-191	630.9	46	800	5	776	2	786	0.92	YES
G_hua_JZ-1.bins.42.201709	coxL	K03520	NODE_170_length_85603_cov_20.043544_5	788	1.3e-191	631.3	1.7e-191	630.9	46	800	5	776	2	786	0.92	YES
G_hua_ZZQ.bins.13.201803	coxL	K03520	NODE_29_length_240564_cov_22.133769_155	788	1.3e-191	631.3	1.7e-191	630.9	46	800	5	776	2	786	0.92	YES
G_hua_JZ-1.bins.80.201907	coxL	K03520	NODE_3430_length_12154_cov_2.622516_2	788	1.3e-191	631.3	1.7e-191	630.9	46	800	5	776	2	786	0.92	YES
G_hua_JZ-1.bins.42.201705	coxL	K03520	NODE_3_length_256877_cov_27.6226_169	788	1.3e-191	631.3	1.7e-191	630.9	46	800	5	776	2	786	0.92	YES
G_hua_JZ-1.bins.12.201901	coxL	K03520	NODE_7446_length_8654_cov_11.833236_5	788	1.3e-191	631.3	1.7e-191	630.9	46	800	5	776	2	786	0.92	YES
G_hua_DRTY-6.bins.93.201709	coxL	K03520	NODE_11519_length_6393_cov_6.106288_7	788	1.8e-191	630.9	2.3e-191	630.5	46	800	5	776	2	786	0.92	YES
G_hua_DRTY-6.bins.60.201803	coxL	K03520	NODE_9127_length_7928_cov_3.963979_1	788	1.8e-191	630.9	2.3e-191	630.5	46	800	5	776	2	786	0.92	YES
G_hua_DRTY-6.bins.62.201808	coxL	K03520	NODE_5201_length_10829_cov_16.007288_9	788	7.8e-191	628.7	1e-190	628.3	46	800	5	776	2	786	0.92	YES
G_hua_DRTY-6.bins.90.201907	coxL	K03520	NODE_7678_length_8080_cov_14.037847_6	788	7.8e-191	628.7	1e-190	628.3	46	800	5	776	2	786	0.92	YES
G_dong_JZ-1.bins.49.201705	coxL	K03520	NODE_8_length_73750_cov_3.51188_53	781	5.4e-190	625.9	6.5e-190	625.7	44	797	18	774	1	779	0.93	YES
G_hua_DRTY-6.bins.68.201901	coxL	K03520	NODE_17322_length_3777_cov_11.544384_3	757	2.3e-182	600.7	2.9e-182	600.4	73	800	1	745	1	755	0.92	YES
G_dong_SZTDM-1c.bins.20.201709	coxL	K03520	NODE_17130_length_4315_cov_1.080707_1	740	1.1e-180	595.1	1.4e-180	594.8	87	799	1	730	1	736	0.93	YES
G_hua_DRTY-6.bins.60.201803	coxL	K03520	NODE_7156_length_9540_cov_4.341761_1	673	4.6e-172	566.6	5e-172	566.5	35	690	19	672	1	673	0.91	YES
G_YNP_GC-06_S86_L004_.bin.5	coxL	K03520	NODE_5516_length_4450_cov_6.270535_1	554	1.8e-145	478.6	2e-145	478.5	252	796	1	549	1	554	0.92	YES
G_hua_DRTY-7.bins.33.201803	coxL	K03520	NODE_12270_length_4754_cov_3.855846_6	525	1.5e-120	396.1	1.8e-120	395.8	296	800	2	513	1	523	0.92	YES
B_lau_T2_175	coxL	K03520	k151_50098_7	446	2e-120	395.7	2.5e-120	395.4	43	471	17	438	2	443	0.92	YES
G_YNP_GC-06_S86_L004_.bin.5	coxL	K03520	NODE_2548_length_8602_cov_6.605593_9	225	3.1e-50	163.5	3.4e-50	163.3	44	246	26	223	2	225	0.89	YES
G_dong_SRBZ-1.bins.49.201901	coxL	K03520	NODE_10761_length_3481_cov_3.220036_1	156	5.2e-43	139.5	5.7e-43	139.4	45	190	4	150	1	155	0.86	YES
G_hua_DRTY-6.bins.60.201803	coxL	K03520	NODE_7864_length_8915_cov_4.827947_10	151	3.7e-42	136.7	4e-42	136.6	651	797	2	147	1	151	0.94	YES
G_dong_SRBZ-1.bins.49.201901	coxL	K03520	NODE_18181_length_2373_cov_4.123776_1	81	2.4e-18	57.9	2.7e-18	57.7	729	799	1	71	1	78	0.92	YES
T_teng_DRTY-6.bins.20.201901	cydA	K00425	NODE_18_length_342429_cov_2.137148_288	496	1.9e-80	263.4	1.3e-79	260.6	96	512	10	485	7	493	0.81	YES
T_teng_DRTY-6.bins.169.201907	cydA	K00425	NODE_3405_length_15074_cov_3.050713_9	496	1.9e-80	263.4	1.3e-79	260.6	96	512	10	485	7	493	0.81	YES
T_teng_DRTY-6.bins.154.201705	cydA	K00425	NODE_3_length_272825_cov_1.86513_263	496	1.9e-80	263.4	1.3e-79	260.6	96	512	10	485	7	493	0.81	YES
T_teng_JZ-1.bins.90.201705	cydA	K00425	NODE_544_length_70011_cov_8.97463_70	496	1.9e-80	263.4	1.3e-79	260.6	96	512	10	485	7	493	0.81	YES
T_teng_DRTY-7.bins.137.201803	cydA	K00425	NODE_99_length_228281_cov_7.948539_89	496	1.9e-80	263.4	1.3e-79	260.6	96	512	10	485	7	493	0.81	YES
G_YNP_LGB-05_S96_L004_.bin.6	cydA	K00425	NODE_3447_length_7727_cov_92.145334_7	501	2.5e-79	259.7	1e-78	257.7	96	512	15	490	8	500	0.8	YES
G_YNP_GC-01_S82_L004_.bin.10	cydA	K00425	NODE_131_length_56157_cov_89.331753_47	501	2.8e-79	259.5	1e-78	257.6	96	512	15	490	4	500	0.8	YES
G_YNP_GC-07_S87_L004_.bin.31	cydA	K00425	NODE_153_length_61347_cov_23.239265_49	501	2.8e-79	259.5	1e-78	257.6	96	512	15	490	4	500	0.8	YES
G_YNP_GC-10_S88_L004_.bin.45	cydA	K00425	NODE_237_length_55463_cov_87.638716_47	501	2.8e-79	259.5	1e-78	257.6	96	512	15	490	4	500	0.8	YES
G_YNP_GC-11_S89_L004_.bin.8	cydA	K00425	NODE_426_length_24014_cov_67.519304_20	501	2.8e-79	259.5	1e-78	257.6	96	512	15	490	4	500	0.8	YES
G_YNP_GC-06_S86_L004_.bin.5	cydA	K00425	NODE_750_length_20004_cov_6.018798_4	501	2.8e-79	259.5	1e-78	257.6	96	512	15	490	4	500	0.8	YES
G_hua_JZ-1.bins.116.201803	cydA	K00425	NODE_23_length_168669_cov_25.598634_4	523	5e-76	248.8	1.5e-75	247.2	96	512	40	512	13	520	0.79	YES
G_dong_JZ_bin_15	cydA	K00425	Ga0180308_105_2	496	6.2e-76	248.4	1.6e-75	247.1	96	512	10	485	7	494	0.8	YES
G_dong_JZ-2.bins.15.201601	cydA	K00425	NODE_5_length_89474_cov_34.666_2	496	6.2e-76	248.4	1.6e-75	247.1	96	512	10	485	7	494	0.8	YES
G_hua_JZ-1.bins.80.201907	cydA	K00425	NODE_12084_length_4906_cov_2.018205_4	498	9.5e-76	247.8	3e-75	246.2	96	512	15	487	13	495	0.79	YES
G_hua_ZZQ.bins.13.201803	cydA	K00425	NODE_29_length_240564_cov_22.133769_148	498	9.5e-76	247.8	3e-75	246.2	96	512	15	487	13	495	0.79	YES
G_hua_JZ-1.bins.42.201705	cydA	K00425	NODE_3_length_256877_cov_27.6226_162	498	9.5e-76	247.8	3e-75	246.2	96	512	15	487	13	495	0.79	YES
G_hua_JZ-1.bins.42.201709	cydA	K00425	NODE_454_length_50668_cov_19.535348_48	498	9.5e-76	247.8	3e-75	246.2	96	512	15	487	13	495	0.79	YES
G_dong_SRBZ-2.bins.180.201901	cydA	K00425	NODE_20115_length_8426_cov_1.157609_2	496	3e-75	246.2	7.7e-75	244.8	96	512	10	485	6	494	0.8	YES
G_dong_G2A_Jz17	cydA	K00425	Jz_20110110S_sed_contig00807_coverage=15.1062127718521_16	496	4.2e-75	245.7	1.1e-74	244.4	96	512	10	485	6	494	0.8	YES
G_dong_JZ-1.bins.64.201705	cydA	K00425	NODE_1_length_453904_cov_14.2048_2	496	4.2e-75	245.7	1.1e-74	244.4	96	512	10	485	6	494	0.8	YES
G_dong_JZ-1.bins.86.201803	cydA	K00425	NODE_475_length_48872_cov_24.520094_38	496	4.2e-75	245.7	1.1e-74	244.4	96	512	10	485	6	494	0.8	YES
G_dong_JZ-1.bins.115.201907	cydA	K00425	NODE_612_length_38758_cov_2.345008_16	496	4.2e-75	245.7	1.1e-74	244.4	96	512	10	485	6	494	0.8	YES
G_dong_JZ-1.bins.45.201709	cydA	K00425	NODE_71_length_140407_cov_23.921322_139	496	4.2e-75	245.7	1.1e-74	244.4	96	512	10	485	6	494	0.8	YES
G_hua_JZ-1.bins.12.201901	cydA	K00425	NODE_16834_length_4657_cov_10.565784_3	498	4.9e-75	245.5	1.5e-74	243.8	96	512	15	487	12	495	0.79	YES
G_dong_SZTDM-1c.bins.20.201709	cydA	K00425	NODE_13369_length_4992_cov_1.068448_4	496	5.3e-75	245.4	1.4e-74	244	96	512	10	485	6	494	0.8	YES
G_dong_BF2.bins.100.201808	cydA	K00425	NODE_2160_length_16263_cov_2.693109_3	496	5.3e-75	245.4	1.4e-74	244	96	512	10	485	6	494	0.8	YES
G_dong_SZTDM-1b.bins.22.201709	cydA	K00425	NODE_532_length_18273_cov_2.013006_17	496	5.3e-75	245.4	1.4e-74	244	96	512	10	485	6	494	0.8	YES
G_dong_DRTY-2.bins.2.201901	cydA	K00425	NODE_951_length_27476_cov_2.917182_2	496	9.8e-75	244.5	2.6e-74	243.1	96	512	10	485	6	494	0.8	YES
G_hua_DRTY-6.bins.60.201803	cydA	K00425	NODE_28579_length_3291_cov_4.051201_3	498	1.1e-74	244.3	3.6e-74	242.6	96	512	15	487	12	495	0.8	YES
G_hua_DRTY-6.bins.62.201808	cydA	K00425	NODE_5201_length_10829_cov_16.007288_2	498	1.1e-74	244.3	3.6e-74	242.6	96	512	15	487	12	495	0.8	YES
G_hua_DRTY-7.bins.33.201803	cydA	K00425	NODE_6581_length_7809_cov_3.670529_6	498	1.1e-74	244.3	3.6e-74	242.6	96	512	15	487	12	495	0.8	YES
G_hua_DRTY-6.bins.93.201709	cydA	K00425	NODE_7143_length_9378_cov_5.798508_3	498	1.1e-74	244.3	3.6e-74	242.6	96	512	15	487	12	495	0.8	YES
G_hua_DRTY-6.bins.68.201901	cydA	K00425	NODE_30399_length_2392_cov_10.682119_2	498	1.8e-74	243.6	6.1e-74	241.9	96	512	15	487	12	494	0.8	YES
G_hua_DRTY-6.bins.90.201907	cydA	K00425	NODE_3129_length_16121_cov_12.351257_17	466	1.6e-70	230.5	5.4e-70	228.8	115	512	2	455	1	461	0.79	YES
T_teng_DRTY-1.bins.48.201901	cydA	K00425	NODE_2760_length_9214_cov_0.850666_8	419	5e-58	189.2	3.8e-57	186.3	183	512	20	408	12	416	0.77	YES
T_teng_GMQP.bins.29.201808	cydA	K00425	NODE_14_length_201235_cov_3.051162_68	399	9.4e-58	188.3	6.7e-57	185.5	185	512	1	388	1	397	0.76	YES
T_teng_GMQP.bins.8.201907	cydA	K00425	NODE_36_length_137002_cov_1.986623_73	399	9.4e-58	188.3	6.7e-57	185.5	185	512	1	388	1	397	0.76	YES
T_teng_GMPQ.bins.52.201705	cydA	K00425	NODE_3_length_132346_cov_2.98514_69	399	9.4e-58	188.3	6.7e-57	185.5	185	512	1	388	1	397	0.76	YES
T_teng_GMQP.bins.100.201901	cydA	K00425	NODE_7_length_201299_cov_1.742086_144	399	9.4e-58	188.3	6.7e-57	185.5	185	512	1	388	1	397	0.76	YES
G_dong_SRBZ-1.bins.49.201901	cydA	K00425	NODE_10273_length_3596_cov_3.526088_5	317	7.1e-57	185.4	2e-56	183.9	96	344	10	311	7	317	0.86	YES
G_YNP_GC-01_S82_L004_.bin.10	cydA	K00425	NODE_131_length_56157_cov_89.331753_46	369	5.4e-33	106.4	5.8e-27	86.5	96	323	10	228	1	236	0.88	YES
G_YNP_GC-01_S82_L004_.bin.10	cydA	K00425	NODE_131_length_56157_cov_89.331753_46	369	5.4e-33	106.4	1.1e-08	26.1	403	510	258	361	249	368	0.77	YES
G_YNP_GC-07_S87_L004_.bin.31	cydA	K00425	NODE_153_length_61347_cov_23.239265_48	369	6.7e-33	106.1	7.2e-27	86.2	96	323	10	228	1	236	0.88	YES
G_YNP_GC-07_S87_L004_.bin.31	cydA	K00425	NODE_153_length_61347_cov_23.239265_48	369	6.7e-33	106.1	1.1e-08	26.1	403	510	258	361	249	368	0.77	YES
G_YNP_GC-10_S88_L004_.bin.45	cydA	K00425	NODE_237_length_55463_cov_87.638716_46	369	6.7e-33	106.1	7.2e-27	86.2	96	323	10	228	1	236	0.88	YES
G_YNP_GC-10_S88_L004_.bin.45	cydA	K00425	NODE_237_length_55463_cov_87.638716_46	369	6.7e-33	106.1	1.1e-08	26.1	403	510	258	361	249	368	0.77	YES
G_YNP_GC-11_S89_L004_.bin.8	cydA	K00425	NODE_426_length_24014_cov_67.519304_19	369	6.7e-33	106.1	7.2e-27	86.2	96	323	10	228	1	236	0.88	YES
G_YNP_GC-11_S89_L004_.bin.8	cydA	K00425	NODE_426_length_24014_cov_67.519304_19	369	6.7e-33	106.1	1.1e-08	26.1	403	510	258	361	249	368	0.77	YES
G_YNP_GC-06_S86_L004_.bin.5	cydA	K00425	NODE_750_length_20004_cov_6.018798_5	369	6.7e-33	106.1	7.2e-27	86.2	96	323	10	228	1	236	0.88	YES
G_YNP_GC-06_S86_L004_.bin.5	cydA	K00425	NODE_750_length_20004_cov_6.018798_5	369	6.7e-33	106.1	1.1e-08	26.1	403	510	258	361	249	368	0.77	YES
G_YNP_LGB-05_S96_L004_.bin.6	cydA	K00425	NODE_3447_length_7727_cov_92.145334_6	369	2.2e-32	104.4	7.5e-27	86.1	96	323	10	228	1	237	0.88	YES
G_YNP_LGB-05_S96_L004_.bin.6	cydA	K00425	NODE_3447_length_7727_cov_92.145334_6	369	2.2e-32	104.4	3.2e-08	24.5	401	510	256	361	248	368	0.77	YES
T_teng_GMQP.bins.29.201808	cydA	K00425	NODE_14_length_201235_cov_3.051162_67	370	1e-31	102.2	1.2e-28	92	91	338	5	243	1	251	0.87	YES
T_teng_DRTY-6.bins.20.201901	cydA	K00425	NODE_18_length_342429_cov_2.137148_289	370	1e-31	102.2	1.2e-28	92	91	338	5	243	1	251	0.87	YES
T_teng_DRTY-6.bins.169.201907	cydA	K00425	NODE_3405_length_15074_cov_3.050713_10	370	1e-31	102.2	1.2e-28	92	91	338	5	243	1	251	0.87	YES
T_teng_GMQP.bins.8.201907	cydA	K00425	NODE_36_length_137002_cov_1.986623_74	370	1e-31	102.2	1.2e-28	92	91	338	5	243	1	251	0.87	YES
T_teng_GMPQ.bins.52.201705	cydA	K00425	NODE_3_length_132346_cov_2.98514_70	370	1e-31	102.2	1.2e-28	92	91	338	5	243	1	251	0.87	YES
T_teng_DRTY-6.bins.154.201705	cydA	K00425	NODE_3_length_272825_cov_1.86513_262	370	1e-31	102.2	1.2e-28	92	91	338	5	243	1	251	0.87	YES
T_teng_GMQP.bins.100.201901	cydA	K00425	NODE_7_length_201299_cov_1.742086_145	370	1e-31	102.2	1.2e-28	92	91	338	5	243	1	251	0.87	YES
T_teng_DRTY-7.bins.137.201803	cydA	K00425	NODE_99_length_228281_cov_7.948539_88	370	1e-31	102.2	1.2e-28	92	91	338	5	243	1	251	0.87	YES
T_teng_JZ-1.bins.90.201705	cydA	K00425	NODE_544_length_70011_cov_8.97463_71	370	1.2e-31	102	1.3e-28	91.9	91	338	5	243	1	249	0.87	YES
T_teng_JZ-1.bins.90.201705	cydA	K00425	NODE_544_length_70011_cov_8.97463_71	370	1.2e-31	102	8.2e-06	16.5	405	510	260	361	245	369	0.67	YES
T_teng_DRTY-1.bins.48.201901	cydA	K00425	NODE_2760_length_9214_cov_0.850666_7	370	1.8e-31	101.4	1.2e-28	92.1	91	338	5	243	1	251	0.87	YES
G_hua_JZ-1.bins.12.201901	cydA	K00425	NODE_16834_length_4657_cov_10.565784_2	370	6.5e-30	96.2	8.1e-26	82.7	92	337	6	242	1	251	0.87	YES
G_hua_JZ-1.bins.12.201901	cydA	K00425	NODE_16834_length_4657_cov_10.565784_2	370	6.5e-30	96.2	1.5e-06	18.9	398	510	254	361	234	368	0.76	YES
G_hua_JZ-1.bins.116.201803	cydA	K00425	NODE_23_length_168669_cov_25.598634_5	370	6.5e-30	96.2	8.1e-26	82.7	92	337	6	242	1	251	0.87	YES
G_hua_JZ-1.bins.116.201803	cydA	K00425	NODE_23_length_168669_cov_25.598634_5	370	6.5e-30	96.2	1.5e-06	18.9	398	510	254	361	234	368	0.76	YES
G_hua_ZZQ.bins.13.201803	cydA	K00425	NODE_29_length_240564_cov_22.133769_147	370	6.5e-30	96.2	8.1e-26	82.7	92	337	6	242	1	251	0.87	YES
G_hua_ZZQ.bins.13.201803	cydA	K00425	NODE_29_length_240564_cov_22.133769_147	370	6.5e-30	96.2	1.5e-06	18.9	398	510	254	361	234	368	0.76	YES
G_hua_JZ-1.bins.42.201705	cydA	K00425	NODE_3_length_256877_cov_27.6226_161	370	6.5e-30	96.2	8.1e-26	82.7	92	337	6	242	1	251	0.87	YES
G_hua_JZ-1.bins.42.201705	cydA	K00425	NODE_3_length_256877_cov_27.6226_161	370	6.5e-30	96.2	1.5e-06	18.9	398	510	254	361	234	368	0.76	YES
G_hua_JZ-1.bins.80.201907	cydA	K00425	NODE_12084_length_4906_cov_2.018205_5	370	7.8e-30	96	9.8e-26	82.4	92	337	6	242	1	251	0.87	YES
G_hua_JZ-1.bins.80.201907	cydA	K00425	NODE_12084_length_4906_cov_2.018205_5	370	7.8e-30	96	1.5e-06	18.9	398	510	254	361	234	368	0.76	YES
G_hua_DRTY-6.bins.90.201907	cydA	K00425	NODE_3129_length_16121_cov_12.351257_16	370	7.8e-30	96	9.8e-26	82.4	92	337	6	242	1	251	0.87	YES
G_hua_DRTY-6.bins.90.201907	cydA	K00425	NODE_3129_length_16121_cov_12.351257_16	370	7.8e-30	96	1.5e-06	18.9	398	510	254	361	234	368	0.76	YES
G_hua_JZ-1.bins.42.201709	cydA	K00425	NODE_454_length_50668_cov_19.535348_47	370	7.8e-30	96	9.8e-26	82.4	92	337	6	242	1	251	0.87	YES
G_hua_JZ-1.bins.42.201709	cydA	K00425	NODE_454_length_50668_cov_19.535348_47	370	7.8e-30	96	1.5e-06	18.9	398	510	254	361	234	368	0.76	YES
G_hua_DRTY-7.bins.33.201803	cydA	K00425	NODE_6581_length_7809_cov_3.670529_5	370	2.5e-29	94.3	3.4e-25	80.6	92	337	6	242	1	251	0.87	YES
G_hua_DRTY-7.bins.33.201803	cydA	K00425	NODE_6581_length_7809_cov_3.670529_5	370	2.5e-29	94.3	9.7e-07	19.6	398	510	254	361	244	368	0.75	YES
G_hua_DRTY-6.bins.93.201709	cydA	K00425	NODE_7143_length_9378_cov_5.798508_4	370	2.5e-29	94.3	3.4e-25	80.6	92	337	6	242	1	251	0.87	YES
G_hua_DRTY-6.bins.93.201709	cydA	K00425	NODE_7143_length_9378_cov_5.798508_4	370	2.5e-29	94.3	9.7e-07	19.6	398	510	254	361	244	368	0.75	YES
G_dong_SRBZ-2.bins.180.201901	cydA	K00425	NODE_20115_length_8426_cov_1.157609_1	370	1.3e-28	92	9.8e-26	82.4	96	337	10	242	1	249	0.88	YES
G_dong_SRBZ-1.bins.49.201901	cydA	K00425	NODE_8403_length_4129_cov_5.010245_2	370	1.3e-28	92	9.8e-26	82.4	96	337	10	242	1	249	0.88	YES
G_dong_SZTDM-1c.bins.20.201709	cydA	K00425	NODE_13369_length_4992_cov_1.068448_3	370	1.9e-28	91.4	1.4e-25	81.9	96	337	10	242	1	249	0.88	YES
G_dong_JZ_bin_15	cydA	K00425	Ga0180308_105_1	370	1.9e-28	91.4	1.4e-25	81.9	96	337	10	242	1	249	0.88	YES
G_dong_G2A_Jz17	cydA	K00425	Jz_20110110S_sed_contig00807_coverage=15.1062127718521_17	370	1.9e-28	91.4	1.4e-25	81.9	96	337	10	242	1	249	0.88	YES
G_dong_JZ-1.bins.64.201705	cydA	K00425	NODE_1_length_453904_cov_14.2048_1	370	1.9e-28	91.4	1.4e-25	81.9	96	337	10	242	1	249	0.88	YES
G_dong_JZ-1.bins.86.201803	cydA	K00425	NODE_475_length_48872_cov_24.520094_39	370	1.9e-28	91.4	1.4e-25	81.9	96	337	10	242	1	249	0.88	YES
G_dong_JZ-2.bins.15.201601	cydA	K00425	NODE_5_length_89474_cov_34.666_1	370	1.9e-28	91.4	1.4e-25	81.9	96	337	10	242	1	249	0.88	YES
G_dong_JZ-1.bins.115.201907	cydA	K00425	NODE_612_length_38758_cov_2.345008_15	370	1.9e-28	91.4	1.4e-25	81.9	96	337	10	242	1	249	0.88	YES
G_dong_JZ-1.bins.45.201709	cydA	K00425	NODE_71_length_140407_cov_23.921322_140	370	1.9e-28	91.4	1.4e-25	81.9	96	337	10	242	1	249	0.88	YES
G_dong_BF2.bins.100.201808	cydA	K00425	NODE_2160_length_16263_cov_2.693109_2	370	4.4e-28	90.2	1.4e-25	81.9	96	337	10	242	1	249	0.88	YES
G_dong_DRTY-2.bins.2.201901	cydA	K00425	NODE_951_length_27476_cov_2.917182_1	370	1.2e-27	88.8	8.9e-25	79.2	96	337	10	242	1	249	0.88	YES
G_dong_SRBZ-1.bins.49.201901	cydA	K00425	NODE_8403_length_4129_cov_5.010245_1	221	1.6e-27	88.3	2e-27	88	310	512	2	210	1	219	0.72	YES
G_hua_DRTY-6.bins.60.201803	cydA	K00425	NODE_28579_length_3291_cov_4.051201_4	277	2e-25	81.4	2.3e-25	81.2	92	339	6	244	1	275	0.87	YES
G_dong_SZTDM-1b.bins.22.201709	cydA	K00425	NODE_532_length_18273_cov_2.013006_18	189	9.8e-24	75.8	1e-23	75.7	95	279	9	187	1	189	0.91	YES
G_hua_DRTY-6.bins.68.201901	cydA	K00425	NODE_30399_length_2392_cov_10.682119_1	181	6.3e-23	73.1	6.8e-23	73	92	273	6	181	1	181	0.9	YES
G_hua_DRTY-6.bins.62.201808	cydA	K00425	NODE_5201_length_10829_cov_16.007288_1	181	6.3e-23	73.1	6.8e-23	73	92	273	6	181	1	181	0.9	YES
T_teng_DRTY-2.bins.95.201901	cydA	K00425	NODE_4890_length_7383_cov_0.792448_1	280	3.4e-21	67.4	4.3e-18	57.1	187	338	8	153	1	159	0.81	YES
T_teng_DRTY-1.bins.48.201901	cydA	K00425	NODE_2760_length_9214_cov_0.850666_9	96	4.7e-19	60.3	5.6e-19	60.1	96	177	10	91	6	94	0.97	YES
G_hua_DRTY-6.bins.68.201901	cydA	K00425	NODE_15378_length_4154_cov_9.145766_7	230	6.3e-13	40.1	5.7e-08	23.7	232	338	3	103	1	115	0.79	YES
G_hua_DRTY-6.bins.68.201901	cydA	K00425	NODE_15378_length_4154_cov_9.145766_7	230	6.3e-13	40.1	2.5e-07	21.5	398	510	114	221	103	228	0.75	YES
G_hua_DRTY-6.bins.62.201808	cydA	K00425	NODE_1640_length_24051_cov_15.352366_1	230	6.3e-13	40.1	5.7e-08	23.7	232	338	3	103	1	115	0.79	YES
G_hua_DRTY-6.bins.62.201808	cydA	K00425	NODE_1640_length_24051_cov_15.352366_1	230	6.3e-13	40.1	2.5e-07	21.5	398	510	114	221	103	228	0.75	YES
G_YNP_GC-06_S86_L004_.bin.5	dsrA	K11180	NODE_1462_length_12957_cov_5.898775_9	392	3.8e-176	576.6	4.3e-176	576.5	6	400	2	390	1	392	0.98	YES
G_YNP_LGB-05_S96_L004_.bin.6	dsrA	K11180	NODE_31_length_131437_cov_91.335868_62	392	8.1e-176	575.6	9e-176	575.4	6	400	2	390	1	392	0.98	YES
G_dong_BF2.bins.100.201808	dsrA	K11180	NODE_635_length_35954_cov_2.702794_25	429	3.2e-175	573.6	4e-175	573.3	4	399	38	427	36	429	0.98	YES
G_YNP_GC-07_S87_L004_.bin.31	dsrA	K11180	NODE_1043_length_17769_cov_23.854352_9	392	3.7e-175	573.4	4.2e-175	573.2	6	400	2	390	1	392	0.98	YES
G_YNP_GC-10_S88_L004_.bin.45	dsrA	K11180	NODE_1565_length_17039_cov_100.921102_13	392	3.7e-175	573.4	4.2e-175	573.2	6	400	2	390	1	392	0.98	YES
G_dong_SRBZ-2.bins.180.201901	dsrA	K11180	NODE_13815_length_10957_cov_1.089474_4	429	4e-175	573.3	5e-175	572.9	4	399	38	427	36	429	0.98	YES
G_dong_SZTDM-1c.bins.20.201709	dsrA	K11180	NODE_2417_length_13577_cov_1.359851_3	429	4e-175	573.3	5e-175	572.9	4	399	38	427	36	429	0.98	YES
G_dong_SZTDM-1b.bins.22.201709	dsrA	K11180	NODE_614_length_16613_cov_2.335254_2	429	4e-175	573.3	5e-175	572.9	4	399	38	427	36	429	0.98	YES
G_dong_DRTY-2.bins.2.201901	dsrA	K11180	NODE_1543_length_18845_cov_2.382573_13	414	5.9e-175	572.7	6.7e-175	572.6	4	399	23	412	20	414	0.98	YES
G_dong_GMQP.bins.30.201808	dsrA	K11180	NODE_31_length_164155_cov_2.037792_32	391	7e-175	572.5	7.8e-175	572.3	6	399	2	389	1	391	0.98	YES
G_dong_JZ_bin_15	dsrA	K11180	Ga0180308_115_13	391	8.9e-175	572.1	9.9e-175	572	6	399	2	389	1	391	0.98	YES
G_dong_G2A_Jz17	dsrA	K11180	Jz_20110110S_sed_contig00502_coverage=18.1419402724415_19	391	8.9e-175	572.1	9.9e-175	572	6	399	2	389	1	391	0.98	YES
G_dong_JZ-1.bins.64.201705	dsrA	K11180	NODE_10_length_34748_cov_14.6629_12	391	8.9e-175	572.1	9.9e-175	572	6	399	2	389	1	391	0.98	YES
G_dong_JZ-1.bins.115.201907	dsrA	K11180	NODE_1261_length_24284_cov_2.411806_13	391	8.9e-175	572.1	9.9e-175	572	6	399	2	389	1	391	0.98	YES
G_dong_JZ-2.bins.15.201601	dsrA	K11180	NODE_15_length_35213_cov_35.9755_13	391	8.9e-175	572.1	9.9e-175	572	6	399	2	389	1	391	0.98	YES
G_dong_JZ-1.bins.86.201803	dsrA	K11180	NODE_860_length_34614_cov_27.751153_25	391	8.9e-175	572.1	9.9e-175	572	6	399	2	389	1	391	0.98	YES
G_dong_JZ-1.bins.45.201709	dsrA	K11180	NODE_920_length_35048_cov_25.013488_28	391	8.9e-175	572.1	9.9e-175	572	6	399	2	389	1	391	0.98	YES
G_YNP_GC-11_S89_L004_.bin.8	dsrA	K11180	NODE_1477_length_11312_cov_69.322466_1	389	2.1e-174	570.9	2.3e-174	570.8	8	400	1	387	1	389	0.98	YES
G_hua_JZ-1.bins.116.201803	dsrA	K11180	NODE_871_length_34201_cov_25.478723_23	392	3e-174	570.4	3.3e-174	570.2	6	400	2	390	1	392	0.98	YES
G_hua_ZZQ.bins.13.201803	dsrA	K11180	NODE_1513_length_23650_cov_22.242826_11	392	4.2e-174	569.9	4.7e-174	569.8	6	400	2	390	1	392	0.98	YES
G_hua_JZ-1.bins.80.201907	dsrA	K11180	NODE_2134_length_16708_cov_2.251312_10	392	4.2e-174	569.9	4.7e-174	569.8	6	400	2	390	1	392	0.98	YES
G_hua_JZ-1.bins.12.201901	dsrA	K11180	NODE_4865_length_11552_cov_12.537943_2	392	4.2e-174	569.9	4.7e-174	569.8	6	400	2	390	1	392	0.98	YES
G_hua_JZ-1.bins.42.201709	dsrA	K11180	NODE_771_length_38674_cov_19.231925_23	392	4.2e-174	569.9	4.7e-174	569.8	6	400	2	390	1	392	0.98	YES
G_hua_JZ-1.bins.42.201705	dsrA	K11180	NODE_13_length_31630_cov_27.7591_20	392	5.4e-174	569.6	6e-174	569.4	6	400	2	390	1	392	0.98	YES
G_hua_DRTY-6.bins.90.201907	dsrA	K11180	NODE_21309_length_3662_cov_17.350778_4	392	8.8e-174	568.9	9.8e-174	568.7	6	400	2	390	1	392	0.98	YES
G_hua_DRTY-6.bins.62.201808	dsrA	K11180	NODE_2555_length_17762_cov_16.574256_11	392	8.8e-174	568.9	9.8e-174	568.7	6	400	2	390	1	392	0.98	YES
G_hua_DRTY-6.bins.60.201803	dsrA	K11180	NODE_12784_length_6176_cov_4.315093_4	392	9.7e-174	568.7	1.1e-173	568.6	6	400	2	390	1	392	0.98	YES
G_hua_DRTY-6.bins.93.201709	dsrA	K11180	NODE_4889_length_12504_cov_6.264523_12	392	9.7e-174	568.7	1.1e-173	568.6	6	400	2	390	1	392	0.98	YES
G_hua_DRTY-6.bins.68.201901	dsrA	K11180	NODE_11619_length_5257_cov_13.541520_1	334	2.5e-148	485	2.8e-148	484.9	65	400	2	332	1	334	0.98	YES
G_hua_DRTY-7.bins.33.201803	dsrA	K11180	NODE_7886_length_6751_cov_3.913647_1	224	1.1e-106	347.8	1.3e-106	347.6	6	229	2	224	1	224	0.99	YES
G_YNP_GC-01_S82_L004_.bin.10	dsrA	K11180	NODE_1319_length_16093_cov_96.729393_20	174	2.1e-77	251.4	2.4e-77	251.2	6	179	2	174	1	174	0.99	YES
G_dong_SRBZ-1.bins.49.201901	dsrA	K11180	NODE_19712_length_2222_cov_4.542721_3	59	3e-22	69.7	3.1e-22	69.7	6	64	2	59	1	59	0.96	YES
G_YNP_GC-06_S86_L004_.bin.5	dsrB	K11181	NODE_1462_length_12957_cov_5.898775_10	357	5.3e-162	529.5	5.9e-162	529.3	6	361	4	356	1	356	0.99	YES
G_YNP_GC-01_S82_L004_.bin.10	dsrB	K11181	NODE_5912_length_5012_cov_125.022796_2	357	5.3e-162	529.5	5.9e-162	529.3	6	361	4	356	1	356	0.99	YES
G_YNP_LGB-05_S96_L004_.bin.6	dsrB	K11181	NODE_31_length_131437_cov_91.335868_61	357	1.3e-161	528.2	1.4e-161	528.1	6	361	4	356	1	356	0.99	YES
G_YNP_GC-07_S87_L004_.bin.31	dsrB	K11181	NODE_1043_length_17769_cov_23.854352_8	357	2.2e-161	527.5	2.5e-161	527.3	6	361	4	356	1	356	0.99	YES
G_YNP_GC-11_S89_L004_.bin.8	dsrB	K11181	NODE_1477_length_11312_cov_69.322466_2	357	2.2e-161	527.5	2.5e-161	527.3	6	361	4	356	1	356	0.99	YES
G_YNP_GC-10_S88_L004_.bin.45	dsrB	K11181	NODE_1565_length_17039_cov_100.921102_14	357	2.2e-161	527.5	2.5e-161	527.3	6	361	4	356	1	356	0.99	YES
G_dong_JZ_bin_15	dsrB	K11181	Ga0180308_115_12	357	3.3e-161	526.9	3.7e-161	526.7	7	361	5	356	1	356	0.99	YES
G_dong_G2A_Jz17	dsrB	K11181	Jz_20110110S_sed_contig00502_coverage=18.1419402724415_20	357	3.3e-161	526.9	3.7e-161	526.7	7	361	5	356	1	356	0.99	YES
G_dong_JZ-1.bins.64.201705	dsrB	K11181	NODE_10_length_34748_cov_14.6629_11	357	3.3e-161	526.9	3.7e-161	526.7	7	361	5	356	1	356	0.99	YES
G_dong_JZ-1.bins.115.201907	dsrB	K11181	NODE_1261_length_24284_cov_2.411806_12	357	3.3e-161	526.9	3.7e-161	526.7	7	361	5	356	1	356	0.99	YES
G_dong_DRTY-2.bins.2.201901	dsrB	K11181	NODE_1543_length_18845_cov_2.382573_12	357	3.3e-161	526.9	3.7e-161	526.7	7	361	5	356	1	356	0.99	YES
G_dong_JZ-2.bins.15.201601	dsrB	K11181	NODE_15_length_35213_cov_35.9755_12	357	3.3e-161	526.9	3.7e-161	526.7	7	361	5	356	1	356	0.99	YES
G_dong_SZTDM-1c.bins.20.201709	dsrB	K11181	NODE_2417_length_13577_cov_1.359851_4	357	3.3e-161	526.9	3.7e-161	526.7	7	361	5	356	1	356	0.99	YES
G_dong_SZTDM-1b.bins.22.201709	dsrB	K11181	NODE_614_length_16613_cov_2.335254_3	357	3.3e-161	526.9	3.7e-161	526.7	7	361	5	356	1	356	0.99	YES
G_dong_BF2.bins.100.201808	dsrB	K11181	NODE_635_length_35954_cov_2.702794_26	357	3.3e-161	526.9	3.7e-161	526.7	7	361	5	356	1	356	0.99	YES
G_dong_JZ-1.bins.86.201803	dsrB	K11181	NODE_860_length_34614_cov_27.751153_26	357	3.3e-161	526.9	3.7e-161	526.7	7	361	5	356	1	356	0.99	YES
G_dong_JZ-1.bins.45.201709	dsrB	K11181	NODE_920_length_35048_cov_25.013488_29	357	3.3e-161	526.9	3.7e-161	526.7	7	361	5	356	1	356	0.99	YES
G_dong_GMQP.bins.30.201808	dsrB	K11181	NODE_31_length_164155_cov_2.037792_33	357	5.8e-161	526.1	6.5e-161	525.9	7	361	5	356	1	356	0.99	YES
G_dong_SRBZ-2.bins.180.201901	dsrB	K11181	NODE_13815_length_10957_cov_1.089474_5	357	2.8e-160	523.8	3.1e-160	523.7	7	361	5	356	1	356	0.99	YES
G_hua_DRTY-6.bins.93.201709	dsrB	K11181	NODE_4889_length_12504_cov_6.264523_13	357	1.2e-159	521.7	1.4e-159	521.6	5	361	3	356	1	356	0.99	YES
G_hua_JZ-1.bins.42.201705	dsrB	K11181	NODE_13_length_31630_cov_27.7591_21	357	1.3e-159	521.6	1.5e-159	521.5	5	361	3	356	1	356	0.99	YES
G_hua_JZ-1.bins.80.201907	dsrB	K11181	NODE_2134_length_16708_cov_2.251312_11	357	1.3e-159	521.6	1.5e-159	521.5	5	361	3	356	1	356	0.99	YES
G_hua_JZ-1.bins.116.201803	dsrB	K11181	NODE_871_length_34201_cov_25.478723_22	357	1.3e-159	521.6	1.5e-159	521.5	5	361	3	356	1	356	0.99	YES
G_hua_DRTY-6.bins.68.201901	dsrB	K11181	NODE_11619_length_5257_cov_13.541520_2	357	1.8e-159	521.2	2e-159	521	5	361	3	356	1	356	0.99	YES
G_hua_DRTY-6.bins.60.201803	dsrB	K11181	NODE_12784_length_6176_cov_4.315093_5	357	1.8e-159	521.2	2e-159	521	5	361	3	356	1	356	0.99	YES
G_hua_DRTY-6.bins.90.201907	dsrB	K11181	NODE_21309_length_3662_cov_17.350778_3	357	1.8e-159	521.2	2e-159	521	5	361	3	356	1	356	0.99	YES
G_hua_DRTY-6.bins.62.201808	dsrB	K11181	NODE_2555_length_17762_cov_16.574256_12	357	1.8e-159	521.2	2e-159	521	5	361	3	356	1	356	0.99	YES
G_hua_ZZQ.bins.13.201803	dsrB	K11181	NODE_1513_length_23650_cov_22.242826_12	357	1.9e-159	521.1	2.1e-159	521	5	361	3	356	1	356	0.99	YES
G_hua_JZ-1.bins.12.201901	dsrB	K11181	NODE_4865_length_11552_cov_12.537943_3	357	1.9e-159	521.1	2.1e-159	521	5	361	3	356	1	356	0.99	YES
G_hua_JZ-1.bins.42.201709	dsrB	K11181	NODE_771_length_38674_cov_19.231925_22	357	1.9e-159	521.1	2.1e-159	521	5	361	3	356	1	356	0.99	YES
G_hua_DRTY-7.bins.33.201803	dsrB	K11181	NODE_7886_length_6751_cov_3.913647_1	224	5.6e-23	72.1	6.9e-23	71.8	52	192	80	224	64	224	0.93	YES
G_YNP_GC-01_S82_L004_.bin.10	dsrB	K11181	NODE_1319_length_16093_cov_96.729393_20	174	1.4e-11	34.6	1.8e-11	34.3	53	142	81	173	65	174	0.94	YES
G_dong_JZ-1.bins.49.201705	mcmA1	K01848	NODE_3_length_158062_cov_3.47757_167	593	3.9e-285	936.4	4.7e-285	936.2	63	628	26	591	9	593	0.98	YES
G_YNP_GC-11_S89_L004_.bin.8	mcmA1	K01848	NODE_290_length_29683_cov_70.836945_27	565	7.6e-281	922.3	8.5e-281	922.1	73	627	4	562	1	565	0.98	YES
G_YNP_GC-06_S86_L004_.bin.5	mcmA1	K01848	NODE_3194_length_7219_cov_6.123953_2	565	7.6e-281	922.3	8.5e-281	922.1	73	627	4	562	1	565	0.98	YES
G_YNP_GC-01_S82_L004_.bin.10	mcmA1	K01848	NODE_348_length_35446_cov_92.693368_2	565	7.6e-281	922.3	8.5e-281	922.1	73	627	4	562	1	565	0.98	YES
G_YNP_LGB-05_S96_L004_.bin.6	mcmA1	K01848	NODE_54_length_93616_cov_91.215677_36	565	7.6e-281	922.3	8.5e-281	922.1	73	627	4	562	1	565	0.98	YES
G_YNP_GC-07_S87_L004_.bin.31	mcmA1	K01848	NODE_655_length_24720_cov_23.440665_22	565	7.6e-281	922.3	8.5e-281	922.1	73	627	4	562	1	565	0.98	YES
G_YNP_GC-10_S88_L004_.bin.45	mcmA1	K01848	NODE_736_length_28958_cov_88.482891_2	565	7.6e-281	922.3	8.5e-281	922.1	73	627	4	562	1	565	0.98	YES
G_dong_BF2.bins.100.201808	mcmA1	K01848	NODE_4477_length_10209_cov_1.831482_5	565	2.8e-277	910.5	3.1e-277	910.3	76	628	7	563	1	565	0.98	YES
B_lau_T2_175	mcmA1	K01848	k151_494295_24	532	3.9e-263	863.8	4.7e-263	863.5	104	627	6	526	1	529	0.98	YES
G_dong_BF2.bins.100.201808	mcmA2	K01849	NODE_4477_length_10209_cov_1.831482_4	151	6.2e-68	218.8	6.3e-68	218.7	4	133	16	146	1	151	0.94	YES
G_YNP_LGB-05_S96_L004_.bin.6	mcmA2	K01849	NODE_54_length_93616_cov_91.215677_37	148	1.8e-65	210.7	2.1e-65	210.5	4	133	13	143	5	148	0.95	YES
G_YNP_GC-11_S89_L004_.bin.8	mcmA2	K01849	NODE_290_length_29683_cov_70.836945_26	148	1.9e-65	210.6	2.1e-65	210.4	4	133	13	143	5	148	0.95	YES
G_YNP_GC-06_S86_L004_.bin.5	mcmA2	K01849	NODE_3194_length_7219_cov_6.123953_3	148	1.9e-65	210.6	2.1e-65	210.4	4	133	13	143	5	148	0.95	YES
G_YNP_GC-01_S82_L004_.bin.10	mcmA2	K01849	NODE_348_length_35446_cov_92.693368_3	148	1.9e-65	210.6	2.1e-65	210.4	4	133	13	143	5	148	0.95	YES
G_YNP_GC-07_S87_L004_.bin.31	mcmA2	K01849	NODE_655_length_24720_cov_23.440665_21	148	1.9e-65	210.6	2.1e-65	210.4	4	133	13	143	5	148	0.95	YES
G_YNP_GC-10_S88_L004_.bin.45	mcmA2	K01849	NODE_736_length_28958_cov_88.482891_3	148	1.9e-65	210.6	2.1e-65	210.4	4	133	13	143	5	148	0.95	YES
B_lau_T2_175	mcmA2	K01849	k151_494295_25	150	5.7e-65	209.1	6.7e-65	208.8	1	130	12	142	2	149	0.95	YES
G_dong_JZ-1.bins.49.201705	mcmA2	K01849	NODE_3_length_158062_cov_3.47757_166	145	3e-59	190.3	3.3e-59	190.1	3	134	9	140	4	145	0.95	YES
B_lau_T2_175	mcmA2	K01849	k151_494295_22	132	8.3e-35	110.1	9e-35	110	146	274	2	130	1	132	0.99	YES
B_lau_T2_175	nirK	K00368	k151_256135_22	194	3.4e-22	67.9	5.5e-22	67.2	257	349	110	193	98	194	0.93	YES
B_lau_T2_175	nirK	K00368	k151_505246_16	152	3.8e-16	47.9	4e-16	47.9	253	348	55	150	14	152	0.84	YES
B_lau_T2_175	nirK	K00368	k151_482380_29	166	9.2e-15	43.4	2.6e-14	41.9	260	349	69	165	47	166	0.83	YES
G_dong_JZ-1.bins.49.201705	nirK	K00368	NODE_3_length_158062_cov_3.47757_145	213	4.1e-14	41.2	1.8e-13	39.1	263	349	117	211	114	213	0.87	YES
B_lau_T2_175	nirK	K00368	k151_263347_37	168	9.6e-13	36.7	1.4e-12	36.2	262	349	75	167	72	168	0.82	YES
G_dong_JZ-1.bins.49.201705	nirK	K00368	NODE_7_length_98324_cov_3.71271_42	159	1.1e-06	16.7	1.2e-05	13.3	293	346	111	155	109	158	0.76	YES
B_lau_T2_175	nosZ	K00376	k151_263347_43	685	9.6e-239	780.8	1.1e-238	780.6	37	619	56	684	11	685	0.91	YES
G_dong_JZ-1.bins.49.201705	nosZ	K00376	NODE_11_length_56563_cov_3.53376_26	706	3.5e-231	755.8	4.1e-231	755.6	37	619	75	705	30	706	0.92	YES
T_ruid_JZ-2.bins.197.201705	sqr	K17218	NODE_1_length_412420_cov_1.9296_384	376	6.6e-52	168	7.7e-52	167.8	1091	1484	3	374	1	376	0.92	YES
T_ruid_JZ-2.bins.210.201808	sqr	K17218	NODE_539_length_77147_cov_1.710504_21	376	6.6e-52	168	7.7e-52	167.8	1091	1484	3	374	1	376	0.92	YES
G_YNP_GC-06_S86_L004_.bin.5	sqr	K17218	NODE_2366_length_9104_cov_6.802962_10	376	4.1e-49	158.8	5e-49	158.5	1091	1484	3	374	1	375	0.92	YES
G_YNP_LGB-05_S96_L004_.bin.6	sqr	K17218	NODE_1341_length_15325_cov_97.954813_12	376	4.5e-49	158.6	5.4e-49	158.4	1091	1484	3	374	1	375	0.92	YES
G_YNP_GC-07_S87_L004_.bin.31	sqr	K17218	NODE_33_length_123301_cov_23.458563_71	376	4.5e-49	158.6	5.4e-49	158.4	1091	1484	3	374	1	375	0.92	YES
G_YNP_GC-10_S88_L004_.bin.45	sqr	K17218	NODE_637_length_31834_cov_95.715630_5	376	4.5e-49	158.6	5.4e-49	158.4	1091	1484	3	374	1	375	0.92	YES
G_YNP_GC-11_S89_L004_.bin.8	sqr	K17218	NODE_744_length_17050_cov_71.668373_13	376	4.5e-49	158.6	5.4e-49	158.4	1091	1484	3	374	1	375	0.92	YES
G_YNP_GC-01_S82_L004_.bin.10	sqr	K17218	NODE_842_length_21751_cov_92.090616_12	376	4.5e-49	158.6	5.4e-49	158.4	1091	1484	3	374	1	375	0.92	YES
G_dong_JZ_bin_15	sqr	K17218	Ga0180308_106_55	377	1.3e-48	157.1	1.6e-48	156.8	1091	1484	3	375	1	376	0.92	YES
G_dong_G2A_Jz17	sqr	K17218	Jz_20110110S_sed_contig06931_coverage=17.8224299065421_12	377	1.3e-48	157.1	1.6e-48	156.8	1091	1484	3	375	1	376	0.92	YES
G_dong_JZ-1.bins.45.201709	sqr	K17218	NODE_5235_length_10713_cov_25.508029_5	377	1.3e-48	157.1	1.6e-48	156.8	1091	1484	3	375	1	376	0.92	YES
G_dong_JZ-1.bins.86.201803	sqr	K17218	NODE_5559_length_10153_cov_27.941153_4	377	1.3e-48	157.1	1.6e-48	156.8	1091	1484	3	375	1	376	0.92	YES
G_dong_JZ-2.bins.15.201601	sqr	K17218	NODE_6_length_82890_cov_36.4766_55	377	1.3e-48	157.1	1.6e-48	156.8	1091	1484	3	375	1	376	0.92	YES
G_dong_BF2.bins.100.201808	sqr	K17218	NODE_5217_length_9232_cov_3.259088_2	377	1.8e-48	156.7	2.2e-48	156.3	1091	1484	3	375	1	376	0.92	YES
T_teng_DRTY-6.bins.169.201907	sqr	K17218	NODE_2142_length_21238_cov_3.628914_6	376	1.9e-48	156.6	2.3e-48	156.3	1091	1484	3	374	1	376	0.9	YES
T_teng_DRTY-6.bins.154.201705	sqr	K17218	NODE_2_length_308942_cov_2.07972_59	376	1.9e-48	156.6	2.3e-48	156.3	1091	1484	3	374	1	376	0.9	YES
T_teng_DRTY-6.bins.137.201803	sqr	K17218	NODE_3970_length_14507_cov_1.417455_6	376	1.9e-48	156.6	2.3e-48	156.3	1091	1484	3	374	1	376	0.9	YES
T_teng_DRTY-6.bins.20.201901	sqr	K17218	NODE_55_length_209515_cov_2.302854_110	376	1.9e-48	156.6	2.3e-48	156.3	1091	1484	3	374	1	376	0.9	YES
G_dong_JZ-1.bins.64.201705	sqr	K17218	NODE_2_length_215642_cov_14.4903_29	377	2.7e-48	156	3.4e-48	155.7	1091	1484	3	375	1	376	0.92	YES
G_dong_SZTDM-1c.bins.20.201709	sqr	K17218	NODE_1288_length_20571_cov_1.557376_4	377	4.2e-48	155.4	5.1e-48	155.1	1091	1484	3	375	1	376	0.92	YES
G_dong_SRBZ-2.bins.180.201901	sqr	K17218	NODE_2653_length_31346_cov_1.363945_26	377	4.2e-48	155.4	5.1e-48	155.1	1091	1484	3	375	1	376	0.92	YES
G_dong_SZTDM-1b.bins.22.201709	sqr	K17218	NODE_308_length_26196_cov_2.304154_21	377	4.2e-48	155.4	5.1e-48	155.1	1091	1484	3	375	1	376	0.92	YES
G_dong_JZ-1.bins.115.201907	sqr	K17218	NODE_5472_length_8902_cov_2.690484_2	377	4.2e-48	155.4	5.1e-48	155.1	1091	1484	3	375	1	376	0.92	YES
G_dong_SRBZ-1.bins.49.201901	sqr	K17218	NODE_695_length_22440_cov_5.145207_1	377	4.2e-48	155.4	5.1e-48	155.1	1091	1484	3	375	1	376	0.92	YES
G_dong_DRTY-2.bins.2.201901	sqr	K17218	NODE_406_length_51611_cov_2.661312_16	377	4.3e-48	155.4	5.4e-48	155.1	1091	1484	3	375	1	376	0.92	YES
T_teng_JZ-1.bins.90.201705	sqr	K17218	NODE_384_length_85008_cov_10.123_23	376	4.5e-48	155.3	5.4e-48	155.1	1091	1484	3	374	1	376	0.9	YES
G_YNP_GC-06_S86_L004_.bin.5	sqr	K17218	NODE_5210_length_4650_cov_7.060936_4	376	5.9e-48	154.9	7.3e-48	154.6	1091	1484	3	374	1	375	0.91	YES
T_YNP_GC-10_S88_L004_.bin.53	sqr	K17218	NODE_158_length_69393_cov_37.612276_61	376	1.4e-47	153.7	1.7e-47	153.4	1091	1484	3	374	1	375	0.91	YES
G_dong_GMQP.bins.30.201808	sqr	K17218	NODE_147_length_73570_cov_2.168090_4	377	1.5e-47	153.6	1.8e-47	153.3	1091	1484	3	375	1	376	0.92	YES
G_hua_DRTY-6.bins.90.201907	sqr	K17218	NODE_1068_length_35913_cov_14.661823_31	377	8.3e-47	151.1	1e-46	150.8	1091	1484	3	375	1	376	0.92	YES
G_hua_JZ-1.bins.116.201803	sqr	K17218	NODE_122_length_95929_cov_27.215538_12	377	8.3e-47	151.1	1e-46	150.8	1091	1484	3	375	1	376	0.92	YES
G_hua_JZ-1.bins.42.201709	sqr	K17218	NODE_139_length_94322_cov_20.607134_11	377	8.3e-47	151.1	1e-46	150.8	1091	1484	3	375	1	376	0.92	YES
G_hua_ZZQ.bins.13.201803	sqr	K17218	NODE_180_length_87590_cov_23.631810_11	377	8.3e-47	151.1	1e-46	150.8	1091	1484	3	375	1	376	0.92	YES
G_hua_DRTY-6.bins.68.201901	sqr	K17218	NODE_20599_length_3276_cov_11.360114_1	377	8.3e-47	151.1	1e-46	150.8	1091	1484	3	375	1	376	0.92	YES
G_dong_JZ-1.bins.115.201907	sqr	K17218	NODE_20888_length_3189_cov_2.953298_5	377	8.3e-47	151.1	1e-46	150.8	1091	1484	3	375	1	376	0.92	YES
G_hua_JZ-1.bins.12.201901	sqr	K17218	NODE_5168_length_11095_cov_12.590992_5	377	8.3e-47	151.1	1e-46	150.8	1091	1484	3	375	1	376	0.92	YES
G_hua_JZ-1.bins.42.201705	sqr	K17218	NODE_5_length_100278_cov_29.0979_93	377	8.3e-47	151.1	1e-46	150.8	1091	1484	3	375	1	376	0.92	YES
G_hua_DRTY-6.bins.62.201808	sqr	K17218	NODE_796_length_38644_cov_16.738946_2	377	8.3e-47	151.1	1e-46	150.8	1091	1484	3	375	1	376	0.92	YES
T_YNP_S-04_S114_L004_.bin.26	sqr	K17218	NODE_410_length_56875_cov_57.098240_55	376	3.8e-46	148.9	4.7e-46	148.6	1091	1484	3	374	1	375	0.91	YES
G_dong_JZ-1.bins.49.201705	sqr	K17218	NODE_4_length_146439_cov_3.7837_45	400	4e-46	148.9	5.2e-46	148.5	1091	1485	5	380	2	394	0.89	YES
B_lau_T2_175	sqr	K17218	k151_88515_56	385	3.3e-33	106.1	4e-33	105.8	1091	1472	3	377	1	381	0.88	YES
G_hua_DRTY-7.bins.33.201803	sqr	K17218	NODE_21446_length_3074_cov_3.909060_4	274	8.5e-31	98.1	1.1e-30	97.7	1221	1484	27	272	14	273	0.89	YES
G_hua_DRTY-6.bins.93.201709	sqr	K17218	NODE_39002_length_2521_cov_6.781955_4	233	1.7e-30	97.1	2.3e-30	96.6	1243	1484	8	231	6	232	0.93	YES
G_hua_DRTY-6.bins.60.201803	sqr	K17218	NODE_35659_length_2739_cov_4.456738_1	148	3e-25	79.7	4.1e-25	79.2	1335	1484	7	146	2	147	0.93	YES
T_teng_JZ-1.bins.47.201907	sqr	K17218	NODE_1107_length_26591_cov_1.166528_7	173	6.7e-25	78.5	8.7e-25	78.1	1334	1484	31	171	16	173	0.89	YES
T_teng_GMQP.bins.19.201803	sqr	K17218	NODE_151_length_60727_cov_1.410578_44	158	1.3e-18	57.6	1.6e-18	57.4	1091	1195	3	109	1	119	0.92	YES
T_teng_GMQP.bins.29.201808	sqr	K17218	NODE_1_length_418853_cov_3.352137_113	158	1.3e-18	57.6	1.6e-18	57.4	1091	1195	3	109	1	119	0.92	YES
T_teng_GMPQ.bins.52.201705	sqr	K17218	NODE_1_length_931242_cov_3.15149_377	158	1.3e-18	57.6	1.6e-18	57.4	1091	1195	3	109	1	119	0.92	YES
T_teng_GMQP.bins.100.201901	sqr	K17218	NODE_6016_length_6516_cov_1.669275_4	158	1.3e-18	57.6	1.6e-18	57.4	1091	1195	3	109	1	119	0.92	YES
T_teng_DRTY-7.bins.137.201803	sqr	K17218	NODE_7_length_1054870_cov_8.396530_830	158	1.3e-18	57.6	1.6e-18	57.4	1091	1195	3	109	1	119	0.92	YES
T_teng_GMQP.bins.8.201907	sqr	K17218	NODE_8_length_252196_cov_1.969945_202	158	1.3e-18	57.6	1.6e-18	57.4	1091	1195	3	109	1	119	0.92	YES
T_teng_JZ-1.bins.47.201907	sqr	K17218	NODE_1107_length_26591_cov_1.166528_8	189	2.3e-18	56.9	2.7e-18	56.6	1091	1204	3	118	1	121	0.93	YES
T_tik_NZ13_MG1	sqr	K17218	NDWU01000021.1_15	158	8.8e-17	51.6	1.1e-16	51.3	1114	1205	9	100	2	102	0.96	YES
