# Supplementary material for: An essential role for tungsten in the ecology and evolution of a previously uncultivated lineage of anaerobic, thermophilic Archaea
Source: Nat Commun. 2022 Jun 30;13:3773. doi: 10.1038/s41467-022-31452-8 (PMC9246946; doi:10.1038/s41467-022-31452-8)
Supplement: Supplementary file 10 — Supplementary Dataset 6 [file 41467_2022_31452_MOESM10_ESM.zip › Supplementary Data 6.xml]

<?xml version="1.0" encoding="us-ascii" ?>
<CountML activesession="S0" >
<session id="S0" >
<tree id="S0.T " name="Topology_species.tre" >
<![CDATA[
(('Ncav':1.0, (('Nchyd':1.0, 'Nsvien':1.0):1.0, ('Ntdev':1.0, ('Ntchun':1.0, ('Npbre':1.0, ('Censym':1.0, ('Npmar':1.0, 'Narkor':1.0):1.0):1.0):1.0):1.0):1.0):1.0) 'Outgroups':1.0, ('HRBIN02':1.0, (('HRBIN01':1.0, 'Casub':1.0):1.0, ((('Ttik':1.0, 'Truid':1.0):1.0, ('Tynp':1.0, 'Tteng':1.0):1.0) 'Terraquivivens':1.0, ('Blau':1.0, ((('Wger':1.0, 'Wynp':1.0):1.0, 'Wsin':1.0) 'Wolframiraptor':1.0, ('Gdong':1.0, ('Gynp':1.0, 'Ghua':1.0):1.0) 'Geocrenenecus':1.0):1.0):1.0) 'Wolframiraptoraceae':1.0):1.0) 'Caldiarcaeales':1.0);
]]>
</tree>
<rates id="S0.R">
<model id="S0.R0" parent="S0.R" name="opt@KO_presence_absence_just_additional.txt" >
<![CDATA[
# length (t)	duplication (lambda)	loss (mu)	transfer (kappa)	// node info
1.0123135775180944E-5	0.18013621877049696	1.0	0.09490693323131164	// NWR[$0_Ncav len 1.0123135775180944E-5 prnt $30_Outgroups chld []; dup 0.18013621877049696, loss 1.0, transfer 0.09490693323131164, g[]={1.0123075306561854E-5,0.9999880534106451,1.8235107230589927E-6,3.3252310822813803E-12}, h[]={0.9999990392495532,9.607491091743826E-7,1.3374984851263487E-12,2.0543152156241282E-18}]
0.24904656728734012	0.18013621877049696	1.0	0.09490693323131164	// NWR[$1_Nchyd len 0.24904656728734012 prnt $23_noname chld []; dup 0.18013621877049696, loss 1.0, transfer 0.09490693323131164, g[]={0.21648198479658642,0.7529637538014126,0.029362759902728575,0.001145037413491055}, h[]={0.9792610995297153,0.020119547267332238,5.989779094688365E-4,1.967405509353839E-5}]
1.0123135775180944E-5	0.18013621877049696	1.0	0.09490693323131164	// NWR[$2_Nsvien len 1.0123135775180944E-5 prnt $23_noname chld []; dup 0.18013621877049696, loss 1.0, transfer 0.09490693323131164, g[]={1.0123075306561854E-5,0.9999880534106451,1.8235107230589927E-6,3.3252310822813803E-12}, h[]={0.9999990392495532,9.607491091743826E-7,1.3374984851263487E-12,2.0543152156241282E-18}]
1.0123135957428065E-5	0.18013621877049696	1.0	0.09490693323131164	// NWR[$23_noname len 1.0123135957428065E-5 prnt $29_noname chld [$1_Nchyd, $2_Nsvien]; dup 0.18013621877049696, loss 1.0, transfer 0.09490693323131164, g[]={1.0123075488830516E-5,0.9999880534104301,1.8235107558913958E-6,3.3252312020240054E-12}, h[]={0.999999039249536,9.607491264729092E-7,1.3374985332903578E-12,2.05431532658957E-18}]
1.0123135775180944E-5	0.18013621877049696	1.0	0.09490693323131164	// NWR[$3_Ntdev len 1.0123135775180944E-5 prnt $28_noname chld []; dup 0.18013621877049696, loss 1.0, transfer 0.09490693323131164, g[]={1.0123075306561854E-5,0.9999880534106451,1.8235107230589927E-6,3.3252310822813803E-12}, h[]={0.9999990392495532,9.607491091743826E-7,1.3374984851263487E-12,2.0543152156241282E-18}]
1.012313583234107E-5	0.18013621877049696	1.0	0.09490693323131164	// NWR[$4_Ntchun len 1.012313583234107E-5 prnt $27_noname chld []; dup 0.18013621877049696, loss 1.0, transfer 0.09490693323131164, g[]={1.0123075363707006E-5,0.9999880534105777,1.8235107333526584E-6,3.325231119823273E-12}, h[]={0.9999990392495479,9.607491145978437E-7,1.3374985002268036E-12,2.0543152504141853E-18}]
1.012313583234107E-5	0.18013621877049696	1.0	0.09490693323131164	// NWR[$5_Npbre len 1.012313583234107E-5 prnt $26_noname chld []; dup 0.18013621877049696, loss 1.0, transfer 0.09490693323131164, g[]={1.0123075363707006E-5,0.9999880534105777,1.8235107333526584E-6,3.325231119823273E-12}, h[]={0.9999990392495479,9.607491145978437E-7,1.3374985002268036E-12,2.0543152504141853E-18}]
1.012313583234107E-5	0.18013621877049696	1.0	0.09490693323131164	// NWR[$6_Censym len 1.012313583234107E-5 prnt $25_noname chld []; dup 0.18013621877049696, loss 1.0, transfer 0.09490693323131164, g[]={1.0123075363707006E-5,0.9999880534105777,1.8235107333526584E-6,3.325231119823273E-12}, h[]={0.9999990392495479,9.607491145978437E-7,1.3374985002268036E-12,2.0543152504141853E-18}]
1.0123135775180944E-5	0.18013621877049696	1.0	0.09490693323131164	// NWR[$7_Npmar len 1.0123135775180944E-5 prnt $24_noname chld []; dup 0.18013621877049696, loss 1.0, transfer 0.09490693323131164, g[]={1.0123075306561854E-5,0.9999880534106451,1.8235107230589927E-6,3.3252310822813803E-12}, h[]={0.9999990392495532,9.607491091743826E-7,1.3374984851263487E-12,2.0543152156241282E-18}]
1.0123135775180944E-5	0.18013621877049696	1.0	0.09490693323131164	// NWR[$8_Narkor len 1.0123135775180944E-5 prnt $24_noname chld []; dup 0.18013621877049696, loss 1.0, transfer 0.09490693323131164, g[]={1.0123075306561854E-5,0.9999880534106451,1.8235107230589927E-6,3.3252310822813803E-12}, h[]={0.9999990392495532,9.607491091743826E-7,1.3374984851263487E-12,2.0543152156241282E-18}]
1.0123136207602327E-5	0.18013621877049696	1.0	0.09490693323131164	// NWR[$24_noname len 1.0123136207602327E-5 prnt $25_noname chld [$7_Npmar, $8_Narkor]; dup 0.18013621877049696, loss 1.0, transfer 0.09490693323131164, g[]={1.0123075738942119E-5,0.999988053410135,1.823510800944478E-6,3.3252313663365117E-12}, h[]={0.9999990392495123,9.607491502101889E-7,1.3374985993816848E-12,2.054315478857904E-18}]
1.0123136207602327E-5	0.18013621877049696	1.0	0.09490693323131164	// NWR[$25_noname len 1.0123136207602327E-5 prnt $26_noname chld [$6_Censym, $24_noname]; dup 0.18013621877049696, loss 1.0, transfer 0.09490693323131164, g[]={1.0123075738942119E-5,0.999988053410135,1.823510800944478E-6,3.3252313663365117E-12}, h[]={0.9999990392495123,9.607491502101889E-7,1.3374985993816848E-12,2.054315478857904E-18}]
1.0123136207602327E-5	0.18013621877049696	1.0	0.09490693323131164	// NWR[$26_noname len 1.0123136207602327E-5 prnt $27_noname chld [$5_Npbre, $25_noname]; dup 0.18013621877049696, loss 1.0, transfer 0.09490693323131164, g[]={1.0123075738942119E-5,0.999988053410135,1.823510800944478E-6,3.3252313663365117E-12}, h[]={0.9999990392495123,9.607491502101889E-7,1.3374985993816848E-12,2.054315478857904E-18}]
1.01231361504422E-5	0.18013621877049696	1.0	0.09490693323131164	// NWR[$27_noname len 1.01231361504422E-5 prnt $28_noname chld [$4_Ntchun, $26_noname]; dup 0.18013621877049696, loss 1.0, transfer 0.09490693323131164, g[]={1.0123075681796966E-5,0.9999880534102024,1.823510790650812E-6,3.325231328794617E-12}, h[]={0.9999990392495177,9.607491447867282E-7,1.33749858428123E-12,2.0543154440678456E-18}]
1.01231361504422E-5	0.18013621877049696	1.0	0.09490693323131164	// NWR[$28_noname len 1.01231361504422E-5 prnt $29_noname chld [$3_Ntdev, $27_noname]; dup 0.18013621877049696, loss 1.0, transfer 0.09490693323131164, g[]={1.0123075681796966E-5,0.9999880534102024,1.823510790650812E-6,3.325231328794617E-12}, h[]={0.9999990392495177,9.607491447867282E-7,1.33749858428123E-12,2.0543154440678456E-18}]
1.01231361504422E-5	0.18013621877049696	1.0	0.09490693323131164	// NWR[$29_noname len 1.01231361504422E-5 prnt $30_Outgroups chld [$23_noname, $28_noname]; dup 0.18013621877049696, loss 1.0, transfer 0.09490693323131164, g[]={1.0123075681796966E-5,0.9999880534102024,1.823510790650812E-6,3.325231328794617E-12}, h[]={0.9999990392495177,9.607491447867282E-7,1.33749858428123E-12,2.0543154440678456E-18}]
0.03015285375286101	0.18013621877049696	1.0	0.09490693323131164	// NWR[$30_Outgroups len 0.03015285375286101 prnt $44_noname chld [$0_Ncav, $29_noname]; dup 0.18013621877049696, loss 1.0, transfer 0.09490693323131164, g[]={0.029624263132842624,0.9651974211216341,0.0051506821671664016,2.748611445349348E-5}, h[]={0.9971848933300131,0.0028036331557513786,1.1421932377891187E-5,5.133912443096742E-8}]
1.0123374948826486E-5	0.18013621877049696	1.0	0.09490693323131164	// NWR[$9_HRBIN02 len 1.0123374948826486E-5 prnt $43_Caldiarcaeales chld []; dup 0.18013621877049696, loss 1.0, transfer 0.09490693323131164, g[]={1.0123314477305892E-5,0.999988053128392,1.8235538053430556E-6,3.325388208967118E-12}, h[]={0.9999990392268543,9.607718080926014E-7,1.337561686104982E-12,2.054460826577762E-18}]
1.0121613318328946E-5	0.18013621877049696	1.0	0.09490693323131164	// NWR[$10_HRBIN01 len 1.0121613318328946E-5 prnt $31_noname chld []; dup 0.18013621877049696, loss 1.0, transfer 0.09490693323131164, g[]={1.0121552867888677E-5,0.9999880552073247,1.823236483265216E-6,3.3242309811591873E-12}, h[]={0.9999990393940434,9.606046194664957E-7,1.3370962150137492E-12,2.053388492026392E-18}]
1.012161326117916E-5	0.18013621877049696	1.0	0.09490693323131164	// NWR[$11_Casub len 1.012161326117916E-5 prnt $31_noname chld []; dup 0.18013621877049696, loss 1.0, transfer 0.09490693323131164, g[]={1.0121552810743525E-5,0.9999880552073921,1.82323647297155E-6,3.3242309436229403E-12}, h[]={0.9999990393940489,9.60604614043035E-7,1.3370961999155658E-12,2.0533884572467996E-18}]
0.15262078440571902	0.18013621877049696	1.0	0.09490693323131164	// NWR[$31_noname len 0.15262078440571902 prnt $42_noname chld [$10_HRBIN01, $11_Casub]; dup 0.18013621877049696, loss 1.0, transfer 0.09490693323131164, g[]={0.13984444565675536,0.8384873330613285,0.021122376043631826,5.320948237818627E-4}, h[]={0.9866477039513291,0.013094993023400501,2.518380418439579E-4,5.343525324806933E-6}]
0.09809151539596823	0.18013621877049696	1.0	0.09490693323131164	// NWR[$12_Ttik len 0.09809151539596823 prnt $32_noname chld []; dup 0.18013621877049696, loss 1.0, transfer 0.09490693323131164, g[]={0.09267734323293225,0.8921753167774331,0.014894462022739148,2.4865628400047005E-4}, h[]={0.9911692518949298,0.008718049617114804,1.1111271321264465E-4,1.5624230754378934E-6}]
1.0120726680752091E-5	0.18013621877049696	1.0	0.09490693323131164	// NWR[$13_Truid len 1.0120726680752091E-5 prnt $32_noname chld []; dup 0.18013621877049696, loss 1.0, transfer 0.09490693323131164, g[]={1.0120666240941727E-5,0.9999880562536619,1.8230767734548542E-6,3.323648618726581E-12}, h[]={0.9999990394781906,9.605204725836975E-7,1.336861971700068E-12,2.052848921803715E-18}]
1.0121292503955688E-5	0.18013621877049696	1.0	0.09490693323131164	// NWR[$32_noname len 1.0121292503955688E-5 prnt $34_Terraquivivens chld [$12_Ttik, $13_Truid]; dup 0.18013621877049696, loss 1.0, transfer 0.09490693323131164, g[]={1.0121232057304667E-5,0.9999880555859235,1.8231786950402172E-6,3.324020257522904E-12}, h[]={0.9999990394244905,9.605741723763135E-7,1.3370114557640227E-12,2.0531932469845474E-18}]
0.11144048523539514	0.18013621877049696	1.0	0.09490693323131164	// NWR[$14_Tynp len 0.11144048523539514 prnt $33_noname chld []; dup 0.18013621877049696, loss 1.0, transfer 0.09490693323131164, g[]={0.1044963843488255,0.8786470285210383,0.016539285753894226,3.113286272752912E-4}, h[]={0.9900379925271412,0.009818633846864967,1.4109875096347742E-4,2.237101811675301E-6}]
0.07714750628576793	0.18013621877049696	1.0	0.09490693323131164	// NWR[$15_Tteng len 0.07714750628576793 prnt $33_noname chld []; dup 0.18013621877049696, loss 1.0, transfer 0.09490693323131164, g[]={0.07376496612216937,0.9139274616468505,0.012144032385605803,1.6136677009015096E-4}, h[]={0.9929770416930307,0.0069516403408951405,7.051934711182089E-5,7.892593700677386E-7}]
0.11143957291389593	0.18013621877049696	1.0	0.09490693323131164	// NWR[$33_noname len 0.11143957291389593 prnt $34_Terraquivivens chld [$14_Tynp, $15_Tteng]; dup 0.18013621877049696, loss 1.0, transfer 0.09490693323131164, g[]={0.10449558273983349,0.878647944350651,0.01653917611736947,3.1132417528561196E-4}, h[]={0.9900380692924966,0.009818559287815295,1.4109659712853632E-4,2.237050501995729E-6}]
0.026273648384148703	0.18013621877049696	1.0	0.09490693323131164	// NWR[$34_Terraquivivens len 0.026273648384148703 prnt $41_Wolframiraptoraceae chld [$32_noname, $33_noname]; dup 0.18013621877049696, loss 1.0, transfer 0.09490693323131164, g[]={0.025871555031522442,0.9695886127724533,0.0045186747434577896,2.105885028783356E-5}, h[]={0.9975418967562458,0.002449354343976042,8.714550525101702E-6,3.420809122864706E-8}]
0.2685103892488041	0.18013621877049696	1.0	0.09490693323131164	// NWR[$16_Blau len 0.2685103892488041 prnt $40_noname chld []; dup 0.18013621877049696, loss 1.0, transfer 0.09490693323131164, g[]={0.23098170605459703,0.737020849165874,0.03066608962129698,0.0012759599049684005}, h[]={0.9778579287387564,0.021436372063533618,6.809256778648385E-4,2.3863745733943742E-5}]
1.0119584457840935E-5	0.18013621877049696	1.0	0.09490693323131164	// NWR[$17_Wger len 1.0119584457840935E-5 prnt $35_noname chld []; dup 0.18013621877049696, loss 1.0, transfer 0.09490693323131164, g[]={1.0119524031622753E-5,0.9999880576016204,1.8228710251017386E-6,3.3228984575326183E-12}, h[]={0.9999990395865942,9.604120692083618E-7,1.336560234785493E-12,2.052153952398799E-18}]
1.011958433280045E-5	0.18013621877049696	1.0	0.09490693323131164	// NWR[$18_Wynp len 1.011958433280045E-5 prnt $35_noname chld []; dup 0.18013621877049696, loss 1.0, transfer 0.09490693323131164, g[]={1.011952390663466E-5,0.9999880576017679,1.8228710025873938E-6,3.322898375449655E-12}, h[]={0.9999990395866061,9.604120573461478E-7,1.3365602017693087E-12,2.0521538763592367E-18}]
0.0876976785582948	0.18013621877049696	1.0	0.09490693323131164	// NWR[$35_noname len 0.0876976785582948 prnt $36_Wolframiraptor chld [$17_Wger, $18_Wynp]; dup 0.18013621877049696, loss 1.0, transfer 0.09490693323131164, g[]={0.08334868036633215,0.9028886102784934,0.013556074438780404,2.035324757647269E-4}, h[]={0.9920613266374607,0.007847569817554445,8.995074343134566E-5,1.137535088098863E-6}]
1.0122122998534518E-5	0.18013621877049696	1.0	0.09490693323131164	// NWR[$19_Wsin len 1.0122122998534518E-5 prnt $36_Wolframiraptor chld []; dup 0.18013621877049696, loss 1.0, transfer 0.09490693323131164, g[]={1.0122062541982847E-5,0.9999880546058415,1.8233282918359703E-6,3.3245657730580423E-12}, h[]={0.9999990393456718,9.606529909787863E-7,1.3372308781710543E-12,2.053698704688081E-18}]
0.09881752590061804	0.18013621877049696	1.0	0.09490693323131164	// NWR[$36_Wolframiraptor len 0.09881752590061804 prnt $39_noname chld [$35_noname, $19_Wsin]; dup 0.18013621877049696, loss 1.0, transfer 0.09490693323131164, g[]={0.09332480234459516,0.8914329204153572,0.014986036619301327,2.5193291431328135E-4}, h[]={0.9911073103765932,0.008778406714211836,1.1266359832109102E-4,1.5952987066379951E-6}]
1.011958433280045E-5	0.18013621877049696	1.0	0.09490693323131164	// NWR[$20_Gdong len 1.011958433280045E-5 prnt $38_Geocrenenecus chld []; dup 0.18013621877049696, loss 1.0, transfer 0.09490693323131164, g[]={1.011952390663466E-5,0.9999880576017679,1.8228710025873938E-6,3.322898375449655E-12}, h[]={0.9999990395866061,9.604120573461478E-7,1.3365602017693087E-12,2.0521538763592367E-18}]
0.19821458190980892	0.18013621877049696	1.0	0.09490693323131164	// NWR[$21_Gynp len 0.19821458190980892 prnt $37_noname chld []; dup 0.18013621877049696, loss 1.0, transfer 0.09490693323131164, g[]={0.1771101538711492,0.7966364068047008,0.02541585081872695,8.108661207573268E-4}, h[]={0.9830621252900353,0.016524273124573736,4.024729210904979E-4,1.081537152071609E-5}]
1.0119584457840935E-5	0.18013621877049696	1.0	0.09490693323131164	// NWR[$22_Ghua len 1.0119584457840935E-5 prnt $37_noname chld []; dup 0.18013621877049696, loss 1.0, transfer 0.09490693323131164, g[]={1.0119524031622753E-5,0.9999880576016204,1.8228710251017386E-6,3.3228984575326183E-12}, h[]={0.9999990395865942,9.604120692083618E-7,1.336560234785493E-12,2.052153952398799E-18}]
1.0119584582881584E-5	0.18013621877049696	1.0	0.09490693323131164	// NWR[$37_noname len 1.0119584582881584E-5 prnt $38_Geocrenenecus chld [$21_Gynp, $22_Ghua]; dup 0.18013621877049696, loss 1.0, transfer 0.09490693323131164, g[]={1.0119524156610848E-5,0.9999880576014728,1.8228710476160835E-6,3.3228985396155834E-12}, h[]={0.9999990395865823,9.604120810705759E-7,1.336560267801678E-12,2.052154028438364E-18}]
0.3766915721730206	0.18013621877049696	1.0	0.09490693323131164	// NWR[$38_Geocrenenecus len 0.3766915721730206 prnt $39_noname chld [$20_Gdong, $37_noname]; dup 0.18013621877049696, loss 1.0, transfer 0.09490693323131164, g[]={0.30620118876767777,0.6555303089037627,0.036157691172988636,0.001994383193581907}, h[]={0.9705495473182909,0.028204767487859106,0.0011876821709193486,5.5178313950951E-5}]
0.20477074562081457	0.18013621877049696	1.0	0.09490693323131164	// NWR[$39_noname len 0.20477074562081457 prnt $40_noname chld [$36_Wolframiraptor, $38_Geocrenenecus]; dup 0.18013621877049696, loss 1.0, transfer 0.09490693323131164, g[]={0.18231397709129868,0.7908321096622835,0.02597199447020973,8.529553725994534E-4}, h[]={0.9825604964342913,0.017001107154407658,4.2625355145406424E-4,1.1790963418559794E-5}]
1.0122581885817688E-5	0.18013621877049696	1.0	0.09490693323131164	// NWR[$40_noname len 1.0122581885817688E-5 prnt $41_Wolframiraptoraceae chld [$16_Blau, $39_noname]; dup 0.18013621877049696, loss 1.0, transfer 0.09490693323131164, g[]={1.012252142378627E-5,0.9999880540643004,1.8234109510940164E-6,3.3248672152195483E-12}, h[]={0.9999990393021206,9.606965419597879E-7,1.3373521270823454E-12,2.053978029396054E-18}]
9.062713201458479	0.18013621877049696	1.0	0.09490693323131164	// NWR[$41_Wolframiraptoraceae len 9.062713201458479 prnt $42_noname chld [$34_Terraquivivens, $40_noname]; dup 0.18013621877049696, loss 1.0, transfer 0.09490693323131164, g[]={0.9995137076377865,3.987360935275459E-4,7.179188334520832E-5,1.2926029516552759E-5}, h[]={0.9006959797961352,0.08544072382992708,0.011744229088214314,0.0017810437395058372}]
1.0125144899972197E-5	0.18013621877049696	1.0	0.09490693323131164	// NWR[$42_noname len 1.0125144899972197E-5 prnt $43_Caldiarcaeales chld [$31_noname, $41_Wolframiraptoraceae]; dup 0.18013621877049696, loss 1.0, transfer 0.09490693323131164, g[]={1.0125084407299926E-5,0.99998805103964,1.8238726262210032E-6,3.3265511055055946E-12}, h[]={0.9999990390588755,9.609397863975624E-7,1.338029437327863E-12,2.0555386019852036E-18}]
0.5674002392323129	0.18013621877049696	1.0	0.09490693323131164	// NWR[$43_Caldiarcaeales len 0.5674002392323129 prnt $44_noname chld [$9_HRBIN02, $42_noname]; dup 0.18013621877049696, loss 1.0, transfer 0.09490693323131164, g[]={0.4194347289477435,0.5367004378453243,0.040550608798047796,0.0030638169040700675}, h[]={0.9594535188102596,0.0381932193416413,0.002203035495900108,1.401997367070041E-4}]
|variation	duplication	1	1.0	0.0
|variation	loss	1	1.0	0.0
|variation	transfer	1	1.0	0.0
|variation	length	1	1.0
|root	Poisson	0.0010000102248038788

]]>
</model>
</rates>
<data id="S0.D">
<table id="S0.D0" parent="S0.D" name="KO_presence_absence_just_additional.txt" >
<![CDATA[
Family	Description	Ncav	Nchyd	Nsvien	Ntdev	Ntchun	Npbre	Censym	Npmar	Narkor	HRBIN02	HRBIN01	Casub	Ttik	Truid	Tynp	Tteng	Blau	Wger	Wynp	Wsin	Gdong	Gynp	Ghua
K037381	"AOR-like 1"	0	0	0	0	0	0	0	0	0	0	0	0	1	1	0	1	1	1	1	1	1	1	1
K037382	"AOR-like 2"	0	0	0	0	0	0	0	0	0	0	0	0	0	0	0	0	0	1	1	1	1	1	1
K037383	"AOR-like 3"	0	0	0	0	0	0	0	0	0	0	0	0	1	1	1	1	0	2	2	1	0	0	0
K037385	"FOR-like"	0	0	0	0	0	0	0	0	0	0	0	0	1	1	1	1	1	1	1	1	1	1	1
K037386	"GAPOR-like"	0	0	0	0	0	0	0	0	0	0	0	0	0	0	0	0	0	1	1	1	1	0	1
K037387	"Unknown 1"	0	0	0	0	0	0	0	0	0	0	0	0	1	1	1	1	0	0	0	0	3	2	3
K037388	"Unknown 2"	0	0	0	0	0	0	0	0	0	0	1	1	0	0	0	0	0	0	0	0	0	0	0
K037389	"Unknown 3"	0	0	0	0	0	0	0	0	0	0	0	0	0	0	1	1	0	0	0	0	0	0	0
K057721	"TupA"	0	0	0	0	0	0	0	0	0	0	0	0	1	1	1	1	1	1	1	1	0	0	0
K057722	"TupA-like"	0	0	0	0	0	0	0	0	0	1	1	1	0	0	0	0	0	0	0	0	0	0	0
K154951	"WtpA"	0	1	0	0	0	0	0	0	0	0	0	0	0	0	0	0	0	0	0	0	0	0	0
K154952	"Pyrobaculum WtpA-like"	0	0	0	0	0	0	0	0	0	1	1	1	0	0	0	1	0	0	0	0	0	0	0
K020201	"ModA"	0	0	0	0	0	0	0	0	0	0	0	0	1	0	0	0	0	0	0	0	0	0	0

]]>
</table>
<posteriors id="S0.D1" parent="S0.D0" rates="S0.R0" >
<![CDATA[
# Family	Pattern	C0/e0,d0,l0,t0	Ncav:present	Nchyd:present	Nsvien:present	Ntdev:present	Ntchun:present	Npbre:present	Censym:present	Npmar:present	Narkor:present	HRBIN02:present	HRBIN01:present	Casub:present	Ttik:present	Truid:present	Tynp:present	Tteng:present	Blau:present	Wger:present	Wynp:present	Wsin:present	Gdong:present	Gynp:present	Ghua:present	1:present	2:present	3:present	4:present	5:present	6:present	7:present	8:present	9:present	10:present	11:present	12:present	13:present	14:present	15:present	16:present	17:present	18:present	19:present	20:present	21:present	22:present	Ncav:multi	Nchyd:multi	Nsvien:multi	Ntdev:multi	Ntchun:multi	Npbre:multi	Censym:multi	Npmar:multi	Narkor:multi	HRBIN02:multi	HRBIN01:multi	Casub:multi	Ttik:multi	Truid:multi	Tynp:multi	Tteng:multi	Blau:multi	Wger:multi	Wynp:multi	Wsin:multi	Gdong:multi	Gynp:multi	Ghua:multi	1:multi	2:multi	3:multi	4:multi	5:multi	6:multi	7:multi	8:multi	9:multi	10:multi	11:multi	12:multi	13:multi	14:multi	15:multi	16:multi	17:multi	18:multi	19:multi	20:multi	21:multi	22:multi	Ncav:gain	Nchyd:gain	Nsvien:gain	Ntdev:gain	Ntchun:gain	Npbre:gain	Censym:gain	Npmar:gain	Narkor:gain	HRBIN02:gain	HRBIN01:gain	Casub:gain	Ttik:gain	Truid:gain	Tynp:gain	Tteng:gain	Blau:gain	Wger:gain	Wynp:gain	Wsin:gain	Gdong:gain	Gynp:gain	Ghua:gain	1:gain	2:gain	3:gain	4:gain	5:gain	6:gain	7:gain	8:gain	9:gain	10:gain	11:gain	12:gain	13:gain	14:gain	15:gain	16:gain	17:gain	18:gain	19:gain	20:gain	21:gain	Ncav:loss	Nchyd:loss	Nsvien:loss	Ntdev:loss	Ntchun:loss	Npbre:loss	Censym:loss	Npmar:loss	Narkor:loss	HRBIN02:loss	HRBIN01:loss	Casub:loss	Ttik:loss	Truid:loss	Tynp:loss	Tteng:loss	Blau:loss	Wger:loss	Wynp:loss	Wsin:loss	Gdong:loss	Gynp:loss	Ghua:loss	1:loss	2:loss	3:loss	4:loss	5:loss	6:loss	7:loss	8:loss	9:loss	10:loss	11:loss	12:loss	13:loss	14:loss	15:loss	16:loss	17:loss	18:loss	19:loss	20:loss	21:loss	Ncav:expansion	Nchyd:expansion	Nsvien:expansion	Ntdev:expansion	Ntchun:expansion	Npbre:expansion	Censym:expansion	Npmar:expansion	Narkor:expansion	HRBIN02:expansion	HRBIN01:expansion	Casub:expansion	Ttik:expansion	Truid:expansion	Tynp:expansion	Tteng:expansion	Blau:expansion	Wger:expansion	Wynp:expansion	Wsin:expansion	Gdong:expansion	Gynp:expansion	Ghua:expansion	1:expansion	2:expansion	3:expansion	4:expansion	5:expansion	6:expansion	7:expansion	8:expansion	9:expansion	10:expansion	11:expansion	12:expansion	13:expansion	14:expansion	15:expansion	16:expansion	17:expansion	18:expansion	19:expansion	20:expansion	21:expansion	Ncav:contraction	Nchyd:contraction	Nsvien:contraction	Ntdev:contraction	Ntchun:contraction	Npbre:contraction	Censym:contraction	Npmar:contraction	Narkor:contraction	HRBIN02:contraction	HRBIN01:contraction	Casub:contraction	Ttik:contraction	Truid:contraction	Tynp:contraction	Tteng:contraction	Blau:contraction	Wger:contraction	Wynp:contraction	Wsin:contraction	Gdong:contraction	Gynp:contraction	Ghua:contraction	1:contraction	2:contraction	3:contraction	4:contraction	5:contraction	6:contraction	7:contraction	8:contraction	9:contraction	10:contraction	11:contraction	12:contraction	13:contraction	14:contraction	15:contraction	16:contraction	17:contraction	18:contraction	19:contraction	20:contraction	21:contraction
ABSENT p0=0.7219570584218666	33.755367808345696	1.0	0.0	0.0	0.0	0.0	0.0	0.0	0.0	0.0	0.0	0.0	0.0	0.0	0.0	0.0	0.0	0.0	0.0	0.0	0.0	0.0	0.0	0.0	0.0	2.1050938769917593E-12	0.0	0.0	-2.220446049250313E-16	-2.220446049250313E-16	0.0	0.0	3.2940317140628395E-13	1.3596901382584292E-12	7.117291200842146E-10	7.64478172096128E-5	8.381270233392968E-9	8.101297410689767E-13	1.156425388781912E-8	2.2679635947042698E-12	3.6339820042030624E-12	5.073878215390293E-4	1.1622753750062387E-4	1.1620690803848532E-4	1.906661185602232E-7	5.635326227881876E-8	1.242551716840179E-5	0.0	0.0	0.0	0.0	0.0	0.0	0.0	0.0	0.0	0.0	0.0	0.0	0.0	0.0	0.0	0.0	0.0	0.0	0.0	0.0	0.0	0.0	0.0	-3.7676219749846826E-16	-9.845544917264845E-17	-9.845645059372131E-17	-3.2050105552888434E-16	-3.205010549756939E-16	-9.845670577101087E-17	-1.2382794762037883E-16	-2.0579961489325724E-16	-1.0931334586557801E-16	1.3892439947517823E-16	8.468239762329322E-9	-1.108861998188874E-16	5.757029772844723E-17	2.447693606993413E-16	-1.3545472574527811E-16	-6.079674259057535E-17	3.7298125893478647E-7	1.957383207299194E-8	1.9566884320803917E-8	5.264063995281875E-14	4.523617591146552E-15	7.719700301330107E-11	0.0	0.0	0.0	0.0	0.0	0.0	0.0	0.0	0.0	0.0	0.0	0.0	0.0	0.0	0.0	0.0	0.0	0.0	0.0	0.0	0.0	0.0	0.0	2.105426943899147E-12	0.0	0.0	0.0	0.0	0.0	0.0	2.881028748902281E-13	1.3596901382584292E-12	9.011680290882396E-13	7.644730638067809E-5	3.021122352286909E-9	8.099076964640517E-13	7.468654361630911E-9	1.7214007996813052E-12	3.501310352760356E-12	4.945057329921454E-4	4.547037124602582E-8	1.1620688578883875E-4	1.3431693801635447E-7	5.6330063058496194E-8	3.2929214910382143E-13	2.105204899294222E-12	2.1050938769917593E-12	0.0	0.0	0.0	0.0	0.0	0.0	5.635326227881876E-8	1.3596901382584292E-12	1.3599121828633542E-12	7.117291200842146E-10	7.117291200842146E-10	7.64478172096128E-5	7.64478172096128E-5	1.1622753750062387E-4	8.099076964640517E-13	8.101297410689767E-13	1.156425388781912E-8	3.6339820042030624E-12	2.2679635947042698E-12	2.2679635947042698E-12	0.0	0.0	0.0	0.0	0.0	0.0	3.2940317140628395E-13	1.2425517127101493E-5	1.906661185602232E-7	7.670442281337841E-9	7.870441298685193E-9	1.1620154789060422E-4	1.1564253665774515E-8	5.073837259395031E-4	3.087419209180098E-12	5.073878214063576E-4	1.0334544895373998E-4	2.4840909107481934E-8	1.906438689136536E-7	4.081734950034388E-12	1.2425493969181467E-5	0.0	0.0	0.0	0.0	0.0	0.0	0.0	0.0	0.0	0.0	0.0	0.0	0.0	0.0	0.0	0.0	0.0	0.0	0.0	0.0	0.0	0.0	0.0	0.0	0.0	0.0	0.0	0.0	0.0	0.0	0.0	0.0	0.0	1.1309757279013217E-13	0.0	0.0	0.0	0.0	0.0	1.8412234834492705E-8	1.5309034378192797E-11	3.762120682782411E-15	2.1934170637113537E-14	0.0	0.0	0.0	0.0	0.0	0.0	0.0	0.0	0.0	0.0	0.0	0.0	0.0	0.0	0.0	0.0	0.0	0.0	0.0	0.0	0.0	0.0	0.0	0.0	0.0	0.0	0.0	0.0	0.0	0.0	0.0	0.0	0.0	0.0	0.0	1.8048016379772068E-12	0.0	6.016539590176746E-12	0.0	0.0	3.846497920481427E-9	8.363475194790943E-12	0.0	0.0	0.0
K037381	00000000000011011111111	1.0	0.0	0.0	0.0	0.0	0.0	0.0	0.0	0.0	0.0	0.0	0.0	0.0	1.0	1.0	0.0	1.0	1.0	1.0	1.0	1.0	1.0	1.0	1.0	2.105204899294222E-12	0.0	0.0	0.0	0.0	2.220446049250313E-16	-2.220446049250313E-16	3.2940317140628395E-13	1.3596901382584292E-12	0.9999999999699271	0.9913760324017226	0.9999999969264374	0.999999999999915	0.9999999990285884	0.9999999999997867	0.9999999999995641	0.9999005420914913	0.9999824556217715	0.9999824366640071	1.9146903329492204E-7	5.659055457574169E-8	1.2425517263103814E-5	0.0	0.0	0.0	0.0	0.0	0.0	0.0	0.0	0.0	0.0	0.0	0.0	0.0	0.0	0.0	0.0	0.0	0.0	0.0	0.0	0.0	0.0	0.0	-2.657398950367604E-16	-9.845544917264843E-17	-9.845645059372131E-17	-9.845645060385304E-17	-9.845645005066261E-17	1.235878991540204E-16	-3.4587255254930545E-16	-2.0579993121633233E-16	-1.0980653706961439E-16	2.9002481749529352E-8	4.3881180147919974E-4	1.8548793512263018E-7	9.387046695508161E-12	1.8267446344477634E-7	3.295019812554756E-11	4.9899195886382586E-11	0.005952742248313325	0.0014835577312503068	0.0014831214318451469	5.294158559737118E-14	4.546968966013373E-15	7.719696770727377E-11	0.0	0.0	0.0	0.0	0.0	0.0	0.0	0.0	0.0	0.0	0.0	0.0	3.007296000845685E-11	3.007296000845685E-11	0.0	0.008623967598277448	1.754437822858208E-5	8.508920999792783E-14	8.508920999792783E-14	9.714116655000438E-10	4.3592587118646153E-13	2.1328528478720673E-13	2.1328528478720673E-13	2.105426943899147E-12	0.0	0.0	0.0	0.0	0.0	0.0	2.879918525877656E-13	1.3598011605608917E-12	3.0435854521375493E-9	3.665197907388011E-10	1.7562685833936963E-5	9.714116653867691E-10	9.945781406758594E-5	4.269506700197626E-13	9.945790850556122E-5	1.7116114056669725E-5	2.5607864426878304E-8	0.9999822451983226	1.34882560676175E-7	5.656725765579296E-8	3.2940317140628395E-13	2.1053159215966843E-12	2.1053159215966843E-12	0.0	0.0	0.0	0.0	0.0	0.0	5.659055457574169E-8	1.3596901382584292E-12	1.3596901382584292E-12	0.0	0.0	0.9913760324017226	0.0	0.0	0.0	0.0	0.0	0.0	0.0	0.0	0.0	0.0	0.0	0.0	0.0	0.0	3.29625216011209E-13	1.2425517221692495E-5	1.9146903340594434E-7	9.575808186387978E-14	0.008623964891234584	2.4234036797326813E-9	8.508909672318984E-14	8.769704669613492E-10	2.043100836205078E-13	4.327026071702073E-13	9.902964433687214E-5	6.650100097665561E-9	3.348731468717E-12	4.081956994639313E-12	1.2425493966183865E-5	0.0	0.0	0.0	0.0	0.0	0.0	0.0	0.0	0.0	0.0	0.0	0.0	0.0	0.0	0.0	0.0	0.0	0.0	0.0	0.0	0.0	0.0	0.0	0.0	0.0	0.0	0.0	0.0	0.0	0.0	0.0	0.0	1.0439164515498813E-11	4.388004881904703E-4	3.7737099691829913E-8	9.386734553702702E-12	8.602595732466745E-8	1.9916892648618856E-11	4.610077944389168E-11	0.005653315568780676	5.800823423815264E-7	2.8516003526264693E-10	2.211890509751866E-14	0.0	0.0	0.0	0.0	0.0	0.0	0.0	0.0	0.0	0.0	0.0	0.0	0.0	2.9002481751372496E-8	2.9002481947242786E-8	0.0	4.3881180147929634E-4	0.0014835577312502903	9.387076554130072E-12	9.386965771912288E-12	1.8267446326105965E-7	4.9899330822381806E-11	3.295025276933705E-11	3.295015164665218E-11	0.0	0.0	0.0	0.0	0.0	0.0	0.0	0.0	0.0	1.5649589252606615E-7	1.734196612378485E-7	0.0014829736795436874	1.8267446313100823E-7	0.005952645601496249	3.686584953949246E-11	0.0059527422445159375	0.0011841205705300064	1.437829442104716E-7	5.34623152747311E-14	0.0	0.0
K037382	00000000000000000111111	1.0	0.0	0.0	0.0	0.0	0.0	0.0	0.0	0.0	0.0	0.0	0.0	0.0	0.0	0.0	0.0	0.0	0.0	1.0	1.0	1.0	1.0	1.0	1.0	2.104982854689297E-12	1.1102230246251565E-16	1.1102230246251565E-16	0.0	0.0	0.0	0.0	3.2951419370874646E-13	1.3595791159559667E-12	9.740544271163998E-8	7.65172179656437E-5	1.148482882351587E-6	0.999999999999915	0.9999999765368727	0.9999999999997711	0.9999999999988054	0.976193545697443	0.02483962047795063	0.024829928965977244	1.906859422584617E-7	5.635912103674201E-8	1.242551717084428E-5	0.0	0.0	0.0	0.0	0.0	0.0	0.0	0.0	0.0	0.0	0.0	0.0	0.0	0.0	0.0	0.0	0.0	0.0	0.0	0.0	0.0	0.0	0.0	-4.877844999609839E-16	1.2566853289867245E-17	1.2565851868794347E-17	-9.845645060385304E-17	-9.845645005066261E-17	-9.845670577101088E-17	-1.2382794762047497E-16	-9.477732024064125E-17	-2.2034782502669911E-16	3.717628134894716E-16	8.483614852080484E-9	2.949648709080189E-14	9.387046695508161E-12	1.314431186116849E-7	3.2328140164850083E-11	4.751454785179021E-11	0.002846538373125762	9.251020228757956E-6	9.245571336521236E-6	5.2693644389451946E-14	4.627554436535506E-15	7.719710647668152E-11	0.0	0.0	0.0	0.0	0.0	0.0	0.0	0.0	0.0	0.0	0.0	0.0	0.0	0.0	0.0	0.0	0.0	8.509183298540953E-14	8.509183298540953E-14	2.346312730033611E-8	1.1946106952347113E-12	2.289057133235721E-13	2.289057133235721E-13	2.1053159215966843E-12	0.0	0.0	0.0	0.0	0.0	0.0	2.879918525877656E-13	1.3593570713510417E-12	9.011680290882396E-13	7.644721922306363E-5	2.946450416985158E-9	2.3463127297600113E-8	0.023806431696913013	1.1700150655317992E-12	0.02380645430178553	0.9513563867571544	9.715738659599182E-6	0.024829924211836718	1.3433090306769202E-7	5.633591937392879E-8	3.2951419370874646E-13	2.104982854689297E-12	2.105204899294222E-12	0.0	0.0	0.0	0.0	0.0	0.0	5.635912103674201E-8	1.3598011605608917E-12	1.3595791159559667E-12	9.740544248959537E-8	9.740544271163998E-8	7.651721796586575E-5	7.65172179656437E-5	0.02483962047795063	0.0	0.0	0.0	0.0	0.0	0.0	0.0	0.0	0.0	0.0	0.0	0.0	3.2951419370874646E-13	1.2425517129321939E-5	1.906859420364171E-7	1.051078340807976E-6	1.0784841397715184E-6	0.02482878342954531	8.50890969882091E-14	8.574832545277733E-10	2.0431008362065986E-13	4.230834365325429E-13	2.4615376621218987E-6	2.4226686212713844E-8	1.859318017327638E-7	4.0818459723368505E-12	1.2425493969181467E-5	0.0	0.0	0.0	0.0	0.0	0.0	0.0	0.0	0.0	0.0	0.0	0.0	0.0	0.0	0.0	0.0	0.0	0.0	0.0	0.0	0.0	0.0	0.0	0.0	0.0	0.0	0.0	0.0	0.0	0.0	0.0	0.0	0.0	1.5497725012456846E-11	1.0027399301398941E-14	9.3865478540886E-12	8.424296341156406E-8	1.9917003670905185E-11	4.5145212221320286E-11	1.4058494659380808E-4	7.234516167555954E-9	1.777644903190216E-12	2.1938731642281386E-14	0.0	0.0	0.0	0.0	0.0	0.0	0.0	0.0	0.0	0.0	0.0	0.0	0.0	0.0	0.0	0.0	0.0	0.0	9.38707393114259E-12	9.387074171227267E-12	1.3144311839394443E-7	4.751439131184682E-11	3.232796799354509E-11	3.232801637975721E-11	0.0	0.0	0.0	0.0	0.0	0.0	0.0	0.0	0.0	4.613169348000435E-15	3.3991075480885724E-15	8.528400535615822E-10	1.314431181912313E-7	0.0028464922024167643	3.5103378362761207E-11	0.0028465383713115883	7.384354346679219E-6	1.7870391370759872E-9	1.3260311418536943E-15	0.0	0.0
K037383	00000000000011110221000	1.0	0.0	0.0	0.0	0.0	0.0	0.0	0.0	0.0	0.0	0.0	0.0	0.0	1.0	1.0	1.0	1.0	0.0	1.0	1.0	1.0	0.0	0.0	0.0	2.105204899294222E-12	1.1102230246251565E-16	0.0	0.0	0.0	0.0	0.0	3.2951419370874646E-13	1.3598011605608917E-12	0.9999999996855978	0.9999897562733865	0.9999999677741641	1.0	0.9999999938908855	4.072497894469507E-11	2.5923052593412876E-10	0.9880512857918728	0.9928860755604675	0.9928887466960502	1.914626884813586E-7	5.65886792980308E-8	1.2425517262326657E-5	0.0	0.0	0.0	0.0	0.0	0.0	0.0	0.0	0.0	0.0	0.0	0.0	0.0	0.0	0.0	0.0	0.0	1.0	1.0	0.0	0.0	0.0	0.0	-2.657398950363565E-16	1.256685328986722E-17	-9.845645059372132E-17	-9.845645060385305E-17	-9.845645005066262E-17	-9.845670577101091E-17	-1.2382794762424336E-16	-9.477762625404899E-17	1.2196627306938025E-18	1.7302810184638417E-8	8.844479713443487E-4	1.1063471083705423E-7	0.9999999996619526	3.147782724999271E-5	-2.8052006355369616E-16	-2.3323252876663765E-16	0.0029018743707004413	6.647130987610383E-4	6.64596002567408E-4	5.2987847598804673E-14	4.420769063980812E-15	7.719693919275663E-11	0.0	0.0	0.0	0.0	0.0	0.0	0.0	0.0	0.0	0.0	0.0	0.0	3.1440215063477523E-10	3.1440215063477523E-10	1.0243726613486178E-5	1.0243726613486178E-5	0.0	0.0	0.0	6.109114570356235E-9	0.0	0.0	0.0	2.1053159215966843E-12	0.0	0.0	0.0	0.0	0.0	0.0	2.8821389719269064E-13	1.3596901382584292E-12	3.191152950920133E-8	3.194791688727701E-8	0.007111221370118055	6.109114570356235E-9	0.011948708533104656	1.7211787550763802E-12	4.1858877475320355E-14	0.002477944003657471	2.5446036720430665E-8	0.9928885565892361	1.3487809102930015E-7	5.656538326626048E-8	3.2951419370874646E-13	2.105204899294222E-12	2.1053159215966843E-12	0.0	0.0	0.0	0.0	0.0	0.0	5.65886792980308E-8	1.3599121828633542E-12	1.3598011605608917E-12	0.0	0.0	0.0	0.0	0.9928860755604675	0.0	0.0	0.0	2.5923052593412876E-10	4.072497894469507E-11	4.072497894469507E-11	0.0	0.0	0.0	0.0	0.0	0.0	3.29625216011209E-13	1.2425517221026361E-5	1.914626883703363E-7	9.575808321625546E-14	1.0243448694471702E-5	2.920041723474629E-10	0.0	4.3409203116475617E-10	2.2022672574451008E-10	0.9880512855326842	0.007312733772252139	2.696581619463477E-6	1.3558744049388394E-9	4.0818459723368505E-12	1.2425493966294887E-5	0.0	0.0	0.0	0.0	0.0	0.0	0.0	0.0	0.0	0.0	0.0	0.0	0.0	0.0	0.0	0.0	0.0	3.3804733658270206E-10	3.3804733658270206E-10	0.0	0.0	0.0	0.0	0.0	0.0	0.0	0.0	0.0	0.0	0.0	0.0	0.0	1.043971917831564E-11	8.844351920556839E-4	3.9959893075131535E-8	0.9999685157255882	2.0230173069025136E-5	0.0	0.0	0.002823393986786002	2.599763022409432E-7	1.277818539853532E-10	2.2117445049908267E-14	0.0	0.0	0.0	0.0	0.0	0.0	0.0	0.0	0.0	0.0	0.0	0.0	0.0	1.7302810308562726E-8	1.7302810418444088E-8	8.844479713445512E-4	8.844479713446748E-4	0.0	0.0	0.0	3.147782724991621E-5	0.0	0.0	0.0	0.0	0.0	0.0	0.0	0.0	0.0	0.0	0.0	0.0	9.33423403383621E-8	9.78690608431556E-8	6.645254708519088E-4	0.0	0.0028907494581466354	0.0	1.5092581175524399E-12	5.87603359518006E-4	1.428799178110371E-7	5.3103849846192113E-14	0.0	0.0
K037385	00000000000011111111111	1.0	0.0	0.0	0.0	0.0	0.0	0.0	0.0	0.0	0.0	0.0	0.0	0.0	1.0	1.0	1.0	1.0	1.0	1.0	1.0	1.0	1.0	1.0	1.0	2.105204899294222E-12	0.0	-2.220446049250313E-16	0.0	0.0	0.0	-2.220446049250313E-16	3.29625216011209E-13	1.3596901382584292E-12	0.9999999999962679	0.9999897565482604	0.9999999996271619	0.999999999999915	0.9999999990285884	0.9999999999997867	0.9999999999995641	0.9999005421059368	0.9999824561923744	0.9999824372354431	1.9146903340594434E-7	5.6590554797786297E-8	1.2425517263214836E-5	0.0	0.0	0.0	0.0	0.0	0.0	0.0	0.0	0.0	0.0	0.0	0.0	0.0	0.0	0.0	0.0	0.0	0.0	0.0	0.0	0.0	0.0	0.0	-2.657398950367604E-16	-9.845544917264842E-17	-3.205010555187526E-16	-9.845645060385304E-17	-9.845645005066263E-17	-9.845670577101091E-17	-3.458725525493054E-16	1.624467370869898E-17	-1.0980653707486505E-16	3.090432931784903E-8	8.844579491530391E-4	1.9765574477137449E-7	9.387490784718011E-12	1.8267449419795412E-7	3.295030914785002E-11	4.989897384177766E-11	0.005952744148720268	0.0014835674069627602	0.0014831311085007348	5.3044379980602744E-14	4.766581911400405E-15	7.719707872957623E-11	0.0	0.0	0.0	0.0	0.0	0.0	0.0	0.0	0.0	0.0	0.0	0.0	3.732138370193027E-12	3.732138370193027E-12	1.0243451739612097E-5	1.0243451739612097E-5	1.7543807625665507E-5	8.508920999792484E-14	8.508920999792484E-14	9.714116509587798E-10	4.3592587031417484E-13	2.1328528476924733E-13	2.1328528476924733E-13	2.1055379662016094E-12	0.0	0.0	0.0	0.0	0.0	0.0	2.881028748902281E-13	1.3598011605608917E-12	3.692017077632364E-10	3.6962269297871135E-10	1.7562685689441203E-5	9.714116508455051E-10	9.9457799622028E-5	4.2695066916543525E-13	9.945789405998956E-5	1.7115557382362214E-5	2.5607031256218155E-8	0.9999822457697584	1.3488256045413038E-7	5.656725776681526E-8	3.29625216011209E-13	2.105204899294222E-12	2.105204899294222E-12	0.0	0.0	0.0	0.0	0.0	0.0	5.659055457574169E-8	1.3596901382584292E-12	1.3596901382584292E-12	0.0	0.0	0.0	0.0	0.0	0.0	0.0	0.0	0.0	0.0	0.0	0.0	0.0	0.0	0.0	0.0	0.0	3.29847260616134E-13	1.2425517221692495E-5	1.9146903351696665E-7	9.575808144885484E-14	1.0243448524217025E-5	2.9397064456614496E-10	8.508909672318854E-14	8.769704661370145E-10	2.0431008362050775E-13	4.3270260676607735E-13	9.902964381990952E-5	6.650100037034943E-9	3.3486225165630604E-12	4.0818459723368505E-12	1.2425493966183865E-5	0.0	0.0	0.0	0.0	0.0	0.0	0.0	0.0	0.0	0.0	0.0	0.0	0.0	0.0	0.0	0.0	0.0	0.0	0.0	0.0	0.0	0.0	0.0	0.0	0.0	0.0	0.0	0.0	0.0	0.0	0.0	0.0	1.0439608697657244E-11	8.844351432629315E-4	4.02126127949299E-8	9.38675710510789E-12	8.602595722123456E-8	1.9916892648618853E-11	4.610037178387483E-11	0.00565331551722927	5.80082337113186E-7	2.85161895800347E-10	2.2118905097519445E-14	0.0	0.0	0.0	0.0	0.0	0.0	0.0	0.0	0.0	0.0	0.0	0.0	0.0	3.0904329299634437E-8	3.090432940778131E-8	8.844579491531733E-4	8.844579491532635E-4	0.0014835674069630066	9.387409621037465E-12	9.387409861122145E-12	1.8267449413980102E-7	4.989888673404424E-11	3.295025233565618E-11	3.2950151646670154E-11	0.0	0.0	0.0	0.0	0.0	0.0	0.0	0.0	0.0	1.6676185508054746E-7	1.7484912141264332E-7	0.0014829736655043216	1.8267449347717651E-7	0.0059526475018723355	3.68655164734394E-11	0.005952744144922709	0.0011841282923163218	1.4378388207501258E-7	5.342201395002655E-14	0.0	0.0
K037386	00000000000000000111101	1.0	0.0	0.0	0.0	0.0	0.0	0.0	0.0	0.0	0.0	0.0	0.0	0.0	0.0	0.0	0.0	0.0	0.0	1.0	1.0	1.0	1.0	0.0	1.0	2.1050938769917593E-12	2.220446049250313E-16	0.0	0.0	2.220446049250313E-16	0.0	-2.220446049250313E-16	3.2951419370874646E-13	1.3598011605608917E-12	9.740544248959537E-8	7.651721796542166E-5	1.1484828822405646E-6	0.999999999999915	0.9999999765368727	0.9999999999385174	0.9999999999922238	0.976193545693274	0.024839620477839386	0.02482992896586611	1.906859420364171E-7	5.635912103674201E-8	1.2425517170733258E-5	0.0	0.0	0.0	0.0	0.0	0.0	0.0	0.0	0.0	0.0	0.0	0.0	0.0	0.0	0.0	0.0	0.0	0.0	0.0	0.0	0.0	0.0	0.0	-3.7676219749846826E-16	1.2358915575238285E-16	-9.845645059372131E-17	-9.845645060385307E-17	1.2358815487436866E-16	-9.84567057710109E-17	-3.458725525455063E-16	-9.477732024064125E-17	1.6967798979282974E-18	1.501533452713126E-16	8.483614630293377E-9	2.93905959021756E-14	9.387046695508161E-12	1.31443118278618E-7	1.6194601215602233E-11	4.1320502575104E-11	0.002846538372891505	9.251020228452644E-6	9.245571336285313E-6	5.247159989040603E-14	4.627554456387841E-15	7.719699545437905E-11	0.0	0.0	0.0	0.0	0.0	0.0	0.0	0.0	0.0	0.0	0.0	0.0	0.0	0.0	0.0	0.0	0.0	8.509183298541006E-14	8.509183298541006E-14	2.346312730429125E-8	7.776237229386231E-12	0.0	6.148254852875165E-11	2.1055379662016094E-12	0.0	0.0	0.0	0.0	0.0	0.0	2.879918525877656E-13	1.3596901382584292E-12	9.009459844833145E-13	7.644721922295261E-5	2.9464505280074604E-9	2.3463127301555254E-8	0.023806431701081994	1.1700150654731944E-12	0.02380645430170384	0.9513563867530971	9.715738659377138E-6	0.024829924211725585	1.3433090295666972E-7	5.633591937392879E-8	3.2951419370874646E-13	2.1050938769917593E-12	2.1050938769917593E-12	0.0	0.0	0.0	0.0	0.0	0.0	5.6359120814697405E-8	1.3598011605608917E-12	1.3600232051658168E-12	9.740544248959537E-8	9.740544248959537E-8	7.651721796542166E-5	7.651721796542166E-5	0.024839620477839497	0.0	0.0	0.0	0.0	0.9999999999385174	0.0	0.0	0.0	0.0	0.0	0.0	0.0	3.29847260616134E-13	1.2425517129210917E-5	1.9068594192539479E-7	1.0510783406969537E-6	1.0784841397715184E-6	0.024828783429434398	8.508909698820917E-14	8.574832545242131E-10	5.487632636483861E-11	2.7540329108259187E-12	2.461537662559049E-6	2.422668610169154E-8	1.859318015107192E-7	4.081956994639313E-12	1.2425493969070445E-5	0.0	0.0	0.0	0.0	0.0	0.0	0.0	0.0	0.0	0.0	0.0	0.0	0.0	0.0	0.0	0.0	0.0	0.0	0.0	0.0	0.0	0.0	0.0	0.0	0.0	0.0	0.0	0.0	0.0	0.0	0.0	0.0	0.0	1.5497725012189912E-11	1.002393018949391E-14	9.386658767970846E-12	8.424296339302421E-8	9.97742736546737E-12	3.926025997358362E-11	1.405849465822342E-4	7.234516167553189E-9	1.7776449031058436E-12	2.1938731655515468E-14	0.0	0.0	0.0	0.0	0.0	0.0	0.0	0.0	0.0	0.0	0.0	0.0	0.0	0.0	0.0	0.0	0.0	0.0	9.387073931142591E-12	9.386963148924805E-12	1.31443118278967E-7	4.1320898747108024E-11	0.0	1.6194614441651257E-11	0.0	0.0	0.0	0.0	0.0	0.0	0.0	0.0	0.0	4.613169400939695E-15	3.3991621265381386E-15	8.528400535442173E-10	1.3144311796517514E-7	0.002846492202182839	3.510326734095006E-11	0.002846538371310549	7.384354346742658E-6	1.7870391388530634E-9	1.3260522862445124E-15	0.0	0.0
K037387	00000000000011110000323	1.0	0.0	0.0	0.0	0.0	0.0	0.0	0.0	0.0	0.0	0.0	0.0	0.0	1.0	1.0	1.0	1.0	0.0	0.0	0.0	0.0	1.0	1.0	1.0	2.1050938769917593E-12	0.0	2.220446049250313E-16	0.0	0.0	-2.220446049250313E-16	0.0	3.2940317140628395E-13	1.3595791159559667E-12	0.9999999990162519	0.9999897556832551	0.9999998991461185	8.186784583585904E-13	8.21790701377445E-6	1.0	1.0	0.9481653097488433	0.9775966405051331	0.9776051076408547	1.9145178908885896E-7	5.6585458318991755E-8	1.2425517261105412E-5	0.0	0.0	0.0	0.0	0.0	0.0	0.0	0.0	0.0	0.0	0.0	0.0	0.0	0.0	0.0	0.0	0.0	0.0	0.0	0.0	1.0	1.0	1.0	-3.7676219749887216E-16	-9.845544917264841E-17	1.2358815433131001E-16	-9.845645060385304E-17	-9.845645005066261E-17	-3.205013106960422E-16	-1.2382794762419045E-16	-2.0579992442263697E-16	-2.2081824725557877E-16	4.52753331492417E-8	8.844684316646756E-4	2.8959985787224696E-7	-4.971521698684411E-16	4.8644821674324315E-12	1.0	1.0	0.06921444781319863	0.002353752539579035	0.00235297298199022	5.294414525152844E-14	4.620908609413904E-15	7.719700398400083E-11	0.0	0.0	0.0	0.0	0.0	0.0	0.0	0.0	0.0	0.0	0.0	0.0	9.837481222270268E-10	9.837481222270268E-10	1.0244316744846779E-5	1.0244316744846779E-5	0.0	0.0	0.0	0.0	0.0	0.0	0.0	2.1055379662016094E-12	0.0	0.0	0.0	0.0	0.0	0.0	2.8832491949515315E-13	1.3595791159559667E-12	9.987022914447267E-8	9.998410697616159E-8	0.022394791792523055	8.101297410689767E-13	3.873318957237082E-10	0.0	0.051834690251156716	0.002292023185512599	2.501062337095794E-8	0.9776049204590108	1.3487041261583954E-7	5.656216350846677E-8	3.29625216011209E-13	2.1050938769917593E-12	2.1053159215966843E-12	0.0	0.0	0.0	0.0	0.0	0.0	5.6585458318991755E-8	1.3595791159559667E-12	1.3595791159559667E-12	0.0	0.0	0.0	0.0	0.9775966405051331	8.186784583585904E-13	8.186784583585904E-13	8.217907013996495E-6	0.0	0.0	0.0	0.0	0.0	0.0	0.0	0.0	0.0	3.29625216011209E-13	1.242551722002716E-5	1.9145178908885896E-7	9.575806673618102E-14	1.0243446970314307E-5	2.872593355942893E-10	8.217907005225733E-6	0.9481570922291614	0.0	0.0	0.03172335394180241	8.492146345046026E-6	4.269945116236462E-9	4.0818459723368505E-12	1.2425493966294887E-5	0.0	0.0	0.0	0.0	0.0	0.0	0.0	0.0	0.0	0.0	0.0	0.0	0.0	0.0	0.0	0.0	0.0	0.0	0.0	0.0	0.0	0.0	0.0	0.0	0.0	0.0	0.0	0.0	0.0	0.0	0.0	0.0	1.043938854229745E-11	8.844349730752538E-4	3.927637818779595E-8	0.0	1.5324763279442337E-13	0.0	0.8789508619356446	0.06731008261860004	9.199932054489839E-7	4.5240724442070445E-10	2.2114937786149093E-14	0.0	0.0	0.0	0.0	0.0	0.0	0.0	0.0	0.0	0.0	0.0	0.0	0.0	4.527533323240001E-8	4.5275333101718887E-8	8.844684316648194E-4	8.844684316650358E-4	0.0	0.0	0.0	0.0	0.0	0.0	0.0	0.0	0.0	0.0	0.0	0.0	0.0	0.0	0.0	0.0	2.4433496411106696E-7	2.561842090363902E-7	0.002352723109132713	0.0	1.1278949929046952E-6	0.0	0.0	5.242600496299416E-4	1.4043501700339063E-7	5.223576381562447E-14	0.0	0.0
K037388	00000000001100000000000	1.0	0.0	0.0	0.0	0.0	0.0	0.0	0.0	0.0	0.0	0.0	1.0	1.0	0.0	0.0	0.0	0.0	0.0	0.0	0.0	0.0	0.0	0.0	0.0	2.1053159215966843E-12	2.220446049250313E-16	2.220446049250313E-16	2.220446049250313E-16	2.220446049250313E-16	2.220446049250313E-16	0.0	3.29625216011209E-13	0.9999999999304784	7.117288980396097E-10	7.644781720950178E-5	8.38127212077211E-9	8.097966741615892E-13	1.156425344372991E-8	2.2679635947042698E-12	3.6337599595981374E-12	5.073878261830922E-4	1.162275795840717E-4	1.1620695013137006E-4	8.631864949593115E-5	2.5510494051861343E-5	1.2435679686118029E-5	0.0	0.0	0.0	0.0	0.0	0.0	0.0	0.0	0.0	0.0	0.0	0.0	0.0	0.0	0.0	0.0	0.0	0.0	0.0	0.0	0.0	0.0	0.0	-1.5471766693123869E-16	1.235891557523829E-16	1.2358815433131001E-16	1.2358815432117825E-16	1.2358815487436866E-16	1.235878991497906E-16	-1.2382836546680554E-16	-1.768670852857039E-17	7.881251207209061E-12	-2.478048911392237E-16	8.468239533128983E-9	-1.652803577838169E-16	-2.7549660970090305E-16	-2.3680082380179135E-16	-1.3545490633803132E-16	-2.8284254778092876E-16	3.7298126556793536E-7	1.9573845777334504E-8	1.9566898464248362E-8	4.7643038236897146E-11	4.161695066931233E-12	7.732342099169508E-11	0.0	0.0	0.0	0.0	0.0	0.0	0.0	0.0	0.0	0.0	6.952163549037829E-11	6.952163549037829E-11	0.0	0.0	0.0	0.0	0.0	0.0	0.0	0.0	0.0	0.0	0.0	2.1053159215966843E-12	0.0	0.0	0.0	0.0	0.0	0.0	2.8821389719269064E-13	0.9999136812809825	9.011680290882396E-13	7.644730638067809E-5	3.021122130242304E-9	8.101297410689767E-13	7.468654361630911E-9	1.7214007996813052E-12	3.501310352760356E-12	4.945057329712732E-4	4.547037113500352E-8	1.1619687712216553E-4	6.080815952558272E-5	2.5499992054478504E-5	3.29625216011209E-13	2.1053159215966843E-12	2.1053159215966843E-12	0.0	0.0	0.0	0.0	0.0	0.0	2.5510494051861343E-5	0.0	0.0	7.117288980396097E-10	7.117288980396097E-10	7.644781720950178E-5	7.644781720950178E-5	1.162275795840717E-4	8.097966741615892E-13	8.095746295566641E-13	1.156425344372991E-8	3.633648937295675E-12	2.2679635947042698E-12	2.2679635947042698E-12	0.0	0.0	0.0	0.0	0.0	0.0	3.29625216011209E-13	1.243567964470671E-5	0.0	7.670444390761588E-9	7.870443297086638E-9	1.1620158998137953E-4	1.1564253776796818E-8	5.073837305840101E-4	3.0871971645751728E-12	5.073878260506426E-4	1.0334548637225272E-4	2.484091843335534E-8	8.630857648672663E-5	4.081512905429463E-12	1.242517768873519E-5	0.0	0.0	0.0	0.0	0.0	0.0	0.0	0.0	0.0	0.0	0.0	0.0	0.0	0.0	0.0	0.0	0.0	0.0	0.0	0.0	0.0	0.0	0.0	0.0	0.0	0.0	0.0	0.0	0.0	0.0	0.0	1.359000359942448E-15	0.0	1.1309759899231915E-13	0.0	0.0	0.0	0.0	0.0	1.841224150009422E-8	1.5309039891101277E-11	1.7031924299510459E-12	1.9838206300050724E-11	3.3733672297817225E-15	0.0	0.0	0.0	0.0	0.0	0.0	0.0	0.0	0.0	0.0	7.881179649329572E-12	7.881179759119437E-12	0.0	0.0	0.0	0.0	0.0	0.0	0.0	0.0	0.0	0.0	0.0	0.0	0.0	0.0	0.0	0.0	0.0	0.0	0.0	4.764319365190521E-11	0.0	0.0	1.804802945498292E-12	0.0	6.016539700335286E-12	0.0	0.0	3.846500705953761E-9	8.363481282762004E-12	5.582102357737036E-15	0.0	1.2852393869514209E-13
K037389	00000000000000110000000	1.0	0.0	0.0	0.0	0.0	0.0	0.0	0.0	0.0	0.0	0.0	0.0	0.0	0.0	0.0	1.0	1.0	0.0	0.0	0.0	0.0	0.0	0.0	0.0	2.1053159215966843E-12	1.1102230246251565E-16	0.0	0.0	0.0	1.1102230246251565E-16	0.0	3.29625216011209E-13	1.3596901382584292E-12	5.620211172008283E-7	0.9913759514004553	6.626699198153396E-6	8.101297410689767E-13	1.1568022095787E-8	2.2682966616116573E-12	3.63431507111045E-12	5.078547419745671E-4	1.2045853523379169E-4	1.204388104421028E-4	1.9066612189089227E-7	5.6353263389041786E-8	1.242551716840179E-5	0.0	0.0	0.0	0.0	0.0	0.0	0.0	0.0	0.0	0.0	0.0	0.0	0.0	0.0	0.0	0.0	0.0	0.0	0.0	0.0	0.0	0.0	0.0	-1.5471759257343695E-16	1.256685328986722E-17	-9.84564505937213E-17	-9.845645060385302E-17	-9.84564500506626E-17	1.256559669150477E-17	-1.2382794762037883E-16	1.6244990030461403E-17	-1.093133479504932E-16	1.6526330661354198E-15	4.3880345787716823E-4	1.7041368621415701E-13	5.75661175664759E-17	2.2224255089997647E-16	1.7945593866100555E-16	1.5159885059928713E-16	3.7366767404345847E-7	2.0998892468390685E-8	2.099199634651998E-8	5.2576892570845745E-14	4.630659255656001E-15	7.719700261519559E-11	0.0	0.0	0.0	0.0	0.0	0.0	0.0	0.0	0.0	0.0	0.0	0.0	0.0	0.0	0.008624048599544649	0.008624048599544649	0.0	0.0	0.0	0.0	0.0	0.0	0.0	2.105426943899147E-12	0.0	0.0	0.0	0.0	0.0	0.0	2.8821389719269064E-13	1.3598011605608917E-12	9.009459844833145E-13	0.9913693247691374	2.388667587838178E-6	8.101297410689767E-13	7.46865069789493E-9	1.7212897773788427E-12	3.501310352760356E-12	4.945036404961911E-4	4.547017884437565E-8	1.204387873823265E-4	1.3431694034782282E-7	5.633006416871922E-8	3.29625216011209E-13	2.1053159215966843E-12	2.1053159215966843E-12	0.0	0.0	0.0	0.0	0.0	0.0	5.6353263389041786E-8	1.3596901382584292E-12	1.3599121828633542E-12	5.620211172008283E-7	5.62021117089806E-7	0.0	0.0	1.2045853523379169E-4	8.099076964640517E-13	8.101297410689767E-13	1.1568022317831606E-8	3.63431507111045E-12	2.2682966616116573E-12	2.268185639309195E-12	0.0	0.0	0.0	0.0	0.0	0.0	3.29847260616134E-13	1.242551712699047E-5	1.9066612200191457E-7	6.0646789818985525E-6	6.788025697090916E-11	1.1620077883178759E-4	1.1568022095787E-8	5.078506426031693E-4	3.0873081868776353E-12	5.078547418415624E-4	1.0710743375541565E-4	2.574538715549579E-8	1.906430621145816E-7	4.0818459723368505E-12	1.2425493969181467E-5	0.0	0.0	0.0	0.0	0.0	0.0	0.0	0.0	0.0	0.0	0.0	0.0	0.0	0.0	0.0	0.0	0.0	0.0	0.0	0.0	0.0	0.0	0.0	0.0	0.0	0.0	0.0	0.0	0.0	0.0	0.0	0.0	0.0	5.860886664580779E-9	7.864644399640091E-14	0.0	0.0	0.0	0.0	1.9082377248513706E-8	1.5866449006477678E-11	4.036126823897138E-15	2.1934171411358563E-14	0.0	0.0	0.0	0.0	0.0	0.0	0.0	0.0	0.0	0.0	0.0	0.0	0.0	0.0	0.0	4.388034578773469E-4	4.3880345787757514E-4	0.0	0.0	0.0	0.0	0.0	0.0	0.0	0.0	0.0	0.0	0.0	0.0	0.0	0.0	0.0	0.0	2.648677215595981E-14	1.5066774987737705E-13	1.4269766715988142E-9	0.0	6.027614361447051E-12	0.0	0.0	4.126548434924025E-9	8.972554451851735E-12	0.0	0.0	0.0
K057721	00000000000011111111000	1.0	0.0	0.0	0.0	0.0	0.0	0.0	0.0	0.0	0.0	0.0	0.0	0.0	1.0	1.0	1.0	1.0	1.0	1.0	1.0	1.0	0.0	0.0	0.0	2.1050938769917593E-12	1.1102230246251565E-16	0.0	0.0	0.0	0.0	-2.220446049250313E-16	3.2951419370874646E-13	1.3599121828633542E-12	0.9999999999948969	0.9999897565469585	0.9999999994865972	0.999999999999915	0.9999999921070352	4.0904946096986805E-11	2.6042623613165006E-10	0.9926059365438753	0.9999511452558509	0.9999511381644901	1.914688875226389E-7	5.6590511499088336E-8	1.2425517263103814E-5	0.0	0.0	0.0	0.0	0.0	0.0	0.0	0.0	0.0	0.0	0.0	0.0	0.0	0.0	0.0	0.0	0.0	0.0	0.0	0.0	0.0	0.0	0.0	-3.7676219749927605E-16	1.2566853289867233E-17	-9.84564505937213E-17	-9.845645060385305E-17	-9.845645005066262E-17	-9.845670577101092E-17	-3.4587255254930476E-16	-9.477762869626138E-17	1.1223815741246046E-16	2.840903845502396E-8	8.844561211983626E-4	1.8169114979205148E-7	9.386713628600774E-12	1.3431873935321192E-7	-2.293599663356112E-16	-2.9350608939811434E-16	0.002980637902190608	0.0013331517146477623	0.001332774214244603	5.296785370372209E-14	4.559427331742381E-15	7.719698490881886E-11	0.0	0.0	0.0	0.0	0.0	0.0	0.0	0.0	0.0	0.0	0.0	0.0	5.103099914716167E-12	5.103099914716167E-12	1.0243453041510475E-5	1.0243453041510475E-5	4.8854744149096764E-5	8.509001857658057E-14	8.509001857658057E-14	7.89296480306141E-9	0.0	0.0	0.0	2.105426943899147E-12	0.0	0.0	0.0	0.0	0.0	0.0	2.881028748902281E-13	1.3598011605608917E-12	5.083954397172519E-10	5.089751417046357E-10	4.886161609062638E-5	7.892964802141025E-9	0.0073940564350217074	1.7214007996813052E-12	2.5900288858071718E-14	1.7017055407438616E-5	2.561008500594561E-8	0.9999509467049189	1.348824578695229E-7	5.65672145791396E-8	3.2951419370874646E-13	2.1050938769917593E-12	2.1050938769917593E-12	0.0	0.0	0.0	0.0	0.0	0.0	5.6590511499088336E-8	1.3599121828633542E-12	1.3600232051658168E-12	0.0	0.0	0.0	0.0	0.0	0.0	0.0	0.0	2.604261251093476E-10	4.0904946096986805E-11	4.090483507468434E-11	0.0	0.0	0.0	0.0	0.0	0.0	3.29847260616134E-13	1.2425517221692495E-5	1.914688874116166E-7	9.575808231923625E-14	1.024344861387063E-5	2.939835643640407E-10	8.508909819076295E-14	8.718618527022709E-10	2.2124269083434456E-10	0.992605936283475	0.007362225767383	1.8518724259142597E-8	9.316291973439882E-12	4.0818459723368505E-12	1.2425493966183865E-5	0.0	0.0	0.0	0.0	0.0	0.0	0.0	0.0	0.0	0.0	0.0	0.0	0.0	0.0	0.0	0.0	0.0	0.0	0.0	0.0	0.0	0.0	0.0	0.0	0.0	0.0	0.0	0.0	0.0	0.0	0.0	0.0	1.0439608542295684E-11	8.844351572582104E-4	4.021740773216362E-8	9.3866006547344E-12	8.565184577780452E-8	0.0	0.0	0.0028308366080479555	5.213014307504003E-7	2.562526811874564E-10	2.2118871520427944E-14	0.0	0.0	0.0	0.0	0.0	0.0	0.0	0.0	0.0	0.0	0.0	0.0	0.0	2.840903854447064E-8	2.8409038597800582E-8	8.844561211985621E-4	8.844561211985891E-4	0.0013331517146476278	9.386742678644028E-12	9.386742918728708E-12	1.34318739139972E-7	0.0	0.0	0.0	0.0	0.0	0.0	0.0	0.0	0.0	0.0	0.0	0.0	1.5329255088854326E-7	1.6072661053619618E-7	0.0013326327412905546	1.3431873932133638E-7	0.00298058955411152	0.0	1.5502524995616226E-12	0.001178978732406421	1.4380103302743512E-7	5.3321414493859117E-14	0.0	0.0
K057722	00000000011100000000000	1.0	0.0	0.0	0.0	0.0	0.0	0.0	0.0	0.0	0.0	1.0	1.0	1.0	0.0	0.0	0.0	0.0	0.0	0.0	0.0	0.0	0.0	0.0	0.0	2.105204899294222E-12	0.0	0.0	-2.220446049250313E-16	1.1102230246251565E-16	0.0	-2.220446049250313E-16	1.6624479570737094E-12	0.9999999999998463	7.136410351549216E-10	7.64478185820705E-5	8.403815643376333E-9	8.102407633714392E-13	1.1564688651155564E-8	2.2680746170067323E-12	3.6338709819006E-12	5.074417442719747E-4	1.1671615814012881E-4	1.166956331545288E-4	0.9999994587728431	0.9999996187424963	4.1167351635829075E-4	0.0	0.0	0.0	0.0	0.0	0.0	0.0	0.0	0.0	0.0	0.0	0.0	0.0	0.0	0.0	0.0	0.0	0.0	0.0	0.0	0.0	0.0	0.0	-2.686611532005141E-16	-9.845544917264845E-17	-9.845645059372132E-17	-3.205010555288844E-16	1.2565852410170863E-17	-9.845687194590495E-17	-3.622882043399178E-16	-2.1285484731139343E-16	1.5745404979838895E-11	-3.8326484862214217E-17	8.468240142708102E-9	9.514584446270362E-17	1.6859211744100647E-16	-1.6943555731591167E-16	-2.652921359095736E-17	-1.8575488201855407E-16	3.7306053006502804E-7	1.9738406373902132E-8	1.9731464429121074E-8	1.1038907086202698E-6	3.2626594337337167E-7	5.038099716602774E-9	0.0	0.0	0.0	0.0	0.0	0.0	0.0	0.0	0.0	3.8125750368344575E-7	1.5360131130103823E-13	1.5360131130103823E-13	0.0	0.0	0.0	0.0	0.0	0.0	0.0	0.0	0.0	0.0	0.0	2.1055379662016094E-12	0.0	0.0	0.0	0.0	0.0	0.0	2.877698079828406E-13	5.412271568603349E-7	9.009459844833145E-13	7.644730637879071E-5	3.021120686952372E-9	8.099076964640517E-13	7.468653917541701E-9	1.7214007996813052E-12	3.5014213750628187E-12	4.945054913384483E-4	4.5470348930543025E-8	6.289433439916242E-11	2.3184158543741334E-11	0.9995879452308754	1.6624479570737094E-12	2.105204899294222E-12	2.105204899294222E-12	0.0	0.0	0.0	0.0	0.0	0.0	0.0	0.0	0.0	7.136410351549216E-10	7.136410351549216E-10	7.64478185820705E-5	7.644781858218153E-5	1.1671615814001779E-4	8.102407633714392E-13	8.102407633714392E-13	1.1564688651155564E-8	3.6338709819006E-12	2.2680746170067323E-12	2.2680746170067323E-12	0.0	0.0	0.0	0.0	0.0	0.0	1.6626700016786344E-12	4.116735149836126E-4	1.5356368106290174E-13	7.691075554205895E-9	7.891612363586376E-9	1.1669025045957238E-4	1.1564688318088656E-8	5.074376482372411E-4	3.0871971645751728E-12	5.074417441395251E-4	1.0377990520660241E-4	2.4945363330530768E-8	0.999882763202583	1.5999283737306318E-7	4.7373130797666496E-12	0.0	0.0	0.0	0.0	0.0	0.0	0.0	0.0	0.0	0.0	0.0	0.0	0.0	0.0	0.0	0.0	0.0	0.0	0.0	0.0	0.0	0.0	0.0	0.0	0.0	0.0	0.0	0.0	0.0	0.0	0.0	1.5744342895390728E-11	0.0	1.1340179968335081E-13	0.0	0.0	0.0	0.0	0.0	1.8489626843531818E-8	1.5373407924059586E-11	1.9731432163779417E-8	7.776484239957928E-7	2.6446887333510553E-10	0.0	0.0	0.0	0.0	0.0	0.0	0.0	0.0	0.0	3.2626594349677283E-7	1.5745411776531805E-11	1.574541188632167E-11	0.0	0.0	0.0	0.0	0.0	0.0	0.0	0.0	0.0	0.0	0.0	0.0	0.0	0.0	0.0	0.0	0.0	0.0	0.0	1.1038907074805565E-6	0.0	0.0	1.8199827925386654E-12	0.0	6.017818570163589E-12	0.0	0.0	3.878839719836957E-9	8.433815168346653E-12	1.2933676060754382E-10	2.365877988576918E-11	5.038078597642109E-9
K154951	01000000000000000000000	1.0	0.0	1.0	0.0	0.0	0.0	0.0	0.0	0.0	0.0	0.0	0.0	0.0	0.0	0.0	0.0	0.0	0.0	0.0	0.0	0.0	0.0	0.0	0.0	3.5854141877678103E-10	-2.220446049250313E-16	2.220446049250313E-16	0.0	0.0	2.220446049250313E-16	3.774758283725532E-15	3.297362383136715E-13	1.3596901382584292E-12	7.117291200842146E-10	7.644781720983485E-5	8.38127034441527E-9	8.102407633714392E-13	1.1564253998841423E-8	2.268185639309195E-12	3.6342040488079874E-12	5.073878215390293E-4	1.1622753750095693E-4	1.1620690803870737E-4	1.906661185602232E-7	5.635326216779646E-8	1.2425517168512812E-5	0.0	0.0	0.0	0.0	0.0	0.0	0.0	0.0	0.0	0.0	0.0	0.0	0.0	0.0	0.0	0.0	0.0	0.0	0.0	0.0	0.0	0.0	0.0	-2.45993140604606E-16	-3.2050005409767977E-16	1.2358815433131001E-16	-9.845645060385691E-17	-9.845645043293915E-17	1.235501358165075E-16	-7.953570487878727E-17	4.987545366899756E-18	-1.0931334586537606E-16	1.3892439937178065E-16	8.468239984373927E-9	1.3610264362825007E-19	1.6859260019096288E-16	3.5579166316185697E-16	8.658987918015709E-17	1.6124786233526375E-16	3.7298125893478647E-7	1.95738324060724E-8	1.956688454288918E-8	5.264063995281875E-14	4.412595275449147E-15	7.719709864501489E-11	0.0	0.9999999996414586	0.0	0.0	0.0	0.0	0.0	0.0	0.0	0.0	0.0	0.0	0.0	0.0	0.0	0.0	0.0	0.0	0.0	0.0	0.0	0.0	0.0	3.585379770854047E-10	0.0	0.0	0.0	0.0	0.0	3.552713678800501E-15	2.881028748902281E-13	1.3596901382584292E-12	9.011680290882396E-13	7.644730638067809E-5	3.021122352286909E-9	8.100187187665142E-13	7.468654361630911E-9	1.7212897773788427E-12	3.501310352760356E-12	4.945057329922564E-4	4.547037113500352E-8	1.1620688578883875E-4	1.3431693823839908E-7	5.6330063169518496E-8	3.2951419370874646E-13	0.0	3.585415297990835E-10	0.0	0.0	0.0	0.0	0.0	0.0	5.635326216779646E-8	1.3598011605608917E-12	1.3598011605608917E-12	7.117291200842146E-10	7.117291200842146E-10	7.644781720983485E-5	7.644781720983485E-5	1.1622753750095693E-4	8.101297410689767E-13	8.101297410689767E-13	1.1564253998841423E-8	3.634093026505525E-12	2.268185639309195E-12	2.268185639309195E-12	0.0	0.0	0.0	0.0	0.0	3.774758283725532E-15	3.2951419370874646E-13	1.2425517126879448E-5	1.906661185602232E-7	7.670442392360144E-9	7.870441187662891E-9	1.1620154789071524E-4	1.1564253776796818E-8	5.073837259393921E-4	3.0873081868776353E-12	5.073878214061356E-4	1.0334544895418407E-4	2.484090888543733E-8	1.9064386869160899E-7	4.0818459723368505E-12	1.2425493969514534E-5	0.0	0.0	0.0	0.0	0.0	0.0	0.0	0.0	0.0	0.0	0.0	0.0	0.0	0.0	0.0	0.0	0.0	0.0	0.0	0.0	0.0	0.0	0.0	0.0	0.0	0.0	0.0	0.0	0.0	0.0	0.0	0.0	0.0	1.1309757279178673E-13	0.0	0.0	0.0	0.0	0.0	1.84122348344927E-8	1.5309034364650196E-11	3.762120682782411E-15	2.193417063711273E-14	0.0	0.0	0.0	0.0	0.0	0.0	0.0	0.0	0.0	0.0	0.0	0.0	0.0	0.0	0.0	0.0	0.0	0.0	0.0	0.0	0.0	0.0	0.0	0.0	0.0	0.0	0.0	0.0	0.0	0.0	0.0	0.0	0.0	0.0	0.0	1.8048016379801019E-12	0.0	6.016539590178401E-12	0.0	0.0	3.846497920806681E-9	8.363475208356706E-12	0.0	0.0	0.0
K154952	00000000011100010000000	1.0	0.0	0.0	0.0	0.0	0.0	0.0	0.0	0.0	0.0	1.0	1.0	1.0	0.0	0.0	0.0	1.0	0.0	0.0	0.0	0.0	0.0	0.0	0.0	2.1050938769917593E-12	1.1102230246251565E-16	1.1102230246251565E-16	0.0	1.1102230246251565E-16	1.1102230246251565E-16	1.1102230246251565E-16	1.662558979376172E-12	0.9999999999998463	6.836047250491362E-8	0.11924987142020216	8.060178366964266E-7	8.099076964640517E-13	1.1565143731573357E-8	2.2680746170067323E-12	3.6339820042030624E-12	5.074981008574841E-4	1.1722683248105437E-4	1.1720641668744314E-4	0.9999994587728442	0.9999996187424971	4.1167351635829075E-4	0.0	0.0	0.0	0.0	0.0	0.0	0.0	0.0	0.0	0.0	0.0	0.0	0.0	0.0	0.0	0.0	0.0	0.0	0.0	0.0	0.0	0.0	0.0	-3.7968345566302976E-16	1.2566853289867233E-17	1.2565851868794347E-17	-9.845645060385307E-17	1.2565852410170875E-17	1.256543051661073E-17	-2.9221296952370834E-17	-1.0183254485049336E-16	1.5745404979838895E-11	1.1786695071615104E-16	2.6410205309385093E-5	1.9344067075558564E-14	-1.6447529448571862E-16	9.123101203608818E-17	-2.872064480322031E-17	-8.929742562395324E-17	3.731433882959382E-7	1.9911128306239825E-8	1.990419283528415E-8	1.1038907111737828E-6	3.262659440395055E-7	5.038099716060673E-9	0.0	0.0	0.0	0.0	0.0	0.0	0.0	0.0	0.0	3.8125750286768563E-7	1.5360131130095767E-13	1.5360131130095767E-13	0.0	0.0	0.0	0.8807501285797978	0.0	0.0	0.0	0.0	0.0	0.0	0.0	2.1053159215966843E-12	0.0	0.0	0.0	0.0	0.0	0.0	2.881028748902281E-13	5.412271557022242E-7	9.01057006785777E-13	0.11924907235343551	2.897585351657739E-7	8.099076964640517E-13	7.468653473452491E-9	1.7212897773788427E-12	3.5014213750628187E-12	4.945052387775872E-4	4.547032561585951E-8	6.316962634287663E-11	2.3184158543741334E-11	0.9995879452308761	1.662558979376172E-12	2.105204899294222E-12	2.1050938769917593E-12	0.0	0.0	0.0	0.0	0.0	0.0	0.0	0.0	0.0	6.836047250491362E-8	6.836047250491362E-8	0.11924987142020216	0.0	1.1722683248116539E-4	8.099076964640517E-13	8.099076964640517E-13	1.1565143731573357E-8	3.6339820042030624E-12	2.2680746170067323E-12	2.2680746170067323E-12	0.0	0.0	0.0	0.0	0.0	0.0	1.662558979376172E-12	4.1167351498383464E-4	1.535636810629017E-13	7.376582652485197E-7	6.9510700528852E-9	1.1669015738591249E-4	1.1565143731573357E-8	5.07494004367226E-4	3.0871971645751728E-12	5.074981007249235E-4	1.0423397040115745E-4	2.505453200463137E-8	0.9998822524193265	1.5999283703071263E-7	4.737313069602254E-12	0.0	0.0	0.0	0.0	0.0	0.0	0.0	0.0	0.0	0.0	0.0	0.0	0.0	0.0	0.0	0.0	0.0	0.0	0.0	0.0	0.0	0.0	0.0	0.0	0.0	0.0	0.0	0.0	0.0	0.0	0.0	1.574390184194696E-11	0.0	3.5368107843528263E-10	8.990614118080283E-15	0.0	0.0	0.0	0.0	1.8570511796662162E-8	1.5440686836948248E-11	1.9904159924503386E-8	7.776484258924556E-7	2.6446887383146684E-10	0.0	0.0	0.0	0.0	0.0	0.0	0.0	0.0	0.0	3.262659442015106E-7	1.5745411776531883E-11	1.574541188632175E-11	0.0	0.0	0.0	2.641020530941915E-5	0.0	0.0	0.0	0.0	0.0	0.0	0.0	0.0	0.0	0.0	0.0	0.0	0.0	0.0	0.0	1.103890709640721E-6	3.0314206276042915E-15	1.8194245944727636E-14	1.7455625360197735E-10	0.0	6.019155419613527E-12	0.0	0.0	3.91278276548E-9	8.507637591680414E-12	1.2990277938344699E-10	2.3658779885769226E-11	5.038078708662717E-9
K020201	00000000000010000000000	1.0	0.0	0.0	0.0	0.0	0.0	0.0	0.0	0.0	0.0	0.0	0.0	0.0	1.0	0.0	0.0	0.0	0.0	0.0	0.0	0.0	0.0	0.0	0.0	2.105204899294222E-12	1.1102230246251565E-16	0.0	0.0	1.1102230246251565E-16	-2.220446049250313E-16	0.0	3.297362383136715E-13	1.3598011605608917E-12	7.796793851655437E-7	7.649517483765411E-5	7.863628254112243E-7	8.100187187665142E-13	1.1564696977828248E-8	2.2682966616116573E-12	3.634093026505525E-12	5.07442707915251E-4	1.1672489018621501E-4	1.1670436706767706E-4	1.906661190043124E-7	5.6353262500863366E-8	1.2425517168512812E-5	0.0	0.0	0.0	0.0	0.0	0.0	0.0	0.0	0.0	0.0	0.0	0.0	0.0	0.0	0.0	0.0	0.0	0.0	0.0	0.0	0.0	0.0	0.0	-2.657398950359526E-16	1.2566853289867233E-17	-9.84564505937213E-17	-9.845645060385304E-17	1.2565852411853035E-17	-3.205013106960422E-16	-1.238279476203788E-16	1.2726729249413826E-16	1.7089563519742474E-18	1.78203556003688E-15	8.478731456458468E-9	1.8962700443694446E-14	-5.3452496111159154E-17	3.8026233582019285E-16	1.9547791999497195E-16	3.604067822400783E-17	3.73061947110437E-7	1.974134733150599E-8	1.973440547220072E-8	5.268571637282388E-14	4.627738494147966E-15	7.719711398816969E-11	0.0	0.0	0.0	0.0	0.0	0.0	0.0	0.0	0.0	0.0	0.0	0.0	0.9999992203206148	0.0	0.0	0.0	0.0	0.0	0.0	0.0	0.0	0.0	0.0	2.105204899294222E-12	0.0	0.0	0.0	0.0	0.0	0.0	2.879918525877656E-13	1.3596901382584292E-12	9.869960404529365E-10	7.644724690603066E-5	2.8345324554202023E-7	8.100187187665142E-13	7.468654028564004E-9	1.7214007996813052E-12	3.5015323973652812E-12	4.945054870199028E-4	4.5470348486453815E-8	1.1670434472266233E-4	1.3431693834942138E-7	5.6330063169518496E-8	3.297362383136715E-13	2.105426943899147E-12	2.105426943899147E-12	0.0	0.0	0.0	0.0	0.0	0.0	5.635326261188567E-8	1.3598011605608917E-12	1.3599121828633542E-12	0.0	7.796793850545214E-7	7.649517483765411E-5	7.649517483765411E-5	1.1672489018621501E-4	8.100187187665142E-13	8.100187187665142E-13	1.1564696977828248E-8	3.634093026505525E-12	2.268185639309195E-12	2.268185639309195E-12	0.0	0.0	0.0	0.0	0.0	0.0	3.297362383136715E-13	1.2425517126768426E-5	1.906661188932901E-7	7.670436286133508E-9	7.38434893787776E-7	1.1620145748780786E-4	1.1564696977828248E-8	5.074386118723018E-4	3.0871971645751728E-12	5.074427077826904E-4	1.037876692908668E-4	2.494722994850207E-8	1.9064377398958499E-7	4.0818459723368505E-12	1.2425493969181467E-5	0.0	0.0	0.0	0.0	0.0	0.0	0.0	0.0	0.0	0.0	0.0	0.0	0.0	0.0	0.0	0.0	0.0	0.0	0.0	0.0	0.0	0.0	0.0	0.0	0.0	0.0	0.0	0.0	0.0	0.0	0.0	0.0	0.0	1.0611246397069562E-11	8.757104557795868E-15	0.0	0.0	0.0	0.0	1.849100990140704E-8	1.5374558360486053E-11	3.7943299586202116E-15	2.1934170716523346E-14	0.0	0.0	0.0	0.0	0.0	0.0	0.0	0.0	0.0	0.0	0.0	0.0	0.0	1.8035612806003597E-15	0.0	0.0	0.0	0.0	0.0	0.0	0.0	0.0	0.0	0.0	0.0	0.0	0.0	0.0	0.0	0.0	0.0	0.0	0.0	1.7309687678949648E-14	2.1730773182915417E-15	1.6933338537294633E-10	0.0	6.017841426571773E-12	0.0	0.0	3.879417693617627E-9	8.435072144600385E-12	0.0	0.0	0.0
]]>
</posteriors>
</data>
</session>
</CountML>
