# Supplementary material for: An essential role for tungsten in the ecology and evolution of a previously uncultivated lineage of anaerobic, thermophilic Archaea
Source: Nat Commun. 2022 Jun 30;13:3773. doi: 10.1038/s41467-022-31452-8 (PMC9246946; doi:10.1038/s41467-022-31452-8)
Supplement: Supplementary file 11 — Supplementary Dataset 7 [file 41467_2022_31452_MOESM11_ESM.zip › Supplementary Data 7.tre]

(AAC70892.1:0.0034784603,Pyrococcus_furiosus_archael_GAPOR_WP_011011581.1:0.0000023889,((Pyrococcus_abyssi_WP_0108686:0.0678470011,(Pyrococcus_horikoshii_WP_0108845:0.0859629940,Pyrococcus_sp._NA2_WP_0137485:0.1381233580)60.2/100:0.0258604522)99.9/100:0.0662010554,(((Pyrococcus_kukulkanii_WP_0683205:0.0200749627,(RLF88096.1:0.0263131901,Thermococcus_chitonophagus_WP_0685778:0.0179299945)79.5/100:0.0137125466)94.3/100:0.0215795323,Pyrococcus_sp._ST04_WP_0147337:0.0252847305)98.8/100:0.0471040701,((AEH25524.1:0.0000021712,Pyrococcus_yayanosii_WP_0480583:0.0000021202)100/100:0.1089020408,((((((HDZ35322.1:0.0492536340,Thermococcus_eurythermalis_WP_0500021:0.0162627719)70.2/94:0.0151155019,(Thermococcus_guaymasensis_WP_0623713:0.0224836141,(((Thermococcus_nautili_WP_0426923:0.0054041137,Thermococcus_sp._9N3_WP_1677294:0.0035521518)95.2/100:0.0110439038,Thermococcus_sp._EXT12c_WP_0992091:0.0184654920)98.1/100:0.0209072907,((WP_0141228:0.0460237271,(WP_0158577:0.0370225626,((Thermococcus_gorgonarius_WP_0888859:0.0246515124,Thermococcus_pacificus_WP_0888533:0.0138678930)24.8/93:0.0077704373,((Thermococcus_peptonophilus_WP_0623885:0.0180410943,(WP_0112511:0.0192485693,WP_1679099:0.0827634585)87.5/64:0.0100941569)89.8/64:0.0110475158,(Thermococcus_siculi_WP_0888552:0.0416457861,WP_0888570:0.0373107529)95/85:0.0146546930)67.4/98:0.0115536499)100/98:0.0791572237)98.1/88:0.0274696526)66.1/10:0.0092411455,Thermococcus_sp._21S9_WP_1679140:0.0416031434)56.5/10:0.0076257603)99.8/90:0.0374083796)36.8/8:0.0109270357)92.1/93:0.0175834619,(((Thermococcus_barossii_WP_0888653:0.0133544929,Thermococcus_sp._ES12_WP_1677158:0.0067858264)99.8/100:0.0298256310,(((Thermococcus_sp._18S1_WP_1678898:0.0220755464,(Thermococcus_sp._MAR1_WP_1678932:0.0219907399,(Thermococcus_thioreducens_WP_0554284:0.0347212748,(Thermococcus_sp._21S7_WP_1679115:0.0373103634,(Thermococcus_celer_WP_0888631:0.0566887419,Thermococcus_sp._P6_WP_0888824:0.0841722907)99.1/100:0.0318659138)95.8/96:0.0141075523)54.1/72:0.0117840932)87.4/66:0.0095200098)6.1/28:0.0060717235,(Thermococcus_radiotolerans_WP_0888670:0.0035170848,Thermococcus_sp._5-4_WP_0881809:0.0128894055)99.9/100:0.0332239982)80.8/78:0.0106215939,((((Thermococcus_celericrescens_WP_0589397:0.0265480968,Thermococcus_sp._SY113_WP_1488832:0.0064728132)97.2/100:0.0168301915,Thermococcus_sp._IOH1_WP_1396814:0.0196164679)7.9/8:0.0035992005,WP_0140131:0.0355100630)33.1/17:0.0070111036,Thermococcus_sp._JdF3_WP_1679047:0.0321719131)19.1/87:0.0099724139)85.7/59:0.0120898651)55.1/9:0.0044395957,(Thermococcus_cleftensis_WP_0147890:0.0035875285,Thermococcus_sp._MV11_WP_1677741:0.0127726292)98.8/100:0.0213640574)93.8/88:0.0178943948)17.2/7:0.0128294326,Thermococcus_sp._M36_WP_1678941:0.0636277628)95/93:0.0272488902,((Thermococcus_onnurineus_WP_0125724:0.0071186015,unclassified_Thermococcus_WP_1677109:0.0113894622)98.1/100:0.0162888427,(Thermococcus_sp._GR6_WP_1677313:0.0182516123,(Thermococcus_sp._LS1_WP_1678996:0.0138348346,(Thermococcus_sp._CX2_WP_1679070:0.0108723636,Thermococcus_piezophilus_WP_0686653:0.0328906698)89.4/100:0.0098612647)30.1/100:0.0087121188)91.9/100:0.0112322466)98.7/100:0.0335592960)100/97:0.0868594794,(((WP_0481502:0.0968872992,(RLF77747.1:0.0023929125,RLF88199.1:0.0023711299)100/100:0.1096698394)89.4/96:0.0435254780,Palaeococcus_pacificus_WP_0481658:0.1089456193)70.5/94:0.0412834102,(((((((ALV63413.1:0.0000028916,Thermococcus_sp._2319x1_WP_0589471:0.0000028916)99.9/100:0.0237780646,(Thermococcus_litoralis_WP_0870370:0.0049631313,Thermococcus_litoralis_WP_0040680:0.0092986702)79.6/88:0.0035402153)76.3/88:0.0024600633,KUK00253.1:0.0095436494)55.4/93:0.0035784218,((HHI00448.1:0.0246822866,RLF80510.1:0.0526466678)46.9/46:0.0096067457,((RLF78133.1:0.0000029425,RLF84860.1:0.0000021477)95.9/100:0.0130279714,Thermococcus_sibiricus_WP_0158499:0.0525921530)99.6/46:0.0305672462)97/98:0.0183864913)87.3/92:0.0101778853,(Thermococcus_sp._PK_WP_0427002:0.0085652642,WP_1528796:0.0164218575)99.2/100:0.0258762998)99.7/92:0.0572421037,(WP_0552830:0.0108746288,WP_1678887:0.0089769800)100/100:0.0991467233)100/92:0.0877297886,(((Thermococcus_barophilus_WP_0134681:0.0018597467,Thermococcus_barophilus_WP_0569344:0.0017025824)100/100:0.0673457885,(Thermococcus_paralvinellae_WP_0426822:0.0280853092,(Thermococcus_sp._LS2_WP_1679155:0.0016652195,Thermococcus_sp._M39_WP_1678863:0.0036773551)100/100:0.0461777269)13.2/29:0.0154133461)81.3/76:0.0333434097,(((RUM87263.1:0.1209475225,(RUM90262.1:0.0203969978,WP_1429358:0.0169957946)99.9/100:0.0980310566)100/100:0.2376225594,(WP_0135371:0.1761887331,WP_1211700:0.2446127201)100/100:0.2463425062)99.8/100:0.3438062431,((((((((((((((((((((AAD02879.1:0.0152485206,Pyrococcus_furiosus_WOR5_WP_014835423.1:0.0000027730)100/100:0.0906683935,unclassified_Thermococcus_WP_0427017:0.0385483294)70.8/77:0.0119285753,((((Thermococcales_archaeon_44_46_KUJ99017.1:0.0206395018,(Thermococcus_litoralis_WP_0040701:0.0036817942,Thermococcus_litoralis_WP_0870381:0.0000022723)89.9/100:0.0074121774)93.8/100:0.0121050687,Thermococcus_sp._2319x1_WP_0589462:0.0176759294)99.1/100:0.0245520880,(Thermococci_archaeon_RLF79492.1:0.0037144005,(Thermococcus_litoralis_HDD31430.1:0.0055865015,Thermococci_archaeon_RLF86635.1:0.0037170197)73.5/100:0.0018422198)100/100:0.0501281397)79.3/95:0.0132684887,((((AOR_Thermococcus_sibiricus_KUK18158.1:0.0193729692,((Thermococci_archaeon_RLF76729.1:0.0000022733,(Thermococci_archaeon_RLF83986.1:0.0018249040,(Thermococcus_sp._HDG64355.1:0.0000028916,Thermococci_archaeon_RLF85921.1:0.0036540516)0/61:0.0000024394)96.7/100:0.0109881864)91.3/99:0.0092863680,Thermococci_archaeon_RLF83027.1:0.0222550532)98.8/100:0.0257780407)95/100:0.0280529756,(AOR_Thermococcus_sibiricus_MM_739_ACS90187.1:0.0000028916,Thermococcus_sibiricus_WP_0481603:0.0000028916)99.9/100:0.0423571084)100/100:0.0658015229,(Thermococcus_celer_WP_0888621:0.0764778962,Thermococcus_sp._P6_WP_0888821:0.0979492095)100/100:0.0692064208)95.9/98:0.0299965389,Thermococcus_guaymasensis_WP_0623717:0.0728962156)88.3/87:0.0127582277)40.6/58:0.0013656082)98.9/93:0.0328139519,(Thermococcus_sp._MV5_WP_1678878:0.0301882050,WP_0552817:0.0172972091)100/100:0.0767297224)99.3/100:0.0469569762,Palaeococcus_pacificus_WP_0481641:0.1102050465)77.5/94:0.0274111317,(Thermococcus_sp._CX2_WP_1679082:0.0312603798,Thermococcus_sp._LS1_WP_1678999:0.0248888016)97.9/100:0.0369517302)70.2/99:0.0330910013,((Thermococcus_barophilus_WP_0134684:0.0017832850,WP_0569348:0.0075830932)98.7/100:0.0316748540,(WP_0426791:0.0374649024,unclassified_Thermococcus_WP_1678851:0.0337901288)90.7/100:0.0237804245)100/100:0.0686230542)99.7/100:0.0525971680,(((Thermococcus_onnurineus_WP_0125727:0.0000022739,Thermococcus_piezophilus_WP_0686648:0.0074891334)89/100:0.0037511603,unclassified_Thermococcus_WP_1677114:0.0019428023)75.9/99:0.0017566574,Thermococcus_sp._GR6_WP_1677311:0.0079372876)99.9/99:0.0475617806)77.1/80:0.0196960859,(Thermococcus_sp._M36_WP_1678943:0.0296685820,Thermococcus_sp._MAR1_WP_1678930:0.0144902093)86.5/100:0.0225749947)65.1/79:0.0109304612,((Thermococcus_celericrescens_WP_0589393:0.0027656471,Thermococcus_sp._SY113_WP_1488837:0.0163517327)98.6/100:0.0257354986,(Thermococcus_sp._21S7_WP_1679130:0.0157109365,Thermococcus_sp._5-4_WP_0881814:0.0335127195)98.8/100:0.0274556234)91.6/100:0.0175639092)72.8/80:0.0159483185,((Thermococcus_gorgonarius_WP_0888852:0.0255366712,Thermococcus_pacificus_WP_0888536:0.0154671998)91.6/100:0.0147715619,Thermococcus_zilligii_WP_0104778:0.0767731913)99.9/100:0.0463377231)88.3/83:0.0172495795,Pyrococcus_yayanosii_WP_0139054:0.0699258287)91.3/100:0.0797114506,Thermococci_archaeon_RLF90334.1:0.1176741205)100/100:0.2063753529,Candidatus_Bathyarchaeota_archaeon_HDL91242.1:0.3371147130)49.3/100:0.0629800619,Candidatus_Bathyarchaeota_archaeon_HDM87919.1:0.2741258969)100/100:0.1607468271,(((((Acidilobales_archaeon_HDD26720.1:0.0063501441,partial_Desulfurococcales_archaeon_ex4484_42_OYT46914.1:0.0016433454)98/100:0.0567384458,Thermoprotei_archaeon_RLG88121.1:0.0559401499)100/100:0.4618115233,((((Acidilobales_archaeon_HHR43174.1:0.0018191620,Desulfurococcaceae_archaeon_HEV72598.1:0.0000027317)100/100:0.3591761656,(Desulfurococcaceae_archaeon_HDJ83749.1:0.2607205396,((Desulfurococcaceae_archaeon_HGU94075.1:0.1339101117,(Desulfurococcaceae_archaeon_HHP19614.1:0.0643972137,Desulfurococcaceae_archaeon_HHP53213.1:0.0408070735)100/100:0.1273358185)99.5/100:0.1225556384,Zestosphaera_tikiterensis_PUA33671.1:0.2205214229)99.1/100:0.1150542962)96.2/100:0.0752986892)89.2/100:0.0777066757,(Thermosphaera_aggregans_WP_0131293:0.4515678634,(((Desulfurococcaceae_archaeon_HFT81333.1:0.0000028916,Desulfurococcaceae_archaeon_HGT32987.1:0.0000028916)0/97:0.0000022085,Desulfurococcaceae_archaeon_HHP83085.1:0.0037690772)99.9/100:0.1153786718,Desulfurococcaceae_archaeon_HGM80067.1:0.1350300127)100/100:0.3072495536)96.9/100:0.1047317207)95.9/100:0.0741729742,Thermoprotei_archaeon_RLG83548.1:0.3028483932)99.7/100:0.1270931726)95.8/99:0.0932382952,((((Thermofilum_adornatum_AGT36036.1:0.0000027433,Thermofilum_adornatum_WP_1486822:0.0000020385)100/100:0.2061090613,Thermofilum_pendens_WP_0117530:0.1214881328)99.8/100:0.1136415016,(Thermofilum_sp._NZ13_PLJ77547.1:0.1929354215,(Thermofilum_pendens_HGB25143.1:0.0331312448,Thermofilum_pendens_HGI44015.1:0.0455750748)100/100:0.2000426145)97.1/100:0.0665710429)100/100:0.1909187116,(Euryarchaeota_archaeon_HHC19514.1:0.2463000866,(Thermoplasmata_archaeon_RLF67057.1:0.0343090727,Thermoprotei_archaeon_HDJ50879.1:0.0104045985)100/100:0.1955883511)100/100:0.3251659652)28.5/100:0.0724295587)82.2/97:0.0592822529,(((((((((archaeon_MQY82315.1:0.2448177377,(miscellaneous_Crenarchaeota_group_archaeon_SMTZ1-55_KON30244.1:0.0294314659,miscellaneous_Crenarchaeota_group_archaeon_SMTZ1-55_KON30732.1:0.0548538160)100/100:0.1604735911)6.7/84:0.0446570771,Candidatus_Bathyarchaeota_archaeon_RLI33310.1:0.1854552686)100/100:0.2075322532,((Candidatus_Bathyarchaeota_archaeon_HDM88408.1:0.0274236072,Candidatus_Bathyarchaeota_archaeon_RLG94175.1:0.0238632355)100/100:0.1336650381,(Candidatus_Bathyarchaeota_archaeon_RJS90645.1:0.0932484315,partial_Candidatus_Bathyarchaeota_archaeon_RLI02373.1:0.0843219740)98.9/100:0.0768284901)100/100:0.1554451579)99.9/100:0.1503696715,((((Candidatus_Bathyarchaeota_archaeon_B26-1_KYH40796.1:0.0189160629,Candidatus_Bathyarchaeota_archaeon_RJS80283.1:0.0000020967)99.8/100:0.0905831778,(Candidatus_Bathyarchaeota_archaeon_ex4484_231_OYT48475.1:0.1251658676,miscellaneous_Crenarchaeota_group_archaeon_SMTZ1-55_KON30433.1:0.2911307700)43.4/96:0.0514822564)100/100:0.2168332878,((((((Candidatus_Bathyarchaeota_archaeon_B63_KYH42771.1:0.1104464163,Candidatus_Bathyarchaeota_archaeon_RJS91539.1:0.0507469386)0/16:0.0209129298,Candidatus_Bathyarchaeota_archaeon_HIE19133.1:0.0658795378)98/100:0.0439558889,Candidatus_Bathyarchaeota_archaeon_HGY26346.1:0.1550305091)58.4/100:0.0385216115,((Candidatus_Bathyarchaeota_archaeon_HGQ50749.1:0.0591943093,Candidatus_Bathyarchaeota_archaeon_HHR11043.1:0.0613951566)12.1/91:0.0170252641,Candidatus_Bathyarchaeota_archaeon_HGT87729.1:0.1113189180)100/100:0.1027003717)99.7/100:0.0933507573,Candidatus_Bathyarchaeota_archaeon_RLI34582.1:0.2652985932)74.9/95:0.0420577504,((((archaeon_MQY82633.1:0.1584871536,((archaeon_MQY83495.1:0.0085975142,(Candidatus_Bathyarchaeota_archaeon_NQT08064.1:0.0127247824,Candidatus_Bathyarchaeota_archaeon_TRO47229.1:0.0668425947)85.7/100:0.0141897752)100/100:0.1332983432,(Candidatus_Bathyarchaeota_archaeon_RBG_13_60_20_OGD55251.1:0.1385026452,Candidatus_Bathyarchaeota_archaeon_TFH18916.1:0.1528532375)99.7/100:0.0860232435)96.8/100:0.0685947758)83.8/98:0.0279783506,(((Candidatus_Bathyarchaeota_archaeon_MBQ03244.1:0.1821948996,Candidatus_Bathyarchaeota_archaeon_TEU10254.1:0.0488553755)99.7/100:0.0745592993,Candidatus_Bathyarchaeota_archaeon_TET71835.1:0.0674582720)100/100:0.0746223928,(Candidatus_Bathyarchaeota_archaeon_RBG_13_52_12_OGD57275.1:0.2756587778,(Candidatus_Bathyarchaeota_archaeon_RLI03528.1:0.2497993637,((Candidatus_Bathyarchaeota_archaeon_TFH18918.1:0.0739825043,partial_Candidatus_Bathyarchaeota_archaeon_RLI03529.1:0.0648496372)9.4/98:0.0325455136,(Candidatus_Bathyarchaeota_archaeon_TRO52927.1:0.0568012872,partial_Candidatus_Bathyarchaeota_archaeon_TFH12509.1:0.0532861923)99.8/100:0.0806793399)99.8/100:0.1106449574)97.1/100:0.0644873255)95.9/97:0.0609951660)78.6/97:0.0459535994)100/100:0.1452306618,((Candidatus_Bathyarchaeota_archaeon_RJS85685.1:0.0070969032,Candidatus_Bathyarchaeota_archaeon_RLI12767.1:0.0058692462)100/100:0.2293099831,(Candidatus_Bathyarchaeota_archaeon_RLI51474.1:0.1458735143,miscellaneous_Crenarchaeota_group_archaeon_SMTZ1-55_KON27674.1:0.1719894926)89.2/100:0.0463666275)99.2/100:0.0866006497)96/100:0.0619750280,Candidatus_Bathyarchaeota_archaeon_B23_KYH38201.1:0.2774774563)100/100:0.1896646505)98.4/100:0.0631311275)69.1/99:0.0538219732,(((Candidatus_Bathyarchaeota_archaeon_B24-2_PDM26305.1:0.0000028008,Candidatus_Bathyarchaeota_archaeon_HDM45079.1:0.0037350305)89.9/100:0.0075749187,Candidatus_Bathyarchaeota_archaeon_RLI22983.1:0.0036862465)75.7/100:0.0240012143,Candidatus_Bathyarchaeota_archaeon_RLI27158.1:0.0049868490)100/100:0.3372775775)77.1/99:0.0681591286)97.5/95:0.0720381322,((Candidatus_Bathyarchaeota_archaeon_HDO19930.1:0.0031990340,Candidatus_Verstraetearchaeota_archaeon_RLE56549.1:0.0005236313)100/100:0.1161766519,((Candidatus_Bathyarchaeota_archaeon_HFO39160.1:0.0317816765,Candidatus_Bathyarchaeota_archaeon_HGZ45097.1:0.0486490858)25.6/94:0.0267093311,(Candidatus_Bathyarchaeota_archaeon_HGK25443.1:0.0000028916,Candidatus_Bathyarchaeota_archaeon_HGU45527.1:0.0000025215)99.9/100:0.0861501319)100/100:0.1778711445)100/100:0.2308296807)74.1/87:0.0377404806,((((((bacterium_HEC38742.1:0.0847966890,Candidatus_Lokiarchaeota_archaeon_NHJ21377.1:0.0729278961)100/100:0.2886383258,((Candidatus_Bathyarchaeota_archaeon_HGC54988.1:0.1433017594,Thaumarchaeota_archaeon_NHV99959.1:0.2594843677)99.5/100:0.0663462784,((((Candidatus_Bathyarchaeota_archaeon_HGM92512.1:0.0000022491,Candidatus_Bathyarchaeota_archaeon_HGQ37748.1:0.0000028916)100/100:0.1782119832,Candidatus_Bathyarchaeota_archaeon_RLI22864.1:0.1154971941)99.9/100:0.0920224235,(((Candidatus_Bathyarchaeota_archaeon_TET20444.1:0.0181038124,Candidatus_Bathyarchaeota_archaeon_TEU04661.1:0.0106844106)94.2/100:0.0324870849,Candidatus_Bathyarchaeota_archaeon_NIV45097.1:0.2166932463)98.9/100:0.0557624662,Theionarchaea_archaeon_DG-70-1_KYK36137.1:0.2054022232)32.6/100:0.0324175411)23.5/98:0.0244887503,((Candidatus_Thorarchaeota_archaeon_NHI88057.1:0.1598800838,Candidatus_Thorarchaeota_archaeon_RDE16303.1:0.0621577090)99.2/100:0.0716650915,Candidatus_Thorarchaeota_archaeon_RDE11267.1:0.1463215713)100/100:0.2841662689)19.2/51:0.0270991270)98.3/100:0.0804309790)99.9/100:0.1656137122,(Candidatus_Bathyarchaeota_archaeon_HGM84205.1:0.1102600392,Candidatus_Bathyarchaeota_archaeon_HGU08782.1:0.1632599350)100/100:0.2961243640)98.5/100:0.1083542070,(((Candidatus_Bathyarchaeota_archaeon_HDI07468.1:0.0018431015,Candidatus_Bathyarchaeota_archaeon_RLI29446.1:0.0018531211)78.9/100:0.0042353393,Candidatus_Bathyarchaeota_archaeon_RLG90683.1:0.0031742199)100/100:0.3233230405,(((((Candidatus_Bathyarchaeota_archaeon_HEH84807.1:0.0700281834,Candidatus_Bathyarchaeota_archaeon_HHD38763.1:0.2416611621)96/100:0.0436607284,(Candidatus_Bathyarchaeota_archaeon_RBG_13_46_16b_OGD45589.1:0.1155326878,Candidatus_Bathyarchaeota_archaeon_HGW36707.1:0.3064285318)100/100:0.1521228188)65.5/100:0.0225714834,Candidatus_Bathyarchaeota_archaeon_NIU38654.1:0.2042820130)99.6/100:0.0566977620,(((((Candidatus_Bathyarchaeota_archaeon_HGL37959.1:0.0771512085,Candidatus_Bathyarchaeota_archaeon_HGO01221.1:0.3426429889)66.9/87:0.0209034280,(Candidatus_Bathyarchaeota_archaeon_HGW55353.1:0.0515490179,Candidatus_Bathyarchaeota_archaeon_HHJ04963.1:0.0446568982)100/100:0.0632332810)97.3/87:0.0329738038,Candidatus_Bathyarchaeota_archaeon_PMB74149.1:0.1110843292)80.9/87:0.0179438644,((Candidatus_Bathyarchaeota_archaeon_HGN51686.1:0.0804028833,Candidatus_Bathyarchaeota_archaeon_HHP77825.1:0.0609464897)97.7/100:0.0342517030,Candidatus_Bathyarchaeota_archaeon_PMB74105.1:0.0910461163)86.4/100:0.0169025479)100/100:0.0904982486,((Candidatus_Bathyarchaeota_archaeon_HGZ26083.1:0.0652745363,Candidatus_Bathyarchaeota_archaeon_PMB74538.1:0.0873954874)97.9/100:0.0315034994,Candidatus_Bathyarchaeota_archaeon_RJS77636.1:0.1170640591)77.6/100:0.0204914836)92.2/97:0.0255795503)84.7/96:0.0165452389,(((Candidatus_Bathyarchaeota_archaeon_RJS68236.1:0.0000025875,(partial_Candidatus_Bathyarchaeota_archaeon_RLI11233.1:0.0118294339,Candidatus_Bathyarchaeota_archaeon_RLI42900.1:0.0109503362)74/100:0.0020573169)100/100:0.0762413001,Candidatus_Bathyarchaeota_archaeon_RJS79350.1:0.1246313166)99.9/100:0.0663521962,Candidatus_Bathyarchaeota_archaeon_TET65194.1:0.1407145744)12/72:0.0125509887)99.9/100:0.0974030869)90.5/100:0.0508622827)77.3/58:0.0422510537,(((((((((Candidatus_Bathyarchaeota_archaeon_B26-2_KYH41541.1:0.0871732921,(Candidatus_Bathyarchaeota_archaeon_HDN02265.1:0.0018418341,Candidatus_Bathyarchaeota_archaeon_RJS86014.1:0.0017815804)100/100:0.1919504762)82.2/100:0.0311427041,(((Candidatus_Bathyarchaeota_archaeon_RJS67848.1:0.0000026639,Candidatus_Bathyarchaeota_archaeon_RLG98193.1:0.0018660847)8/37:0.0018646776,Candidatus_Bathyarchaeota_archaeon_RJS79177.1:0.0000026913)83.9/94:0.0061993196,partial_Candidatus_Bathyarchaeota_archaeon_B26-1_KYH40660.1:0.0108460813)100/100:0.0716818123)100/100:0.1375471496,(Candidatus_Bathyarchaeota_archaeon_ex4484_231_OYT50152.1:0.1886753921,((Candidatus_Bathyarchaeota_archaeon_RJS88213.1:0.0000021184,Candidatus_Bathyarchaeota_archaeon_RLI06721.1:0.0018553285)77.2/100:0.0050184961,Candidatus_Bathyarchaeota_archaeon_RLI02556.1:0.0005538206)100/100:0.1534203269)97.5/100:0.0534650735)90.2/100:0.0384797552,((((Candidatus_Bathyarchaeota_archaeon_HFZ48995.1:0.1184431561,Candidatus_Bathyarchaeota_archaeon_HGL51491.1:0.1808922634)99.7/100:0.0781090831,(Candidatus_Bathyarchaeota_archaeon_HGM50633.1:0.1343645228,Candidatus_Bathyarchaeota_archaeon_HGM52039.1:0.1120663394)99.3/100:0.0666674256)84.5/96:0.0158191458,(Candidatus_Bathyarchaeota_archaeon_HGN48989.1:0.0866888642,Candidatus_Bathyarchaeota_archaeon_HGQ51944.1:0.0845424446)99.2/100:0.0565371187)99.6/96:0.0768463442,Candidatus_Bathyarchaeota_archaeon_HGK54908.1:0.1564513121)100/100:0.1337152070)99/100:0.0770389629,(Candidatus_Bathyarchaeota_archaeon_RLI07831.1:0.0880401247,Candidatus_Bathyarchaeota_archaeon_TEU10369.1:0.1221530595)100/100:0.2982633422)97/98:0.0520734980,(Candidatus_Bathyarchaeota_archaeon_BA1_KPV61634.1:0.2199965648,Candidatus_Bathyarchaeota_archaeon_RLI46432.1:0.2146569744)87.4/59:0.0645366165)72.9/58:0.0213698176,Candidatus_Bathyarchaeota_archaeon_HGM53028.1:0.5842878593)89.3/57:0.0246448202,((Candidatus_Bathyarchaeota_archaeon_HHS69907.1:0.2856688577,Candidatus_Bathyarchaeota_archaeon_HGD16958.1:0.3236454579)80.9/100:0.0506967044,Candidatus_Bathyarchaeota_archaeon_HGC56903.1:0.3693381838)94.9/95:0.0540179045)97.8/72:0.0537540318,(((Candidatus_Bathyarchaeota_archaeon_HGU07910.1:0.0959181270,Nitrososphaeria_archaeon_HHF85322.1:0.1520320817)100/100:0.1813249809,(Nitrososphaeria_archaeon_HFZ39143.1:0.0472470773,Nitrososphaeria_archaeon_HGT96575.1:0.0452406062)100/100:0.1865947062)100/100:0.1751765537,Thermoprotei_archaeon_RLE92062.1:0.5109502389)76.4/89:0.0379759859)46.3/52:0.0168121201)93/50:0.0331282757,Candidatus_Korarchaeota_archaeon_NIQ07954.1:0.6349895475)93.6/99:0.0271976812)96/88:0.0349415295,((((Candidatus_Bathyarchaeota_archaeon_B24-2_PDM25894.1:0.0021515726,(partial_Candidatus_Bathyarchaeota_archaeon_RLG99034.1:0.0063095107,Candidatus_Bathyarchaeota_archaeon_HDN62542.1:0.0069363274)40.4/96:0.0041304438)100/100:0.1809583304,Candidatus_Bathyarchaeota_archaeon_RLI34964.1:0.3183621058)97.8/100:0.0998944450,(Candidatus_Korarchaeota_archaeon_HIE22963.1:0.1216789860,Candidatus_Korarchaeota_archaeon_RLG49080.1:0.0711701867)99.8/100:0.1243838946)99.8/100:0.1197191093,(Candidatus_Bathyarchaeota_archaeon_HGK13530.1:0.2671564768,Candidatus_Verstraetearchaeota_archaeon_NHV45028.1:0.2461568815)98.5/100:0.1157376770)78.5/97:0.0518583366)98.2/93:0.0691606920,((Candidatus_Bathyarchaeota_archaeon_B24_KYH37758.1:0.0000028916,Candidatus_Bathyarchaeota_archaeon_RLI26545.1:0.0056413178)100/100:0.1591254132,((Candidatus_Bathyarchaeota_archaeon_HGJ10229.1:0.0318743519,((Candidatus_Bathyarchaeota_archaeon_HGU93146.1:0.0104672962,Candidatus_Bathyarchaeota_archaeon_HHN45170.1:0.0207993244)91.6/100:0.0131569449,Candidatus_Bathyarchaeota_archaeon_HHG27614.1:0.0217433374)63.8/100:0.0187882935)92.5/100:0.0462645831,Candidatus_Bathyarchaeota_archaeon_HGM91940.1:0.0603133770)99.9/100:0.1213246587)100/100:0.2222125483)94/96:0.0625540052,(Candidatus_Bathyarchaeota_archaeon_HGQ73425.1:0.0946942052,Candidatus_Bathyarchaeota_archaeon_HHP93088.1:0.0739900463)100/100:0.3788228715)99.9/96:0.1030286016)61.8/92:0.0474133982)62.1/84:0.0229399382,((Acidilobales_archaeon_HHR44160.1:0.0000027005,Desulfurococcaceae_archaeon_HEV72799.1:0.0018608708)99.4/100:0.0753695025,Desulfurococcaceae_archaeon_HGQ25885.1:0.1054942634)100/100:0.4886145475)77.7/84:0.0741786757,(Nitrososphaeria_archaeon_HDD40511.1:0.0015441327,(Thaumarchaeota_archaeon_RLG09008.1:0.0018434376,Thaumarchaeota_archaeon_RLG00551.1:0.0092465398)32/55:0.0021423873)100/100:0.3953267584)68.8/86:0.0815487482,Thermoprotei_archaeon_RLG78962.1:0.5173857096)99.6/100:0.6415721956,((((((((((((((((((((((ABL88146.1:0.0000022288,Pyrobaculum_islandicum_WP_0532403:0.0000022450)100/100:0.1006292998,((AKT35015.1:0.0099896603,Pyrobaculum_sp._HEV11236.1:0.0000020126)99.9/100:0.0398028077,(partial_Pyrobaculum_sp._JCHS_4_KUO82815.1:0.0354154950,Pyrobaculum_sp._HHP70481.1:0.0191852617)94.6/93:0.0226413741)96.8/93:0.0249473981)74.6/100:0.0186582865,(Pyrobaculum_neutrophilum_V24Sta_ACB40237.1:0.0000028782,Pyrobaculum_neutrophilum_WP_1486823:0.0000028916)100/100:0.1030661487)71.4/58:0.0185768380,(Pyrobaculum_aerophilum_WP_0110093:0.0200796783,Pyrobaculum_aerophilum_WP_1164210:0.0043062320)100/100:0.0946034023)30.7/56:0.0079789726,(Pyrobaculum_arsenaticum_WP_0119013:0.0086656723,Pyrobaculum_oguniense_TE7_AFA38277.1:0.0068582974)100/100:0.0742955786)91.2/58:0.0184860382,Pyrobaculum_ferrireducens_WP_0142878:0.0948923875)95.7/99:0.0291478619,ABO08465.1:0.0625375544)100/100:0.1000566665,(((AEA13615.1:0.0000022615,Thermoproteus_uzoniensis_WP_0528862:0.0000021797)98.1/100:0.0276009904,((Thermoproteus_sp._CP80_WP_0812466:0.0082325567,Thermoproteus_sp._HES61971.1:0.0020262489)10.6/94:0.0020062013,Thermoproteus_sp._JCHS_4_KUO87003.1:0.0021084978)99.7/97:0.0443346190)97.2/99:0.0372847278,Thermoproteus_tenax_WP_0141272:0.0532771895)100/100:0.1243217436)100/100:0.1568964656,(((Caldivirga_maquilingensis_WP_0121850:0.1114213320,((Caldivirga_sp._MG_3_KUO86253.1:0.0000028916,Caldivirga_sp._MU80_WP_0667970:0.0040907310)0/100:0.0000029378,Caldivirga_sp._NAZ27992.1:0.0020941389)100/100:0.1214350743)100/100:0.1429533543,(((Vulcanisaeta_distributa_WP_0133351:0.0561344973,Vulcanisaeta_moutnovskia_WP_0136042:0.0497445367)98.2/100:0.0361497954,((Vulcanisaeta_sp._EB80_WP_0812266:0.0082621747,Vulcanisaeta_sp._HHP78123.1:0.0086667597)99.6/100:0.0300538657,Vulcanisaeta_sp._MG_3_KUO88989.1:0.0201889609)99.3/100:0.0373357918)96.5/100:0.0427529804,Vulcanisaeta_thermophila_WP_0698073:0.1248024944)100/100:0.1683175945)0/21:0.0542290548,Thermocladium_sp._ECH_B_KUO92999.1:0.2994676756)100/100:0.1320085317)99.8/100:0.1131225590,((((((Acidilobus_saccharovorans_WP_0132671:0.0725033054,Acidilobus_sp._7A_WP_1173549:0.0615903871)99.5/100:0.0792693042,((Acidilobus_sp._NAZ39443.1:0.0019230817,uncultured_Acidilobus_sp._CIS_ESQ21766.1:0.0018922257)90.8/100:0.0088635180,(uncultured_Acidilobus_sp._JCHS_ESQ24357.1:0.0125540516,uncultured_Acidilobus_sp._MG_ESQ22829.1:0.0038905421)93.8/99:0.0128084156)100/99:0.1026917779)100/100:0.1703664895,((Caldisphaera_lagunensis_WP_0152327:0.0787028693,Caldisphaera_sp._PMP59903.1:0.0365620737)98.7/100:0.0633524368,Caldisphaera_sp._PMP61153.1:0.1329959750)99.9/100:0.1362480824)99.8/100:0.1279090471,Crenarchaeota_archaeon_NOZ30394.1:0.1985805862)99.8/100:0.1553622591,((((((ALL00376.1:0.0000028916,Pyrodictium_delaneyi_WP_0554106:0.0000028916)100/100:0.1106235037,Pyrodictium_occultum_KSW11546.1:0.1047057268)97.5/100:0.0536439901,Crenarchaeota_archaeon_NOZ88982.1:0.1739733592)45.6/92:0.0234225220,Hyperthermus_sp._RUM47505.1:0.1699380664)100/100:0.1175507370,Hyperthermus_butylicus_WP_0118215:0.1518142181)100/100:0.1069872700,Crenarchaeota_archaeon_NPA97065.1:0.1733877930)100/100:0.2987931342)92/98:0.0698020732,Spirochaetes_bacterium_RKY01492.1:0.6010894633)52.2/92:0.0367793118)83.6/94:0.0554504655,(((Thermofilum_sp._HFC49723.1:0.0239816448,Thermoprotei_archaeon_RLE91251.1:0.0396285987)100/100:0.3294079398,(Thermofilum_sp._ex4484_79_OYT32181.1:0.0170786464,Thermoprotei_archaeon_RLF08460.1:0.0130257299)100/100:0.3726377833)92.6/100:0.0861408525,((((Thermofilum_adornatum_HDP15400.1:0.0040459919,(Thermofilum_adornatum_WP_0209619:0.0018492409,Thermofilum_sp._NAZ25366.1:0.0118432444)65/100:0.0018907394)100/100:0.1979925721,Thermofilum_pendens_WP_0117517:0.1208396349)100/100:0.1409794084,Thermofilum_sp._NZ13_PLJ77843.1:0.2667006702)88.1/100:0.0594531478,((((Thermofilum_pendens_HEB48769.1:0.0000024431,Thermofilum_pendens_HHP04352.1:0.0018813716)100/100:0.0712004710,Thermofilum_pendens_HGI43095.1:0.0397929377)99.9/100:0.0999329502,Thermofilum_sp._HGN94337.1:0.1796313129)99.9/100:0.1056830792,Thermoprotei_archaeon_RLE61443.1:0.2297572163)15.8/89:0.0469399328)100/100:0.1813811802)95.2/95:0.0623427810)90/98:0.0475056126,(((Thermofilum_sp._ex4484_82_OYT29225.1:0.0019038102,Thermoprotei_archaeon_RLE84379.1:0.0000028916)0/7:0.0000022823,Thermoprotei_archaeon_RLE76698.1:0.0019060433)100/100:0.2001316339,(Thermoprotei_archaeon_RLE64790.1:0.1122140320,Thermoprotei_archaeon_RLE72851.1:0.1145538978)100/100:0.0909179196)100/100:0.1903351628)95.5/99:0.0414105671,(((((((((((((((((((ACJ16237.1:0.0000028916,Thermococcus_onnurineus_WP_0480551:0.0000028916)0/98:0.0000023060,unclassified_Thermococcus_WP_1677118:0.0019198309)88.3/100:0.0052905504,Thermococcus_sp._GR6_WP_1677309:0.0071237026)94/100:0.0134699800,Thermococcus_sp._LS1_WP_1679007:0.0155386303)75.6/100:0.0095702679,(Thermococcus_piezophilus_WP_0686674:0.0120626724,Thermococcus_sp._CX2_WP_1679064:0.0110949753)96.2/100:0.0157842509)98.7/100:0.0283347644,Palaeococcus_pacificus_WP_0481655:0.0675038460)42.1/99:0.0071923870,((((ALM74917.1:0.0000028916,Thermococcus_barophilus_WP_0569337:0.0000028916)91.5/100:0.0037934907,Thermococcus_barophilus_WP_0134670:0.0000028908)90.2/100:0.0122560287,unclassified_Thermococcus_WP_1678860:0.0303505805)100/100:0.0619027330,Thermococcus_paralvinellae_WP_0426803:0.0323693580)100/100:0.0623851864)91.6/95:0.0165737737,((SEV88842.1:0.0000028916,Thermococcus_thioreducens_WP_0746313:0.0000028916)93.9/100:0.0110690760,Thermococcus_sp._M36_WP_1678946:0.0127031934)96.6/100:0.0221923452)100/100:0.0511882731,(((((((KUK18309.1:0.0019026546,Thermococcus_sibiricus_WP_0158487:0.0000023263)99.5/100:0.0268848439,(Thermococcus_sp._EP1_WP_0552821:0.0018747880,Thermococcus_sp._MV5_WP_1678875:0.0000021631)99.9/100:0.0335765584)95.1/97:0.0167294854,(Thermococcus_sp._2319x1_WP_0589460:0.0097546204,(((Thermococcus_litoralis_FOR_WP_004066104.1:0.0000028916,Thermococcus_litoralis_WP_0040661:0.0000028916)91.4/100:0.0094726217,Thermococcus_sp._101_C5_WP_1528794:0.0000029089)77.3/100:0.0142881658,Thermococcus_sp._PK_WP_0426994:0.0107847679)96.4/100:0.0131673489)88.9/97:0.0084016229)78.5/94:0.0060091603,(((Thermococcus_litoralis_HDD31762.1:0.0141033344,Thermococcus_litoralis_HHH99919.1:0.0000028916)94.8/100:0.0133996051,Thermococcus_litoralis_WP_0870365:0.0203983278)89.1/100:0.0093026573,(Thermococci_archaeon_RLF74827.1:0.0000023734,(Thermococci_archaeon_RLF82500.1:0.0000028970,Thermococci_archaeon_RLF83784.1:0.0019141908)91/100:0.0038123058)99.9/100:0.0362232788)98.4/100:0.0226927613)99/100:0.0290487980,(Thermococcus_sp._P6_WP_0888832:0.0416212845,(partial_Thermococci_archaeon_RLF89321.1:0.0000028916,Thermococci_archaeon_RLF75215.1:0.0000028916)100/100:0.0848385839)18.8/83:0.0095001636)96.7/99:0.0247975298,Thermococcus_peptonophilus_WP_0623906:0.0539700890)93.8/99:0.0287028412,((Palaeococcus_ferrophilus_WP_0481509:0.0572620912,Thermococcus_celer_WP_0888638:0.0828743458)77.8/45:0.0121949019,(Thermococcus_gorgonarius_WP_0888860:0.0074105405,(Thermococcus_pacificus_WP_0888549:0.0077787692,Thermococcus_zilligii_WP_0104781:0.0495514159)94.1/98:0.0111918757)82.1/98:0.0119266094)90.9/45:0.0144747812)95.9/93:0.0258373746)85.7/95:0.0284800690,Pyrococcus_yayanosii_WP_0139052:0.0601675650)94.9/92:0.0260421878,(Pyrococcus_sp._ST04_WP_0147342:0.0244887655,(Thermococci_archaeon_RLF91738.1:0.0255647856,Thermococcus_chitonophagus_WP_0685781:0.0170249270)27.7/85:0.0074651821)87.7/94:0.0180492596)94.1/95:0.0258098072,Pyrococcus_furiosus_FOR_O93738:0.0838836955)99.2/97:0.0276951433,((BAA30377.1:0.0000027548,Pyrococcus_horikoshii_WP_0480533:0.0000028916)100/100:0.0520083576,Pyrococcus_abyssi_WP_0108683:0.0226106224)90.7/96:0.0119860835)72.8/87:0.0056439986,Pyrococcus_sp._NA2_WP_0137493:0.0265760488)99.8/99:0.0782713556,(Desulfurococcaceae_archaeon_HGJ18103.1:0.0546685799,Desulfurococcaceae_archaeon_HGM80061.1:0.0512578659)100/100:0.1242243591)98.6/100:0.0858636722,((AEH50937.1:0.0000024058,Pseudothermotoga_thermarum_WP_0414463:0.0000028916)100/100:0.1840773056,((((((Pseudothermotoga_hypogea_DSM_11164___NBRC_106472_AJC72910.1:0.0000028916,Pseudothermotoga_hypogea_WP_0315030:0.0000028916)0/100:0.0000026718,Pseudothermotoga_hypogea_HGY18112.1:0.0000028916)98.7/100:0.0269960187,Thermotoga_sp._50_64_KUK03638.1:0.0147924640)98.8/100:0.0526977401,(Thermotoga_caldifontis_WP_0410765:0.0114967587,Thermotoga_sp._Ku-13t_WP_1652759:0.0192818108)83.6/100:0.0281559653)100/100:0.1574999049,Thermotoga_profunda_WP_0410814:0.1347315977)34.2/95:0.0409931347,(Pseudothermotoga_sp._HBT26815.1:0.0000029351,Pseudothermotoga_WP_0120025:0.0000021088)100/100:0.1657407986)97.3/96:0.0701272860)100/100:0.2428489240)73.7/100:0.0722372966,((Candidatus_Acetothermia_bacterium_RLE28122.1:0.0637716290,Euryarchaeota_archaeon_HEC96362.1:0.0468387304)99/100:0.0681333627,(partial_Thermoplasmata_archaeon_RLF65651.1:0.0038364249,Thermoprotei_archaeon_HDJ51210.1:0.0035706828)100/100:0.1157689422)99.8/100:0.1066685070)100/100:0.1997764787,(Desulfurococcaceae_archaeon_HDJ83710.1:0.2433615939,((partial_Thermoprotei_archaeon_RLG87122.1:0.1655392964,Thermoprotei_archaeon_RLG77126.1:0.1599772146)100/100:0.1619382574,(Aeropyrum_sp._HGQ49215.1:0.2263671346,((Desulfurococcaceae_archaeon_AG1_WP_1091600:0.0000028916,GAY25774.1:0.0020095224)73.9/100:0.0038696707,Desulfurococcaceae_archaeon_PWV37788.1:0.0061958815)100/100:0.1853259850)100/100:0.2345918636)58.9/98:0.0850878018)87.9/97:0.0393557395)71.2/96:0.0214616359,((((Candidatus_Bathyarchaeota_archaeon_HDI07531.1:0.0000028916,Candidatus_Bathyarchaeota_archaeon_RLG91157.1:0.0018996234)100/100:0.1470197512,(Candidatus_Bathyarchaeota_archaeon_HGK74926.1:0.1585064093,Candidatus_Bathyarchaeota_archaeon_HGL60789.1:0.1480428605)99.6/100:0.0980920243)99.7/100:0.0956471201,(Candidatus_Bathyarchaeota_archaeon_RLI17797.1:0.1145128732,partial_Candidatus_Bathyarchaeota_archaeon_RLG98593.1:0.0975665764)99.8/100:0.1141516563)98.4/100:0.0685884723,(Candidatus_Bathyarchaeota_archaeon_HDM27076.1:0.0045097999,Candidatus_Bathyarchaeota_archaeon_RLI30183.1:0.0012152241)100/100:0.2837438216)99.4/100:0.0870210522)99.5/99:0.0595127740)94.4/95:0.0318579370,((((Candidatus_Bathyarchaeota_archaeon_HDO20236.1:0.0000025266,Candidatus_Verstraetearchaeota_archaeon_RLE57114.1:0.0019044773)100/100:0.2676062101,((Candidatus_Bathyarchaeota_archaeon_HGK25444.1:0.0000028916,Candidatus_Bathyarchaeota_archaeon_HGU45629.1:0.0000022458)100/100:0.1395874507,(Candidatus_Bathyarchaeota_archaeon_HHL04727.1:0.0019912082,Candidatus_Bathyarchaeota_archaeon_HHR27573.1:0.0000023944)100/100:0.1236639138)100/100:0.1877715980)99.4/100:0.1045066417,((Crenarchaeota_archaeon_NPA97951.1:0.2204117900,((((Desulfurococcaceae_archaeon_HDJ83634.1:0.0044367695,Euryarchaeota_archaeon_HEC96089.1:0.0047649576)43.8/98:0.0047369576,Thermoprotei_archaeon_RLG89763.1:0.0000027882)100/100:0.1048608380,(Staphylothermus_hellenicus_WP_0131435:0.0261150001,Staphylothermus_marinus_WP_0118394:0.0215875993)99.8/100:0.0768430325)98.9/100:0.0634097168,(((Desulfurococcales_archaeon_ex4484_58_OYT40795.1:0.0958609721,Staphylothermus_marinus_HGM58737.1:0.1373733888)77.9/100:0.0549351523,Staphylothermus_marinus_HGM59107.1:0.1710425753)99.2/100:0.0729025326,((((Desulfurococcaceae_archaeon_HES91481.1:0.1356974043,(Desulfurococcaceae_archaeon_HHR23637.1:0.1330982623,Desulfurococcaceae_archaeon_HGN17592.1:0.1487173121)96/100:0.0680028675)96.2/100:0.0642306547,Fervidicoccus_sp._PNV81632.1:0.3682889040)96.7/10:0.0553980523,((((((Desulfurococcus_amylolyticus_1221n_ACL11301.1:0.0000028916,Desulfurococcus_amylolyticus_WP_0480588:0.0000028916)75.5/100:0.0017714318,Desulfurococcus_amylolyticus_WP_0426677:0.0056927698)95.8/100:0.0148318048,Desulfurococcus_amylolyticus_WP_0147678:0.0043962286)100/100:0.1106776550,(Desulfurococcus_mucosus_WP_0135616:0.0000024283,Desulfurococcus_mucosus_WP_0480786:0.0000028916)100/100:0.1363264188)99.4/100:0.0745046319,(Thermosphaera_aggregans_HEF87892.1:0.0283014395,Thermosphaera_aggregans_WP_0131289:0.0528724735)100/100:0.1828831870)52.2/99:0.0145102693,((Thermogladius_calderae_HHP67913.1:0.0117850488,Thermogladius_sp._NAZ27342.1:0.0144820194)99.9/100:0.0884434180,Thermogladius_calderae_WP_0147372:0.0963336819)100/100:0.2256212474)81.4/98:0.0398432132)25.3/8:0.0260125109,(Fervidicoccus_fontis_PMB76367.1:0.0000028673,Fervidicoccus_fontis_WP_0145580:0.0019011046)100/100:0.4386936373)97.7/100:0.0585876814)94.9/100:0.0519927412)97/100:0.0728753914)99.6/100:0.0878342016,(partial_Thermoprotei_archaeon_RLG79163.1:0.1785991251,Thermoprotei_archaeon_RLG84351.1:0.2034411998)99.2/100:0.0849180377)100/100:0.1500606245)95.4/88:0.0436054145,((Candidatus_Bathyarchaeota_archaeon_HGI38379.1:0.0494294777,Candidatus_Bathyarchaeota_archaeon_HGK12421.1:0.0537058392)100/100:0.3008821550,(((((Deltaproteobacteria_bacterium_HDY22428.1:0.0195253740,Deltaproteobacteria_bacterium_HGV80053.1:0.0123502298)100/100:0.1354744427,((((Deltaproteobacteria_bacterium_HFG18369.1:0.1411928656,Deltaproteobacteria_bacterium_SM23_61_KPK91297.1:0.0664593438)100/100:0.0794131639,(Deltaproteobacteria_bacterium_HFM54868.1:0.0467956376,partial_Deltaproteobacteria_bacterium_RBG_19FT_COMBO_46_12_OGQ06134.1:0.0523510698)97.9/100:0.0411836687)76.7/77:0.0235224267,Deltaproteobacteria_bacterium_RPJ11972.1:0.1620534970)53.2/77:0.0270362016,(Deltaproteobacteria_bacterium_HFZ30884.1:0.0355248714,Deltaproteobacteria_bacterium_HGU78579.1:0.0171554052)100/100:0.1320787718)86.6/91:0.0501652646)100/100:0.1823564088,Desulfobacteraceae_bacterium_RJR30678.1:0.4372768947)99.8/100:0.1688262861,Thermococci_archaeon_RLF94423.1:0.2886045668)97.6/100:0.1010456429,((candidate_division_MSBL1_archaeon_SCGC-AAA259B11_KXA90494.1:0.0000028880,partial_candidate_division_MSBL1_archaeon_SCGC-AAA259D14_KXA88647.1:0.0000022590)100/100:0.5214530022,((((((((Acidobacteria_bacterium_HAV41624.1:0.0042359867,Acidobacteria_bacterium_NMC66264.1:0.0041309378)100/100:0.1358680000,(Candidatus_Aminicenantes_bacterium_HFK09954.1:0.0164105641,Candidatus_Aminicenantes_bacterium_NPV83762.1:0.0355468962)93.5/100:0.0194315689)93/84:0.0276754982,Candidatus_Aminicenantes_bacterium_HHK85246.1:0.0414469176)60.5/84:0.0145453850,Candidatus_Aminicenantes_bacterium_PMP93590.1:0.0425519178)99/99:0.0475616769,(Candidatus_Aminicenantes_bacterium_HEI27129.1:0.0275575209,Candidatus_Aminicenantes_bacterium_HGZ01164.1:0.0073147205)100/100:0.0962530284)94.1/100:0.0469470766,(bacterium_TRZ91089.1:0.1098814723,(((Acidobacteria_bacterium_NLH76363.1:0.1221665083,OGD16298.1:0.0546793305)97.8/100:0.0417443516,Candidatus_Aminicenantes_bacterium_TFG58223.1:0.0256721514)99.9/100:0.1031156242,(Elusimicrobia_bacterium_HAH32146.1:0.1108923506,(OGR51155.1:0.0174066421,OGR73324.1:0.0386132303)100/100:0.2174674238)100/100:0.1161563566)99.7/100:0.0872735982)99.3/99:0.0765414556)92.7/99:0.0526813183,(Candidatus_Aminicenantes_bacterium_HDJ22451.1:0.0522958813,Candidatus_Aminicenantes_bacterium_RLE03451.1:0.0739677505)100/100:0.1298186995)95.5/100:0.0618920718,(Candidatus_Aminicenantes_bacterium_HFW75081.1:0.1948887381,((bacterium_NCO24796.1:0.0000028916,Candidatus_Atribacteria_bacterium_CG08_land_8_20_14_0_20_33_29_PIU24926.1:0.0000028916)72.7/100:0.0018905387,Candidatus_Atribacteria_bacterium_CG2_30_33_13_OIP71176.1:0.0000028810)100/100:0.2131027674)21.7/94:0.0308403897)100/100:0.6265958205)77.7/100:0.0790123186)97.5/98:0.0774304675)72.7/98:0.0462446222)28.9/74:0.0178611237)95.1/82:0.0251425483,((((((Candidatus_Bathyarchaeota_archaeon_B24_KYH36479.1:0.0023408496,partial_Candidatus_Bathyarchaeota_archaeon_RLI23713.1:0.0090571011)98.9/100:0.0584787067,Candidatus_Bathyarchaeota_archaeon_RJS74822.1:0.0673640989)100/100:0.1715143580,(Candidatus_Bathyarchaeota_archaeon_HGQ73056.1:0.1298762095,Candidatus_Bathyarchaeota_archaeon_HHP93335.1:0.1102453691)100/100:0.2957912293)100/100:0.1423317464,Candidatus_Bathyarchaeota_archaeon_HHS69950.1:0.4604003323)92/100:0.0622079884,(((((((Candidatus_Bathyarchaeota_archaeon_HDD70492.1:0.0022013331,((Candidatus_Bathyarchaeota_archaeon_RJS77940.1:0.0019177446,Candidatus_Bathyarchaeota_archaeon_RJS81576.1:0.0000028916)0/79:0.0000026899,Candidatus_Bathyarchaeota_archaeon_RLI17665.1:0.0038406242)75.7/100:0.0016337904)100/100:0.1286043673,(((Candidatus_Bathyarchaeota_archaeon_HGZ25706.1:0.0661564007,Candidatus_Bathyarchaeota_archaeon_PMB74521.1:0.0743705804)99.9/100:0.0722475141,((Candidatus_Bathyarchaeota_archaeon_HEH84799.1:0.1170127293,(partial_Candidatus_Bathyarchaeota_archaeon_CG07_land_8_20_14_0_80_47_9_PIU59390.1:0.1499544537,Candidatus_Bathyarchaeota_archaeon_RBG_13_46_16b_OGD44438.1:0.2054725737)93/100:0.0421168631)96.7/100:0.0373661580,Candidatus_Bathyarchaeota_archaeon_PMB75562.1:0.1023120637)88.3/99:0.0244477739)86.3/99:0.0196711386,((((Candidatus_Bathyarchaeota_archaeon_HEH33614.1:0.0000024365,Candidatus_Bathyarchaeota_archaeon_HEI51821.1:0.0000028916)64.7/100:0.0013259048,Candidatus_Bathyarchaeota_archaeon_HGC50969.1:0.0080013707)100/100:0.1708462391,(Candidatus_Bathyarchaeota_archaeon_TRO53278.1:0.1256924529,miscellaneous_Crenarchaeota_group-1_archaeon_SG8-32-3_KON31443.1:0.0885976513)100/100:0.2015731381)82.6/100:0.0507509982,(Candidatus_Bathyarchaeota_archaeon_WP_1198147:0.1623843041,partial_Candidatus_Bathyarchaeota_archaeon_TFH23340.1:0.2240914364)100/100:0.1734318026)100/100:0.1481450632)38.4/98:0.0105187720)90.8/99:0.0228915875,Candidatus_Bathyarchaeota_archaeon_TET64938.1:0.1620917399)93.9/99:0.0317206567,(((Candidatus_Bathyarchaeota_archaeon_HDN05560.1:0.0022212511,Candidatus_Bathyarchaeota_archaeon_RJS69601.1:0.0037911633)0/92:0.0000028539,(Candidatus_Bathyarchaeota_archaeon_RLI11820.1:0.0000028916,partial_Candidatus_Bathyarchaeota_archaeon_RLI14943.1:0.0000028916)0/96:0.0000024695)99.9/98:0.0893000556,Candidatus_Bathyarchaeota_archaeon_RJS79551.1:0.2179058517)99.8/100:0.0739187604)99.1/99:0.0506663498,(Candidatus_Bathyarchaeota_archaeon_HFY44807.1:0.0927629095,(Candidatus_Bathyarchaeota_archaeon_HGK44382.1:0.0595038260,(((Candidatus_Bathyarchaeota_archaeon_HGL37844.1:0.0025969458,Candidatus_Bathyarchaeota_archaeon_HGO11651.1:0.0000023162)100/100:0.0665519231,(Candidatus_Bathyarchaeota_archaeon_HGW55348.1:0.0214446540,(Candidatus_Bathyarchaeota_archaeon_HHI12006.1:0.0000028075,Candidatus_Bathyarchaeota_archaeon_HHJ04968.1:0.0078074454)98.9/100:0.0198961692)96/100:0.0206319271)97.1/100:0.0270208259,Candidatus_Bathyarchaeota_archaeon_HGN51694.1:0.0692874087)86.8/100:0.0215097891)94.2/100:0.0389438175)99.7/100:0.0604803355)94.5/99:0.0597439826,(((Candidatus_Bathyarchaeota_archaeon_HEN59635.1:0.0058883359,Candidatus_Bathyarchaeota_archaeon_HHM89911.1:0.0017939418)98/100:0.0324735334,(Candidatus_Bathyarchaeota_archaeon_HHI39539.1:0.0231340576,(Candidatus_Bathyarchaeota_archaeon_HHM89635.1:0.0042888852,Candidatus_Bathyarchaeota_archaeon_HHS27415.1:0.0130998759)81.2/100:0.0046213847)78.8/99:0.0095086643)100/100:0.1458975226,Candidatus_Bathyarchaeota_archaeon_HGO01225.1:0.2028389258)96.9/100:0.0559230608)99.8/100:0.0910944898,(Desulfobacterales_bacterium_NIR16468.1:0.2018601915,KPV61681.1:0.2383696378)99/100:0.0907572896)98.2/100:0.0678448878)52.2/97:0.0459428506,(((((archaeon_MQY82635.1:0.0147622363,Candidatus_Bathyarchaeota_archaeon_NQT08223.1:0.0116908577)100/100:0.1292876797,(Candidatus_Bathyarchaeota_archaeon_TET71837.1:0.0932781918,Candidatus_Bathyarchaeota_archaeon_MBQ03242.1:0.3195833047)63.9/63:0.0339737119)11.3/61:0.0329899101,(Candidatus_Bathyarchaeota_archaeon_RBG_13_52_12_OGD57272.1:0.2533311209,(Candidatus_Bathyarchaeota_archaeon_TEU10252.1:0.1336673512,Candidatus_Bathyarchaeota_archaeon_TRO49765.1:0.3242849364)41.8/98:0.0317987705)94.9/100:0.0542992789)100/100:0.1866652013,((Candidatus_Bathyarchaeota_archaeon_RLI07029.1:0.0484271323,partial_Candidatus_Bathyarchaeota_archaeon_B23_KYH38199.1:0.1147632498)98.3/100:0.0540317420,(Candidatus_Bathyarchaeota_archaeon_RLI17650.1:0.0030822762,partial_Candidatus_Bathyarchaeota_archaeon_RJS87130.1:0.0060712190)99.6/100:0.0696794992)99.9/100:0.1075275951)94.8/100:0.0666290636,(Candidatus_Bathyarchaeota_archaeon_RJS88933.1:0.0062321218,Candidatus_Bathyarchaeota_archaeon_RLI31186.1:0.0015996907)100/100:0.1812185273)100/100:0.1703844858)99.8/98:0.0964397729)98.1/100:0.0509851083,((((((Acidilobales_archaeon_HGT99777.1:0.1695187888,(Acidilobales_archaeon_HHQ65244.1:0.0093175866,Desulfurococcales_archaeon_NAZ14253.1:0.0024429122)100/100:0.1811809345)100/100:0.1956354248,Zestosphaera_tikiterensis_PUA33705.1:0.4728951669)21.2/85:0.0531684561,(Desulfurococcaceae_archaeon_HGU93947.1:0.1257190764,Desulfurococcaceae_archaeon_HHP52831.1:0.1949087700)100/100:0.1831064315)94.1/98:0.0667393627,(Thermoprotei_archaeon_RLG75067.1:0.2548061589,Desulfurococcales_archaeon_ex4484_42_OYT48835.1:0.3490407823)95.5/100:0.0853975309)97.8/100:0.1026363737,((Acidilobales_archaeon_HHR43218.1:0.0018643344,Desulfurococcaceae_archaeon_HEV72312.1:0.0000026601)100/100:0.2001200804,Desulfurococcaceae_archaeon_HGQ25602.1:0.2021360700)100/100:0.2562168133)81.8/93:0.0631426225,(Desulfurococcales_archaeon_ex4484_42_OYT45559.1:0.2643480901,Thermoprotei_archaeon_RLG88599.1:0.4331964102)76.3/82:0.0955664853)96.4/83:0.0660674918)99.9/98:0.1161480851,((((((Candidatus_Korarchaeota_archaeon_HEW01035.1:0.0202651691,((Candidatus_Korarchaeota_archaeon_HGD34256.1:0.0057955563,Candidatus_Korarchaeum_cryptofilum_WP_0123086:0.0058092971)83.1/100:0.0038732826,Candidatus_Korarchaeum_cryptofilum_WP_1257416:0.0000028802)92.1/100:0.0163641460)97.2/100:0.0425650587,Candidatus_Korarchaeota_archaeon_NZ13-K_RDD53495.1:0.0814416359)100/100:0.1389114632,partial_Candidatus_Korarchaeota_archaeon_RLG43426.1:0.1792237820)98.8/100:0.0931806071,(((Candidatus_Korarchaeota_archaeon_HGE30885.1:0.0020781951,Candidatus_Methanodesulfokores_washburnensis_RZN60388.1:0.0000025611)75.3/98:0.0020613953,Candidatus_Methanodesulfokores_washburnensis_WP_1256703:0.0020752148)83.3/100:0.0161964044,partial_Candidatus_Korarchaeota_archaeon_PNV77405.1:0.0279780943)100/100:0.3043627099)97.8/100:0.0811872658,(((Candidatus_Korarchaeota_archaeon_HIE23220.1:0.1269867601,Candidatus_Korarchaeota_archaeon_RLG41339.1:0.0938571243)100/100:0.1285808666,Candidatus_Korarchaeota_archaeon_RLG37583.1:0.3069744863)33.7/94:0.0523129401,(Candidatus_Korarchaeota_archaeon_RLG50248.1:0.0000021715,partial_Candidatus_Korarchaeota_archaeon_RLG52286.1:0.0000026166)100/100:0.2870231077)99.6/100:0.0971679299)99.3/100:0.1086399221,(Candidatus_Geothermarchaeota_archaeon_ex4572_27_PCN51054.1:0.3690326175,((Candidatus_Geothermarchaeota_archaeon_RLG61124.1:0.0037664735,Candidatus_Geothermarchaeota_archaeon_RLG62278.1:0.0000027523)79/100:0.0018824356,Thermoprotei_archaeon_HEW94113.1:0.0000022923)100/100:0.3150945926)100/100:0.2308573092)48.1/99:0.0325515125)77.2/98:0.0609337369,Candidatus_Geothermarchaeota_archaeon_RLG60313.1:0.3854016820)97.1/100:0.0761346993,(((partial_Thermoprotei_archaeon_RLE67416.1:0.4129790204,((Thermoprotei_archaeon_HDI74471.1:0.0000028916,Thermoprotei_archaeon_RLE83243.1:0.0000023152)99.9/100:0.1120458905,Thermoprotei_archaeon_RLE94751.1:0.1026163072)100/100:0.1835858981)39.9/100:0.0538144086,(partial_Thermoprotei_archaeon_RLE69536.1:0.3840567877,Thermofilum_sp._ex4484_79_OYT31245.1:0.2311949602)88.7/100:0.0799301002)98.6/100:0.0732764335,(partial_Thermoprotei_archaeon_RLE81068.1:0.2045794418,Thermoprotei_archaeon_RLE66039.1:0.1438670066)100/100:0.1726968434)99.8/100:0.1297927837)99.9/100:0.3280556150,((((((((AigG4_A8_peg_692_AOR2:0.0000028465,Nitrososphaeria_archaeon_HEP35793.1:0.0071687583)94.7/100:0.0232495834,((GC-10_S88_L004_.bin.51_3:0.0000020299,LGB-01_S94_L004_.bin.22_5:0.0018220875)100/100:0.0383000756,((((((((((Wolframiraptor_sinensis_Aig_GMQ_bin_10_3:0.0000000000,Wolframiraptor_sinensis_GMQP.bins.13.201907_2:0.0000000000):0.0000000000,Wolframiraptor_sinensis_GMQP.bins.4.201709_4:0.0000000000):0.0000000000,Wolframiraptor_sinensis_GMQP.bins.123.201808_3:0.0000000000):0.0000000000,Wolframiraptor_sinensis_GMQS.bins.10.201601_3:0.0000000000):0.0000000000,Wolframiraptor_sinensis_ZMQR.bins.33.201705_5:0.0000000000):0.0000000000,Wolframiraptor_sinensis_GMQP.bins.42.201803_2:0.0000000000):0.0000000000,Wolframiraptor_sinensis_GMQP.bins.28.201901_2:0.0000000000):0.0000023307,Wolframiraptor_sinensis_GMPQ.bins.56.201705_1:0.0000026327)84.6/100:0.0017892413,((Wolframiraptor_sinensis_ZMQR.bins.10.201709_4:0.0000028077,Wolframiraptor_sinensis_ZMQR.bins.22.201803_1:0.0000029168)0/80:0.0000027874,(Wolframiraptor_sinensis_ZMQR.bins.22.201901_3:0.0000028874,Wolframiraptor_sinensis_ZMQR.bins.6.201808_1:0.0000028874)90.8/100:0.0017912822)0/28:0.0000027889)87.2/98:0.0059346602,((Wolframiraptor_sinensis_Aig_JZ_bin_10_3:0.0000028916,Wolframiraptor_sinensis_JZ-2.bins.10.201601_3:0.0000028916)0/93:0.0000025300,Wolframiraptor_sinensis_JZ-1.bins.102.201705_3:0.0017880978)90.8/100:0.0066765619)100/100:0.0935447215)24.6/94:0.0224065074)100/100:0.1884826437,((Nitrososphaeria_archaeon_HDD66735.1:0.0000026688,partial_archaeon_RLG63586.1:0.0052623276)52/100:0.0019002768,Thaumarchaeota_archaeon_RLG11809.1:0.0000028965)100/100:0.1335356808)59/100:0.0278609137,(Thaumarchaeota_archaeon_RLG04495.1:0.0021052785,Thaumarchaeota_archaeon_RLG04649.1:0.0055159624)100/100:0.1026239243)97/100:0.0427772500,((Nitrososphaeria_archaeon_HDD40592.1:0.0000020467,Thaumarchaeota_archaeon_RLG00633.1:0.0000028916)0/99:0.0000022621,partial_Thaumarchaeota_archaeon_RLG07612.1:0.0023368846)100/100:0.1185318692)100/100:0.2128978218,Benthortus_lauensis_T2_175_2:0.3271372382)79.8/92:0.0823601229,((((((Nitrososphaeria_archaeon_HEQ24221.1:0.0000028916,Nitrososphaeria_archaeon_HGI27981.1:0.0000023462)0/45:0.0000022061,Nitrososphaeria_archaeon_HFP18535.1:0.0000028916)0/98:0.0000022102,Nitrososphaeria_archaeon_HHP51720.1:0.0037876664)99.7/100:0.0462059482,((GC-01_S82_L004_.bin.60_1:0.0000022476,(((GC-07_S87_L004_.bin.10_3:0.0000028916,GC-10_S88_L004_.bin.53_1:0.0000028916)0/82:0.0000025753,GC-06_S86_L004_.bin.32_4:0.0017706991)0/100:0.0000013104,MH-01_S100_L004_.bin.55_1:0.0000028916)0/54:0.0000023181)57.3/100:0.0017651352,(LGB-05_S96_L004_.bin.49_2:0.0053010126,S-04_S114_L004_.bin.26_1:0.0000023036)0/100:0.0000021523)99.7/100:0.0396534585)99.9/100:0.0665611394,((Terraquivivens_ruidianensis_JZ-2.bins.197.201705_1:0.0000022258,Terraquivivens_ruidianensis_JZ-2.bins.210.201808_1:0.0000026373)99.9/100:0.0651290765,(PUA33778.1:0.0000020692,Terraquivivens_rotoruensis_Aig_NZ13-MG1_4:0.0000025028)100/100:0.1088987012)98.7/100:0.0396186419)72.2/100:0.0149908831,((Nitrososphaeria_archaeon_HGM08898.1:0.0000028916,((((((((((((Terraquivivens_tengchongensis_DRTY-2.bins.95.201901_1:0.0000000000,Terraquivivens_tengchongensis_JZ-1.bins.90.201705_5:0.0000000000):0.0000000000,Terraquivivens_tengchongensis_DRTY-6.bins.154.201705_1:0.0000000000):0.0000000000,Terraquivivens_tengchongensis_GMQP.bins.100.201901_1:0.0000000000):0.0000000000,Terraquivivens_tengchongensis_GMPQ.bins.52.201705_3:0.0000000000):0.0000000000,Terraquivivens_tengchongensis_DRTY-7.bins.137.201803_2:0.0000000000):0.0000000000,Terraquivivens_tengchongensis_GMQP.bins.8.201907_1:0.0000000000):0.0000000000,Terraquivivens_tengchongensis_GMQP.bins.29.201808_3:0.0000000000):0.0000000000,Terraquivivens_tengchongensis_JZ-1.bins.47.201907_5:0.0000000000):0.0000000000,Terraquivivens_tengchongensis_DRTY-6.bins.169.201907_1:0.0000000000):0.0000000000,Terraquivivens_tengchongensis_SRBZ-1.bins.84.201901_4:0.0000000000):0.0000000000,Terraquivivens_tengchongensis_DRTY-6.bins.20.201901_2:0.0000000000):0.0000028916,Terraquivivens_tengchongensis_DRTY-6.bins.137.201803_1:0.0000028916)0/99:0.0000011635)0/99:0.0000022819,(Terraquivivens_tengchongensis_DRTY-1.bins.48.201901_3:0.0000021366,Terraquivivens_tengchongensis_GMQP.bins.19.201803_4:0.0022455833)0/99:0.0000023277)99.7/100:0.0585925056)100/100:0.2056244351)40.3/92:0.0365307318,(((Nitrososphaeria_archaeon_HGB90864.1:0.0959217363,(Nitrososphaeria_archaeon_HGU73868.1:0.0193735508,(((((GC-01_S82_L004_.bin.10_3:0.0000000000,GC-10_S88_L004_.bin.45_1:0.0000000000):0.0000000000,LGB-05_S96_L004_.bin.6_4:0.0000000000):0.0000000000,GC-11_S89_L004_.bin.8_4:0.0000000000):0.0000000000,GC-07_S87_L004_.bin.31_1:0.0000000000):0.0000028916,GC-06_S86_L004_.bin.5_2:0.0000028916)99.7/100:0.0339810729)97.4/100:0.0351359526)37.2/96:0.0327788390,((Nitrososphaeria_archaeon_HGK66995.1:0.0000027609,((((((Geocrenenecus_huangii_DRTY-6.bins.68.201901_2:0.0000000000,Geocrenenecus_huangii_JZ-1.bins.12.201901_3:0.0000000000):0.0000000000,Geocrenenecus_huangii_ZZQ.bins.13.201803_1:0.0000000000):0.0000000000,Geocrenenecus_huangii_JZ-1.bins.42.201709_3:0.0000000000):0.0000000000,Geocrenenecus_huangii_JZ-1.bins.80.201907_1:0.0000000000):0.0000000000,Geocrenenecus_huangii_JZ-1.bins.42.201705_3:0.0000000000):0.0000026500,Geocrenenecus_huangii_JZ-1.bins.116.201803_3:0.0000028916)0/84:0.0000029611)0/82:0.0000020303,((((Geocrenenecus_huangii_DRTY-6.bins.60.201803_3:0.0000000000,Geocrenenecus_huangii_DRTY-6.bins.90.201907_6:0.0000000000):0.0000000000,Geocrenenecus_huangii_DRTY-7.bins.33.201803_5:0.0000000000):0.0000000000,Geocrenenecus_huangii_DRTY-6.bins.93.201709_2:0.0000000000):0.0000026237,Geocrenenecus_huangii_DRTY-6.bins.62.201808_4:0.0000026113)81.6/100:0.0018610253)100/100:0.1198300454)99.4/100:0.0599899011,(((((Nitrososphaeria_archaeon_HGL62230.1:0.0000028916,((((((((((Geocrenenecus_dongiae_Aig_JZ_bin_15_1:0.0000000000,Geocrenenecus_dongiae_JZ-1.bins.49.201901_7:0.0000000000):0.0000000000,Geocrenenecus_dongiae_GMQP.bins.30.201808_5:0.0000000000):0.0000000000,Geocrenenecus_dongiae_ZZQ.bins.17.201803_5:0.0000000000):0.0000000000,Geocrenenecus_dongiae_SRBZ-1.bins.49.201901_3:0.0000000000):0.0000000000,Geocrenenecus_dongiae_JZ-1.bins.45.201709_3:0.0000000000):0.0000000000,Geocrenenecus_dongiae_JZ-1.bins.86.201803_6:0.0000000000):0.0000000000,Geocrenenecus_dongiae_JZ-2.bins.15.201601_1:0.0000000000):0.0000000000,Geocrenenecus_dongiae_JZ-1.bins.64.201705_1:0.0000000000):0.0000000000,Geocrenenecus_dongiae_SZTDM-1c.bins.20.201709_4:0.0000000000):0.0000000000,Geocrenenecus_dongiae_SZTDM-1b.bins.22.201709_3:0.0000000000):0.0000028916)0/15:0.0000028916,Geocrenenecus_dongiae_BF2.bins.100.201808_5:0.0000028916)0/28:0.0000024358,Geocrenenecus_dongiae_JZ-1.bins.115.201907_5:0.0018716555)0/21:0.0000028916,Geocrenenecus_dongiae_SRBZ-2.bins.180.201901_2:0.0018589110)65.4/76:0.0013594165,Geocrenenecus_dongiae_DRTY-2.bins.2.201901_4:0.0060842960)100/100:0.1283212245)99.9/100:0.1397174926)100/100:0.5729317438)97.8/100:0.1490666519,(((((((((((Terraquivivens_tengchongensis_DRTY-1.bins.48.201901_1:0.0000000000,Terraquivivens_tengchongensis_DRTY-7.bins.137.201803_1:0.0000000000):0.0000000000,Terraquivivens_tengchongensis_JZ-1.bins.90.201705_2:0.0000000000):0.0000000000,Terraquivivens_tengchongensis_SRBZ-1.bins.84.201901_1:0.0000000000):0.0000028916,Terraquivivens_tengchongensis_DRTY-2.bins.95.201901_2:0.0000027819)0/67:0.0000029240,(((Terraquivivens_tengchongensis_DRTY-6.bins.137.201803_2:0.0000000000,Terraquivivens_tengchongensis_DRTY-6.bins.20.201901_5:0.0000000000):0.0000028329,Terraquivivens_tengchongensis_DRTY-6.bins.169.201907_5:0.0000020636)0/42:0.0000028671,Terraquivivens_tengchongensis_DRTY-6.bins.154.201705_5:0.0000028672)92/100:0.0018143158)0/79:0.0000025156,Terraquivivens_tengchongensis_JZ-1.bins.47.201907_1:0.0000028936)84.8/99:0.0035874410,((((Terraquivivens_tengchongensis_GMPQ.bins.52.201705_4:0.0000000000,Terraquivivens_tengchongensis_GMQP.bins.8.201907_2:0.0000000000):0.0000000000,Terraquivivens_tengchongensis_GMQP.bins.19.201803_1:0.0000000000):0.0000000000,Terraquivivens_tengchongensis_GMQP.bins.29.201808_1:0.0000000000):0.0000028407,Terraquivivens_tengchongensis_GMQP.bins.100.201901_4:0.0000024692)87.7/100:0.0036840853)100/100:0.0469732652,MH-01_S100_L004_.bin.55_3:0.0024129461)90.1/93:0.0049396823,(((((GC-01_S82_L004_.bin.60_2:0.0025644201,GC-01_S82_L004_.bin.60_3:0.0351443968)76.9/90:0.0019025785,GC-10_S88_L004_.bin.53_4:0.0000029396)70.6/77:0.0018172583,GC-07_S87_L004_.bin.10_1:0.0000023264)0/72:0.0000026518,S-04_S114_L004_.bin.26_3:0.0054623321)54.7/79:0.0018184649,(GC-06_S86_L004_.bin.32_2:0.0000020620,LGB-05_S96_L004_.bin.49_4:0.0054626552)88.2/99:0.0036363228)0/34:0.0000021745)100/100:1.0277033010,(((((((((((((((((((((((((((((((Acetobacterium_bakii_WP_0507398:0.0761938563,Acetobacterium_sp._KB-1_WP_1118865:0.0112298034)98.2/99:0.0232609562,Acetobacterium_dehalogenans_WP_0263954:0.0192579617)91.6/70:0.0092732022,Acetobacterium_sp._MES1_OXS25367.1:0.0022559119)47.3/70:0.0090245207,(Acetobacterium_wieringae_WP_1486364:0.0319598726,Acetobacterium_wieringae_WP_0703711:0.0112512223)5.3/70:0.0127519077)78.2/78:0.0190112742,Firmicutes_bacterium_HGW-Firmicutes-17_PKM75484.1:0.0539724079)83.6/94:0.0349937659,Acetobacterium_paludosum_WP_1485674:0.0789634110)100/100:0.2876220238,KFZ27087.1:0.3612583445)96.8/95:0.0687621454,((Clostridium_sp._NLB22691.1:0.2726640868,(((((Alkalibaculum_bacchi_WP_1139214:0.1832248380,(((Bacteroides_xylanolyticus_WP_1708226:0.0023667205,Clostridium_indicum_WP_1174166:0.0077992752)100/100:0.0784461422,Clostridium_fimetarium_WP_0924560:0.0967477831)97.8/100:0.0607657174,(Firmicutes_bacterium_HGW-Firmicutes-16_PKM73852.1:0.2059095304,((Clostridia_bacterium_NCB94394.1:0.0019998859,Clostridia_bacterium_NCC44750.1:0.0000028916)100/100:0.1407165362,Lachnospiraceae_bacterium_HBN57160.1:0.2226254945)89.8/100:0.0327806798)93.9/100:0.0313209553)98.4/100:0.0573493117)83.8/100:0.0353997316,Proteocatella_sphenisci_WP_0288300:0.1929819805)72.8/97:0.0251048648,((Clostridiales_bacterium_HBC30289.1:0.0596997170,Tissierellia_bacterium_NLA13756.1:0.0668124931)99.2/100:0.0671771123,Tissierellia_bacterium_HHZ03429.1:0.0923505717)100/100:0.1188669543)98.9/98:0.0644071478,(((Erysipelotrichaceae_bacterium_HCT63492.1:0.0902052477,Firmicutes_bacterium_GWF2_51_9_OGS54324.1:0.1519075507)92.8/100:0.0486018561,(Firmicutes_bacterium_HGW-Firmicutes-19_PKM69730.1:0.0213799500,Firmicutes_bacterium_HGW-Firmicutes-20_PKM64883.1:0.0260989779)100/100:0.1413235323)99/100:0.0652516744,(Tissierellia_bacterium_NLY73454.1:0.2516800247,Fastidiosipila_sp._HHT45308.1:0.2890002847)99.4/100:0.1575674816)75.7/100:0.0398424450)99.5/100:0.1016973825,(Cetobacterium_somerae_WP_0230510:0.0798855430,unclassified_Cetobacterium_WP_0473821:0.1185439884)100/100:0.2792375019)100/100:0.1928645932)85.4/93:0.0544849845,Tissierellia_bacterium_NLK58829.1:0.3285530007)94.8/93:0.0529851457)96.8/92:0.0426944492,((((Cellulosilyticum_sp._I15G10I2_WP_0700005:0.1204125024,(Firmicutes_bacterium_HGW-Firmicutes-1_PKM96419.1:0.0329371361,Firmicutes_bacterium_HGW-Firmicutes-7_PKM51943.1:0.0545818534)98.8/100:0.0579588680)96.1/100:0.0447652246,Fusibacter_sp._3D3_WP_0698723:0.1031190069)84.5/99:0.0207844173,(Firmicutes_bacterium_HGW-Firmicutes-2_PKM67849.1:0.0017246647,Petrocella_atlantisensis_WP_1251361:0.0101665501)100/100:0.1304498643)30.2/78:0.0407188122,(Clostridiales_bacterium_UBA8960_HAS74062.1:0.1340133174,delta_proteobacterium_ML8_F1_OPL08704.1:0.1955141788)91.4/81:0.0369170239)99.8/100:0.0898828010)94.4/89:0.0359224746,Thermotalea_metallivorans_WP_0685546:0.2321921700)28.6/12:0.0270131782,((((((((((Alkalibacter_saccharofermentans_WP_0732695:0.0618803918,Eubacteriaceae_bacterium_HAE62414.1:0.0285550987)96.9/100:0.0559159344,Eubacteriaceae_bacterium_HCX65405.1:0.0984122392)94.5/100:0.0495031619,(((Clostridiales_bacterium_HBD65310.1:0.1175333410,Clostridiales_bacterium_HCX62133.1:0.1176371431)98.2/100:0.0499836846,(Sedimentibacter_saalensis_WP_1450840:0.0342527731,Sedimentibacter_sp._B4_WP_0192277:0.0220895688)100/100:0.1079153771)100/100:0.0942317545,Youngiibacter_fragilis_WP_0233851:0.2216252851)98.4/100:0.0669336083)23.6/99:0.0313257110,Alkalibaculum_sp._M08DMB_WP_1528054:0.2385626735)81.2/89:0.0266953560,(Firmicutes_bacterium_MTI60134.1:0.0335332972,Halocella_sp._SP3-1_WP_1259910:0.0154699287)100/100:0.0995805696)54.7/79:0.0248724846,(((partial_Treponema_sp._GWB1_62_6_OHE65999.1:0.0000023619,Treponema_sp._GWC1_61_84_OHE65664.1:0.0000029643)100/100:0.1280417300,Spirochaetes_bacterium_GWB1_60_80_OHD18050.1:0.1609603764)96.9/100:0.0540600843,(Spirochaetae_bacterium_HGW-Spirochaetae-3_PKL24409.1:0.0628284431,Spirochaetes_bacterium_GWB1_59_5_OHD17325.1:0.1170013483)99.9/100:0.1067225080)100/100:0.1185844506)11.7/33:0.0359913584,Clostridium_aceticum_WP_0448249:0.1975043053)100/100:0.0932836221,(((Anaeromicrobium_sediminis_WP_0951327:0.1382258641,Maledivibacter_halophilus_WP_0794901:0.1068430035)93.7/93:0.0486665591,(Paramaledivibacter_caminithermalis_WP_0731468:0.0845040985,Serpentinicella_alkaliphila_WP_1328472:0.2775991378)14.1/87:0.0172512292)96.9/97:0.0552857517,(Alkaliphilus_sp._PHS31562.1:0.1981761191,(Clostridiales_bacterium_38_11_KUK73070.1:0.1450637269,(Dethiosulfatibacter_aminovorans_WP_0730504:0.1741386339,Gudongella_oleilytica_WP_1284265:0.2278131068)89.8/100:0.0942824749)99.5/100:0.1479324432)30.6/53:0.0233161394)92.5/26:0.0331308734)76.6/25:0.0222476127,(((Alkaliphilus_metalliredigens_WP_0120656:0.2180091610,(Isachenkonia_alkalipeptolytica_WP_1607183:0.2204748665,((Tindallia_californiensis_WP_0933128:0.0121254251,Tindallia_magadiensis_WP_0933714:0.0000020495)96.3/100:0.0445035918,Tindallia_sp._MSAO_Bac2_RQD72590.1:0.0291594613)100/100:0.1599733921)95/94:0.0566487438)69.6/92:0.0173688850,((Alkaliphilus_peptidifermentans_WP_0915416:0.0569158835,Alkaliphilus_sp._LacV_WP_1518595:0.0594346888)100/100:0.1261691912,Alkaliphilus_transvaalensis_WP_0264769:0.1382198858)99.2/98:0.0590617327)95.2/94:0.0464095548,(Firmicutes_bacterium_MTI94414.1:0.2333329897,(Anaerobranca_californiensis_WP_0729063:0.0718261448,Anaerobranca_gottschalkii_WP_0913498:0.0462245667)99.3/100:0.1044744421)94.5/91:0.0505643943)96.8/11:0.0545207498)65.6/38:0.0179135315,(((Clostridium_estertheticum_WP_1649561:0.0924815728,Clostridium_estertheticum_WP_1654116:0.0914008700)99.9/100:0.1582438612,Tindallia_sp._MSAO_Bac2_RQD70902.1:0.3932946031)17.9/47:0.0208580542,(Bacteroidales_bacterium_M08MB_WP_1663612:0.0783465787,(Bacteroidetes_bacterium_TVQ12929.1:0.0388633910,Bacteroidetes_bacterium_TVQ84044.1:0.1007664321)81.1/100:0.0656988105)100/100:0.3114974714)79.9/43:0.0323682865)50/27:0.0148103705)87.7/58:0.0317154299,(Thermohalobacter_berrensis_WP_1201707:0.1442630812,(Clostridia_bacterium_BRH_c25_KUO72967.1:0.1980602866,(Caldanaerovirga_acetigignens_SHM72412.1:0.0000028916,Caldanaerovirga_acetigignens_WP_0732576:0.0000028916)100/100:0.2430200295)12.6/29:0.0218732452)93.1/51:0.0479926590)90.5/83:0.0306889381,((((((((Anaerosalibacter_bizertensis_WP_1544829:0.1307368062,(((Clostridium_botulinum_AVP62095.1:0.0060141751,((Clostridium_botulinum_WP_0474029:0.0000030003,Clostridium_botulinum_WP_0413469:0.0019920822)0/8:0.0000020272,((((((((((((((((Clostridium_botulinum_NEZ75573.1:0.0019915620,Clostridium_botulinum_WP_0458953:0.0019911128)0/54:0.0000029743,Clostridium_botulinum_WP_0751439:0.0000030028)84.7/99:0.0019961974,Clostridium_botulinum_WP_0257748:0.0000020281)91.6/99:0.0039800011,(Clostridium_botulinum_WP_0330656:0.0000028916,(Clostridium_botulinum_NFI06495.1:0.0019863721,Clostridium_botulinum_WP_0159578:0.0059895734)77.6/89:0.0019941790)0/11:0.0000028074)0/7:0.0000020049,((Clostridium_botulinum_WP_1065746:0.0019782540,(Clostridium_botulinum_WP_0120999:0.0019945229,Clostridium_botulinum_WP_1348654:0.0000022945)94.6/100:0.0060652465)76.7/42:0.0019956930,Clostridium_botulinum_NFD79055.1:0.0059700509)0/2:0.0000029874)0/4:0.0000023324,((Clostridium_botulinum_NFD31169.1:0.0019860442,Clostridium_botulinum_NFK78355.1:0.0000020567)82.1/100:0.0019876563,(((((((((Clostridium_botulinum_WP_0127046:0.0000028916,Clostridium_botulinum_WP_0853207:0.0019896951)0/14:0.0000028916,Clostridium_botulinum_NFI83048.1:0.0019863881)0/10:0.0000028916,Clostridium_botulinum_WP_0119864:0.0019955668)0/24:0.0000022075,Clostridium_botulinum_NFD18044.1:0.0059711039)0/17:0.0000028982,Clostridium_botulinum_WP_0613203:0.0019878833)79.7/98:0.0019839309,Clostridium_botulinum_WP_0033582:0.0019917387)78.8/99:0.0019892985,Clostridium_sporogenes_WP_0580084:0.0059704853)0/7:0.0000020246,Clostridium_combesii_WP_0998380:0.0059898114)0/8:0.0000026324,Clostridium_botulinum_NFR57061.1:0.0019944176)0/5:0.0000029558)0/4:0.0000029635)82.8/43:0.0019971651,((Clostridium_botulinum_WP_0033628:0.0000025417,Clostridium_botulinum_WP_0249318:0.0019828621)0/100:0.0000020148,(Clostridium_botulinum_WP_0123429:0.0000029362,Clostridium_botulinum_WP_0760415:0.0019815726)83.8/100:0.0039822857)86.1/99:0.0039741285)0/4:0.0000024902,Clostridium_botulinum_WP_0613341:0.0000021347)94.7/100:0.0060449998,(Clostridium_botulinum_WP_0960438:0.0019889047,(Clostridium_sporogenes_WP_1632014:0.0019766668,Clostridium_WP_0034857:0.0000028916)89.7/100:0.0039636433)89.1/100:0.0039718051)76.9/100:0.0019973019,Clostridium_botulinum_WP_0725841:0.0060199568)0/52:0.0000029717,Clostridium_sporogenes_WP_1632243:0.0019972258)85.5/98:0.0019899305,Clostridium_sporogenes_WP_1149806:0.0000022034)0/8:0.0000026555,(Clostridium_sporogenes_WP_0989271:0.0000028916,(Clostridium_WP_0455215:0.0000026175,Clostridium_botulinum_WP_0300352:0.0019785699)0/13:0.0000029587)91.4/100:0.0039770405)0/4:0.0000020326,Clostridium_botulinum_WP_1590360:0.0019891520)0/10:0.0000026498,Clostridium_botulinum_WP_1069008:0.0039981216)0/10:0.0000020325,((((((Clostridium_sporogenes_WP_0330595:0.0000028916,Clostridium_sporogenes_WP_0490409:0.0000028916)0/56:0.0000028022,Clostridium_sporogenes_WP_0619060:0.0019906985)0/30:0.0000020226,Clostridium_sporogenes_WP_0034962:0.0020050162)82.6/100:0.0019953269,Clostridium_sporogenes_WP_0468697:0.0079987501)0/31:0.0000027134,Clostridium_sporogenes_WP_1156522:0.0019896711)0/31:0.0000028028,Clostridium_WP_0401082:0.0000029990)85.9/95:0.0019903507)91.5/99:0.0019929843)0/80:0.0000022483)100/100:0.0635256808,(Clostridium_sp._KNHs214_WP_0352886:0.0093577698,Haloimpatiens_massiliensis_WP_1024018:0.0067176764)99.8/100:0.0531695685)96.5/100:0.0455383600,Clostridium_homopropionicum_WP_0522217:0.0941627184)10.6/41:0.0201833562)94.9/47:0.0434223079,(((Clostridium_carboxidivorans_WP_0070623:0.0274753231,(Clostridium_ragsdalei_WP_0650765:0.0096166705,Clostridium_sp._AWRP_WP_1277209:0.0168989006)100/100:0.0703016290)74.6/95:0.0169498758,((Clostridium_magnum_WP_0666253:0.0506092730,(Clostridium_ljungdahlii_WP_0635572:0.0215353827,Clostridium_sp._AWRP_WP_1277212:0.0153229090)99.8/100:0.0908598677)81/59:0.0352053616,((Clostridium_ragsdalei_WP_0650791:0.0283632688,Clostridium_WP_0132386:0.0000023515)72.4/100:0.0192934152,Clostridium_sp._P21_WP_1692995:0.0200989470)92.5/100:0.0229671108)32.7/59:0.0098074184)97.4/81:0.0384363389,Clostridiaceae_bacterium_MTK12601.1:0.1069493443)99.3/81:0.0511319162)83.5/28:0.0445745200,Peptoclostridium_litorale_WP_0382615:0.1607837685)78.9/28:0.0334524432,(Aor_Peptoclostridium_acidaminophilum_DSM_3953_AHM57984.1:0.0000028916,Peptoclostridium_acidaminophilum_WP_0254368:0.0000028916)100/100:0.1935215097)44.8/12:0.0290211953,((Clostridium_grantii_WP_0733369:0.1289091552,(Gottschalkia_acidurici_WP_0149686:0.0170051186,Gottschalkia_purinilytica_WP_0503556:0.0656458561)100/100:0.6411976937)50.7/9:0.0440551500,((Peptostreptococcaceae_bacterium_WP_1484865:0.0072648525,Terrisporobacter_othiniensis_WP_0396804:0.0308030942)99.6/100:0.1045603655,(Romboutsia_hominis_WP_1665056:0.0028981595,Romboutsia_sp._MT17_WP_0929252:0.0089314307)99.9/100:0.1518656239)93.5/98:0.0554622875)97.6/11:0.0582087834)93.7/96:0.0355549693,((((((Clostridium_ultunense_WP_0055855:0.0407813249,(Tissierellia_bacterium_NLJ98424.1:0.0570951031,unclassified_Clostridiales_miscellaneous_WP_0539629:0.0625733804)49.7/100:0.0197509442)76.5/99:0.0287094802,Tissierellia_bacterium_NMA87355.1:0.0706039948)86.8/100:0.0283501730,Tissierellia_bacterium_NLV75815.1:0.0415472342)94.8/100:0.0513223600,Proteiniborus_sp._DW1_WP_0743517:0.1776019457)46.9/24:0.0316117571,(((Tissierellia_bacterium_NLK44537.1:0.0446696738,Tissierellia_bacterium_NLV88538.1:0.0204817056)62.9/36:0.0154982110,Tissierellia_bacterium_NLY86695.1:0.1006907355)68.2/42:0.0206436225,(Tissierella_creatinophila_WP_0757243:0.1187618232,Senegalia_massiliensis_WP_1308077:0.1846456067)91.1/70:0.0625804157)93.4/100:0.0438394686)89.2/25:0.0347433272,((Tepidimicrobium_xylanilyticum_WP_0937545:0.0401371088,Tissierellia_bacterium_NLW23009.1:0.0666794946)30.4/92:0.0119471997,Tissierellia_bacterium_NLW39354.1:0.0290499911)99.4/100:0.0811167380)89.6/100:0.0660989442)74.5/97:0.0387896051,Sebaldella_termitidis_WP_0128611:0.2961698491)100/100:0.1381899757,(((((Caldanaerobacter_subterraneus_WP_1320394:0.0083658180,(partial_Caldanaerobacter_subterraneus_KUK35470.1:0.0000020574,Thermoanaerobacter_thermocopriae_KUJ89776.1:0.0000021916)84.8/100:0.0041735886)0/32:0.0000020273,Thermoanaerobacter_WP_0090522:0.0000020590)99.2/100:0.0556843341,(Caloramator_australicus_WP_0089077:0.0619199861,Caloramator_mitchellensis_WP_0579791:0.0943538821)97.1/96:0.0576512009)81.4/94:0.0189796614,((((Thermodesulfobacterium_commune_WP_0380610:0.0028933366,(Thermodesulfobacterium_thermophilum_WP_0228550:0.0041306403,Thermodesulfobacterium_hveragerdense_WP_0288407:0.0384795768)84.9/100:0.0093180387)96/100:0.0261017191,Thermodesulfobacterium_sp._TA1_WP_1500717:0.0300520981)34.2/97:0.0101653701,Thermodesulfobacterium_geofontis_HHQ15216.1:0.0321309328)95.5/100:0.0527272415,Thermodesulfobacterium_hydrogeniphilum_WP_0380564:0.1540427613)99.1/100:0.0968660907)63.7/89:0.0279214473,(Caloramator_fervidus_SEF96199.1:0.0000025267,Caloramator_fervidus_WP_1038963:0.0000021331)100/100:0.1588721621)95.2/100:0.0666827995)99.8/100:0.0764750993)88.3/88:0.0384380857,(((Caloramator_proteoclasticus_WP_0732495:0.0102624854,Caloramator_sp._ALD01_WP_0273083:0.0112648092)0/76:0.0039666704,Firmicutes_bacterium_NLZ93248.1:0.5420763716)5.7/47:0.0437358771,Thermobrachium_celere_WP_0186609:0.0322025366)100/99:0.1565734825)94.5/100:0.0558437256,(((((Desulfitibacter_alkalitolerans_WP_0283098:0.0562563709,Desulfitibacter_sp._BRH_c19_KUO51277.1:0.1405172986)100/100:0.1879252715,(Dethiobacter_alkaliphilus_WP_0085178:0.1701865176,Firmicutes_bacterium_NLM51782.1:0.1845115180)99.9/100:0.1456802830)73.2/82:0.0411108266,((Calderihabitans_maritimus_WP_0885544:0.1199182384,((Carboxydocella_sp._ULO1_WP_0799334:0.0041460669,(Carboxydocella_thermautotrophica_WP_1077540:0.0000028916,Carboxydocella_thermautotrophica_WP_1077583:0.0000028916)0/59:0.0000028916)95.6/100:0.0493321249,(Desulfuribacillus_alkaliarsenatis_WP_0696440:0.1532676207,Desulfuribacillus_stibiiarsenatis_WP_0697015:0.0811108494)99.8/100:0.1618584330)4.2/74:0.0280797466)99.6/100:0.1102060714,((Desulfitobacterium_metallireducens_WP_0067162:0.1354131687,Desulfosporosinus_sp._HBV87191.1:0.2350738558)79.2/100:0.0321250404,(((((Desulfosporosinus_fructosivorans_WP_1355473:0.0633978932,(Desulfosporosinus_sp._BG_WP_0689651:0.0507328253,(((Desulfosporosinus_sp._BRH_c37_KUO70826.1:0.0004352936,Peptococcaceae_bacterium_BRH_c23_KJS50943.1:0.0416457832)97.9/100:0.0330569656,((Desulfosporosinus_orientis_WP_0141837:0.0196920043,Desulfosporosinus_youngiae_WP_0077812:0.0571015057)95.2/100:0.0382905278,Desulfosporosinus_sp._FKB_WP_0882273:0.1126012213)18.9/79:0.0230614588)98.8/81:0.0449323788,Desulfosporosinus_sp._HBP63886.1:0.0924020117)98.2/97:0.0403693817)51.3/9:0.0101770912)91.9/9:0.0123940857,Desulfosporosinus_sp._Sb-LF_WP_1353769:0.0374876224)58.5/9:0.0138322307,Desulfosporosinus_sp._OL_WP_0753650:0.0343780482)100/100:0.1044648021,Desulfosporosinus_lacus_WP_0730296:0.0780309066)55/99:0.0235703454,((((Desulfosporosinus_hippei_WP_0923335:0.0000028916,Desulfosporosinus_meridiei_WP_0149021:0.0000028916)73.1/100:0.0041377525,Desulfosporosinus_sp._HMP52_WP_0346022:0.0041752109)89.1/100:0.0147654712,Desulfosporosinus_sp._HBV86391.1:0.0292482501)97.8/100:0.0410571611,Desulfosporosinus_sp._I2_WP_0455758:0.1019176540)92.5/100:0.0364591363)98.9/100:0.0700380784)100/100:0.2344884548)85.6/79:0.0414890250)71.3/95:0.0360540517,((Heliobacillus_mobilis_WP_1554755:0.0837100058,((Heliobacterium_gestii_WP_1612630:0.0474951201,Heliobacterium_undosum_WP_1612572:0.0128503865)66.3/82:0.0120537669,Heliobacterium_modesticaldum_WP_0122820:0.0218080321)84.3/83:0.0271372251)99.9/100:0.0886931283,(Heliorestis_acidaminivorans_WP_1516217:0.0552168530,Heliorestis_convoluta_WP_1537262:0.0812835211)97.6/100:0.0757549633)100/100:0.1550003482)4.7/33:0.0383325715,((((bacterium_NQT86835.1:0.1677921116,Planctomycetes_bacterium_HFK17299.1:0.3188182709)70.2/98:0.0642158655,OQB85442.1:0.2519538835)94.4/98:0.0806958867,(Phycisphaerales_bacterium_HEG44625.1:0.2364646119,(Planctomycetes_bacterium_RKY10199.1:0.2502769259,((Phycisphaerae_bacterium_NIP25404.1:0.1437773610,Planctomycetes_bacterium_NQT01232.1:0.2220891198)41.6/100:0.0492022321,Planctomycetes_bacterium_B3_Pla_TKJ32977.1:0.1580404673)82.8/100:0.0258234209)92.1/98:0.0489970202)97.8/98:0.0598218659)95.6/100:0.0533608983,(((Carboxydothermus_ferrireducens_WP_0280525:0.0000025092,Carboxydothermus_hydrogenoformans_WP_0113437:0.0102095460)56.8/77:0.0127669513,Carboxydothermus_islandicus_WP_0758651:0.0089935610)91.6/89:0.0368558925,Carboxydothermus_pertinax_WP_0758594:0.0533217259)98.9/100:0.0837327265)99.8/100:0.0858004519)65.9/100:0.0367801450)100/100:0.1071905484,((Aminiphilus_circumscriptus_WP_0844602:0.2272806063,(Synergistaceae_bacterium_NLI96367.1:0.2360217342,(((Synergistaceae_bacterium_HAK40211.1:0.0064970793,Synergistaceae_bacterium_HCR38005.1:0.0064535222)94.3/100:0.0167444179,Synergistaceae_bacterium_NLV64700.1:0.0255718688)98.3/100:0.0475835904,Synergistaceae_bacterium_NMD17857.1:0.0296663986)100/100:0.2260550365)4.6/77:0.0394846090)96.5/100:0.0649288073,(Synergistales_bacterium_54_9_KUL00934.1:0.2898967999,(((((Aminivibrio_pyruvatiphilus_WP_1339558:0.0196898804,Synergistaceae_bacterium_NLK18554.1:0.1871559605)27.7/98:0.0093287232,Synergistales_bacterium_NCB15897.1:0.0636801199)99.4/100:0.0484306983,Synergistales_bacterium_NCC56829.1:0.0442494563)97/100:0.0583076874,Synergistaceae_bacterium_NLD96808.1:0.1074415165)99.9/100:0.1324478538,((Aminobacterium_colombiense_NLK29489.1:0.0097893528,Aminobacterium_colombiense_WP_0130492:0.0124745329)100/100:0.0900620298,Aminobacterium_mobile_WP_0248213:0.1159671598)100/100:0.2158669664)99.8/100:0.1238363835)79.3/100:0.0366001971)100/100:0.1638167348)48.6/43:0.0253795271,Nitrospiraceae_bacterium_NIA10336.1:0.3164700781)91.8/89:0.0409585231,(Dictyoglomi_bacterium_NOZ91901.1:0.3070035910,((Aciduliprofundum_sp._PMP75893.1:0.0215766039,(Euryarchaeota_archaeon_MVT13391.1:0.0000026669,Euryarchaeota_archaeon_MVT14137.1:0.0000027476)94.1/100:0.0445190668)100/100:0.2840047249,(EQB70455.1:0.2286471255,((Euryarchaeota_archaeon_HGE76485.1:0.0378988556,Euryarchaeota_archaeon_HGE76961.1:0.0174724507)100/100:0.1446209429,(((Thermoplasma_acidophilum_CAC11939.1:0.0000028916,Thermoplasma_acidophilum_WP_0481623:0.0000028916)98.7/100:0.0325515597,(Thermoplasma_sp._KAA8921891:0.0261934893,Thermoplasma_sp._Kam2015_WP_1106413:0.0158007184)97.7/100:0.0300608762)99.5/100:0.0461812385,Thermoplasma_volcanium_WP_0109170:0.0708641962)90.6/100:0.0332756834)98.6/100:0.0865662701)100/100:0.4367386345)24.1/85:0.0511051193)97.5/88:0.0565139806)72.1/78:0.0185817368,(((((((Acetomicrobium_flavidum_NLG95692.1:0.0241882159,(Coprothermobacter_proteolyticus_WP_0125444:0.0000028916,Coprothermobacter_proteolyticus_WP_1076897:0.0000022055)95.3/100:0.0319941670)98.4/100:0.0571357790,Coprothermobacteraceae_bacterium_NPV88140.1:0.0713900890)99.8/100:0.1087027359,Bacteroidetes_bacterium_RLD56082.1:0.2119082081)65.4/100:0.0248448713,((Marinitoga_sp._38H-ov_KAF2956466:0.0398347959,Marinitoga_sp._4572_148_OQY09563.1:0.0590483192)72.6/100:0.0269761688,(Marinitoga_WP_0142966:0.0453528256,unclassified_Marinitoga_WP_0472655:0.0537223449)82.4/100:0.0198552573)100/100:0.1649578394)22.2/74:0.0369646671,((((Hippea_jasoniae_WP_0355894:0.0895458181,(Hippea_maritima_WP_0136818:0.1185369661,Hippea_sp._KM1_WP_0252704:0.1072317341)66.4/100:0.0478197344)99.1/100:0.1375944146,((((((Halanaerobium_congolense_WP_0731565:0.0020217582,Halanaerobium_congolense_WP_1335059:0.0000027598)94.1/61:0.0085083825,(Halanaerobium_congolense_WP_0897162:0.0020088351,Halanaerobium_congolense_WP_0897210:0.0268802284)90.6/60:0.0075122595)95.4/56:0.0195594312,(Halanaerobium_saccharolyticum_WP_1115735:0.0000020379,Halanaerobium_saccharolyticum_WP_1335310:0.0020168385)98.5/100:0.0269958947)99.5/95:0.0418189334,(Halanaerobium_saccharolyticum_WP_1081422:0.0277302464,Halanaerobium_WP_0765442:0.0302968826)97.9/100:0.0377800034)92.7/100:0.0358447861,((Halanaerobium_hydrogeniformans_WP_0134052:0.0252147139,Halanaerobium_sp._MSAO_Bac5_RQD77299.1:0.0324553139)99.2/100:0.0636632922,Halanaerobium_sp._DL-01_WP_1144746:0.0748107024)99.9/100:0.0885029880)76.5/100:0.0482983783,Halanaerobium_saccharolyticum_WP_0054899:0.1215586776)100/100:0.2019719383)21.3/89:0.0405951263,Sediminispirochaeta_sp._HDQ14807.1:0.3100531761)92.2/60:0.0552595927,((Phycisphaeraceae_bacterium_NQV33459.1:0.3043530301,Spirochaetaceae_bacterium_TVQ95433.1:0.3556020927)98.4/54:0.0858346786,((Bacteroidetes_bacterium_4572_117_OQY02843.1:0.0588729023,Bacteroidetes_bacterium_RLD82839.1:0.0400506410)100/100:0.3325381759,Spirochaetaceae_bacterium_TVR29441.1:0.3852051282)55.6/33:0.0392083033)93/58:0.0453289333)94.8/87:0.0479315695)98.2/89:0.0611458250,(((Bacteroidetes_bacterium_HHD82989.1:0.0000024460,candidate_division_TA06_bacterium_RKX67758.1:0.0000021893)100/100:0.1922744074,Mesoaciditoga_lauensis_WP_0362250:0.1292744513)99.1/100:0.1096882690,(((((candidate_division_WOR-3_bacterium_HDL60200.1:0.0047606510,Candidatus_Hydrothermae_bacterium_RKY98047.1:0.0019184983)99.9/100:0.0972449842,Thermodesulfobacteria_bacterium_NPA40081.1:0.1121751879)89.4/100:0.0468405611,(((((Thermodesulfatator_atlanticus_WP_0228525:0.0540169744,Thermodesulfobacteria_bacterium_NPA95110.1:0.3297834480)75.1/100:0.0742849266,Thermodesulfobacteria_bacterium_NPB09095.1:0.1023836987)59.6/87:0.0462053674,Thermodesulfobacteria_bacterium_NPA49304.1:0.1435142549)83.8/54:0.0405517644,Thermosulfurimonas_dismutans_WP_0686701:0.1029950757)8.2/54:0.0313498795,Thermosulfuriphilus_ammonigenes_WP_1660313:0.1346362998)100/100:0.1575068278)14.7/23:0.0231532285,(Candidatus_Hydrothermae_bacterium_RKZ00157.1:0.0682331682,Deltaproteobacteria_bacterium_HEX16125.1:0.1634204761)99.7/100:0.0769434305)32.9/25:0.0302305074,Thermotogales_bacterium_HDM70172.1:0.1417165682)91.3/100:0.0372800057)88.2/94:0.0417509269)99.6/96:0.0714940222,((((((((Aciduliprofundum_boonei_WP_0080855:0.0119135572,Aciduliprofundum_boonei_WP_0129974:0.0000021505)100/100:0.1129398325,((Aciduliprofundum_sp._MAR08-339_WP_0152839:0.0337535879,Euryarchaeota_archaeon_ex4484_178_OYT59687.1:0.0771281284)97.3/100:0.0595169307,Euryarchaeota_archaeon_NPA76029.1:0.0867702498)97.8/100:0.0610785368)99.9/100:0.1069663131,(((Palaeococcus_pacificus_WP_0481656:0.0675056814,(Thermococcus_barophilus_WP_0134675:0.0020332817,Thermococcus_barophilus_WP_0569340:0.0000028916)98/100:0.0239433670)95.3/100:0.0222438323,(Thermococcus_paralvinellae_WP_0426814:0.0129077798,Thermococcus_sp._M39_WP_1678866:0.0160879670)96.8/100:0.0234170254)98.9/100:0.0475866910,(((((((((((((Thermococcus_barossii_WP_0888652:0.0064628884,Thermococcus_sp._ES12_WP_1677156:0.0037259281)94.2/100:0.0102130293,Thermococcus_sp._MAR1_WP_1678913:0.0210654429)87.6/42:0.0074478569,Thermococcus_sp._5-4_WP_0881811:0.0000028622)90.1/73:0.0086731818,(Thermococcus_celericrescens_WP_0589395:0.0000027987,(Thermococcus_radiotolerans_WP_0888669:0.0168026582,Thermococcus_sp._SY113_WP_1488833:0.0000020618)77.2/99:0.0041941575)89.3/98:0.0123280603)61.4/56:0.0058252483,Thermococcus_sp._21S7_WP_1679114:0.0360878060)21.9/36:0.0042444074,Thermococcus_sp._IOH1_WP_1396818:0.0170825971)85.8/51:0.0053886191,Thermococcus_sp._JdF3_WP_1679044:0.0101859255)99.4/100:0.0165091705,Thermococcus_cleftensis_WP_0147891:0.0000023892)77.2/100:0.0037974808,Thermococcus_sp._MV11_WP_1677745:0.0024451361)99.3/100:0.0315880636,Thermococcus_WP_0426924:0.0039673790)76/95:0.0043172726,(Thermococcus_sp._21S9_WP_1679143:0.0000028756,Thermococcus_sp._EXT12c_WP_0992098:0.0041733554)86.2/100:0.0088221757)98.1/98:0.0373044337,(Thermococcus_thioreducens_WP_0554302:0.0000023627,Thermococcus_thioreducens_WP_0888861:0.0000026326)99.3/100:0.0489798598)84.7/97:0.0179770008,((((Thermococcus_onnurineus_WP_0125723:0.0020199205,unclassified_Thermococcus_WP_1677108:0.0020244044)88/100:0.0040406750,Thermococcus_sp._GR6_WP_1677314:0.0040410163)91.5/100:0.0061181788,Thermococcus_sp._LS1_WP_1678995:0.0040554678)95.9/100:0.0130873332,Thermococcus_sp._CX2_WP_1679069:0.0158379219)96/100:0.0221857158)98.9/99:0.0394168335)10.7/27:0.0201031158)82.6/100:0.0346926008,(((Pyrococcus_abyssi_WP_0108680:0.0000022840,Pyrococcus_horikoshii_WP_0108851:0.0304429999)69.5/96:0.0042274997,Pyrococcus_sp._NA2_WP_0137490:0.0000024430)75.6/98:0.0065639731,((Pyrococcus_kukulkanii_WP_0683212:0.0051787826,(Thermococci_archaeon_RLF90634.1:0.0051751779,Thermococcus_chitonophagus_WP_0685773:0.0064807954)42.1/52:0.0035567326)91.2/60:0.0132749523,((Pyrococcus_sp._ST04_AFK22460.1:0.0000020909,Pyrococcus_sp._ST04_WP_0480559:0.0000028916)74.6/100:0.0044510212,Pyrococcus_yayanosii_WP_0139056:0.0572077520)21.9/10:0.0086908155)52.8/17:0.0167487907)98.5/99:0.0458281274)100/100:0.0935774810,((((Desulfurococcales_archaeon_NAY89328.1:0.0402626830,Fervidicoccus_fontis_HGZ59955.1:0.0000029973)83.8/100:0.0266503039,(Fervidicoccus_fontis_HEU97733.1:0.0000021774,Fervidicoccus_sp._PNV81569.1:0.0039008592)97.7/100:0.0504321397)99.8/100:0.0873211457,((Fervidicoccus_fontis_PMB76015.1:0.0000023518,Fervidicoccus_fontis_WP_0145573:0.0043037308)99.9/100:0.1023288214,Thermosphaera_aggregans_HEF88015.1:0.1628501715)91.9/100:0.0501387571)98.8/100:0.0759349444,((Thermococcus_sp._EP1_WP_0552823:0.0116744884,Thermococcus_sp._MV5_WP_1678876:0.0055211908)99.4/100:0.0611055300,(Thermococcus_sp._M36_WP_1678953:0.0313378378,(Thermococcus_sp._18S1_WP_1678911:0.0173029645,Thermococcus_sp._4557_WP_0140124:0.0000026678)99.7/100:0.0923068238)98.5/95:0.0583895818)42.6/89:0.0103067490)70.8/89:0.0080829801)49.5/96:0.0345016863,(((((Palaeococcus_ferrophilus_WP_0481503:0.0307120610,Thermococcus_pacificus_WP_0888540:0.0037135078)91.4/100:0.0174367619,(((((Thermococcus_eurythermalis_WP_0500029:0.0086696729,Thermococcus_guaymasensis_WP_0623704:0.0128668621)97.7/100:0.0355226413,(Thermococcus_gorgonarius_WP_0888845:0.0087738986,Thermococcus_siculi_WP_0888559:0.0796674266)89.3/88:0.0158029998)84.2/43:0.0087252108,((((Thermococcus_gammatolerans_WP_0158595:0.0129588200,Thermococcus_sp._AM4_WP_0141223:0.0000020993)94.9/99:0.0203283495,Thermococcus_peptonophilus_WP_0623907:0.0131604277)83.5/52:0.0069957951,(Thermococcus_profundus_WP_0888575:0.0277449001,Thermococcus_kodakarensis_WP_0112500:0.0111961399)74.3/62:0.0042887069)92.7/55:0.0140764587,Thermococcus_sp._Bubb.Bath_WP_1679109:0.0248337136)80.5/56:0.0096783524)86.7/36:0.0101109198,Thermococcus_sp._HDZ35816.1:0.0577161633)85.2/71:0.0088952135,Thermococcus_zilligii_WP_0104770:0.0496743056)82/91:0.0073354276)98.4/99:0.0357278399,Thermococcus_sp._P6_WP_0888830:0.0584401464)79.2/72:0.0065988662,(((Thermococci_archaeon_RLF78010.1:0.0000029964,Thermococci_archaeon_RLF88975.1:0.0000029547)95.5/100:0.0221033422,(Thermococci_archaeon_RLF76213.1:0.0043231434,((Thermococci_archaeon_RLF82728.1:0.0000000000,Thermococcus_litoralis_HDD31212.1:0.0000000000):0.0000021469,Thermococci_archaeon_RLF84934.1:0.0000028916)0/56:0.0000028062)97.7/100:0.0291698138)97.9/99:0.0321115433,Thermococcus_celer_WP_0888625:0.0139182748)90.6/85:0.0143273946)88.4/90:0.0137022512,(Pyrococcus_furiosus_AOR_WP_011011461.1:0.0000029644,Pyrococcus_furiosus_WP_0110114:0.0000023135)99.7/100:0.0615562093)93.4/96:0.0295788467)99.6/99:0.0881269076,((Deltaproteobacteria_bacterium_HDH97626.1:0.0735731145,(Thermovirga_lienii_HCD71215.1:0.0066724218,Thermovirga_lienii_WP_0141640:0.0000024782)94.8/100:0.0470508483)100/100:0.1672844817,(bacterium_42_11_KUK14607.1:0.0652132701,Synergistales_bacterium_HHO10456.1:0.1162285606)100/100:0.2003467160)99.9/100:0.1203997668)100/100:0.1801267778,(AOR_Thermococcales_archaeon_44_46_KUJ99240.1:0.0132331706,(((AOR_Thermococcus_sibiricus_KUK18618.1:0.0324334003,(Thermococcus_sibiricus_WP_0158492:0.0227716845,Euryarchaeota_archaeon_HHC18779.1:0.0567320355)3.7/70:0.0086762140)59.2/99:0.0029136012,((Thermococcus_litoralis_HHI00838.1:0.0084051202,Thermococcus_sp._2319x1_WP_0589464:0.0133479624)75.6/99:0.0044627137,(Thermococcus_litoralis_WP_0040667:0.0129859830,Thermococcus_litoralis_WP_0870379:0.0133469847)22.2/59:0.0031976680)77.3/58:0.0026665532)99.3/99:0.0237209477,Thermococcus_sp._PK_WP_0427026:0.0059758218)81.6/99:0.0373995486)99.9/100:0.1148949112)100/100:0.1382360597)96.8/95:0.0610043513)55.5/84:0.0287262464,((Caldiserica_bacterium_RLD18797.1:0.1508043243,Deltaproteobacteria_bacterium_RLA96897.1:0.1160852938)98.6/100:0.1254502917,(Caldisericum_exile_PMP81250.1:0.0336811552,Caldisericum_exile_WP_0144525:0.0597131191)100/100:0.2591076458)99.3/100:0.1228298886)91.9/100:0.0453079768,(((((Acetohalobium_arabaticum_WP_0132779:0.3198992813,((((Caldisericum_exile_HGW60254.1:0.1259227709,Synergistetes_bacterium_HGU12752.1:0.1282729537)98.7/100:0.0698064574,Thermotoga_sp._RKX54300.1:0.1041983359)4.1/85:0.0296042701,Candidatus_Cryosericum_hinesii_WP_1190869:0.1844557270)85.4/100:0.0754194492,((Petrotoga_halophila_WP_1038981:0.0120850502,Petrotoga_miotherma_WP_1030794:0.0201935998)48.1/100:0.0100390304,Petrotoga_mexicana_WP_1030763:0.0031772099)99.7/100:0.2186380162)100/100:0.3824406936)72/100:0.0680511052,((((Anaerolineaceae_bacterium_NMC83926.1:0.1077132728,(((Chloroflexi_bacterium_NMB57833.1:0.0306112796,(Leptolinea_tardivitalis_WP_0624209:0.0000028916,Leptolinea_tardivitalis_WP_0814198:0.0000028916)99.9/100:0.0722785086)33.3/97:0.0159364095,Leptolinea_sp._NMB53914.1:0.0405162247)90.4/99:0.0436120927,((Ornatilinea_apprima_WP_0750641:0.0000028916,Ornatilinea_apprima_WP_0823903:0.0000028916)98.8/100:0.0585309629,Chloroflexi_bacterium_NMC14269.1:0.1138790808)64.6/96:0.0275826259)89.3/96:0.0500378059)99.7/100:0.1256249664,Levilinea_saccharolytica_WP_0624177:0.1777509557)96.8/100:0.0964763228,((Azospirillum_halopraeferens_WP_0290092:0.1474543819,(((((((Azospirillum_humicireducens_WP_1085467:0.0208332203,Azospirillum_lipoferum_WP_0129769:0.0455789489)97.2/77:0.0199885743,Azospirillum_lipoferum_WP_0141890:0.0000023400)74.7/77:0.0060793482,Azospirillum_sp._B21_WP_1492241:0.0099264409)89.7/99:0.0140256319,(Azospirillum_lipoferum_WP_1492322:0.0201977626,Azospirillum_sp._TSH100_WP_1090842:0.0143007666)99.1/100:0.0228990819)51.2/98:0.0053717154,((((Azospirillum_oryzae_WP_0850913:0.0014219931,(Azospirillum_sp._TSA2s_WP_1367028:0.0019784556,unclassified_Azospirillum_WP_1091576:0.0000024598)88.7/100:0.0045399339)78.5/100:0.0059078965,Azospirillum_oryzae_WP_1491998:0.0048077418)76.4/100:0.0029455235,Azospirillum_sp._TSO35-2_WP_1091071:0.0108494893)99.7/100:0.0349529156,Azospirillum_sp._B506_WP_0426908:0.0340791970)81.3/100:0.0092062755)95/99:0.0217910873,(Azospirillum_lipoferum_4B_CBS90950.1:0.0000030029,Azospirillum_lipoferum_WP_0445532:0.0000022199)100/100:0.0690460355)95.7/100:0.0356996325,Azospirillum_sp._CFH_70021_WP_1093325:0.0488768114)87.5/100:0.0506041937)100/100:0.1873964436,Streptomyces_cavernae_WP_1283787:0.3130664951)5.4/60:0.0495539171)18.1/95:0.0572808166,((Longilinea_arvoryzae_WP_0750736:0.2532741032,Edaphobacter_aggregans_WP_0353527:0.4819679505)80.9/94:0.0529622903,(((Deltaproteobacteria_bacterium_TSA46513.1:0.1027351766,Syntrophus_sp._in__Bacteria_HBB17377.1:0.0984123700)98.7/100:0.0945046853,OPY86635.1:0.2382589153)60.5/99:0.0267499315,OQB55797.1:0.2414131314)99.8/100:0.1163324755)83.4/94:0.0480530930)99.8/100:0.1197172727)98.2/100:0.0684353654,((((((((Acetomicrobium_flavidum_NLG95647.1:0.0215457619,(Acetomicrobium_flavidum_WP_0741994:0.0000021387,Acetomicrobium_mobile_WP_0148059:0.0062158635)10.1/38:0.0159634567)92.9/99:0.0328701798,(Acetomicrobium_hydrogeniformans_HHZ03541.1:0.0000021472,Acetomicrobium_hydrogeniformans_WP_0579407:0.0000022818)94.3/100:0.0403532076)100/100:0.2411397538,(Synergistaceae_bacterium_HHV53313.1:0.0021517983,Synergistales_bacterium_54_24_KUK39168.1:0.0020529073)100/100:0.2189579560)92.4/99:0.0810246786,(((Firmicutes_bacterium_HHT71680.1:0.0567902311,Firmicutes_bacterium_HHV07515.1:0.0825575338)74.4/100:0.0362210231,Firmicutes_bacterium_NMA55316.1:0.1386602869)99.1/100:0.0783044277,(Firmicutes_bacterium_HHV58167.1:0.0988614206,Firmicutes_bacterium_NLY50305.1:0.1973452053)98.1/100:0.0649862464)100/100:0.1529796633)64.4/97:0.0439339978,(Synergistaceae_bacterium_NLI95245.1:0.2749695227,((((Aminomonas_paucivorans_WP_0063001:0.1413772722,(Thermanaerovibrio_acidaminovorans_WP_0128692:0.1059941464,Thermanaerovibrio_velox_WP_0065839:0.0787687614)99.3/100:0.1276449488)99.4/100:0.1356397678,((((Synergistaceae_bacterium_HAJ93704.1:0.0174731099,(Synergistetes_bacterium_HGW-Synergistetes-1_PKL05293.1:0.0105895104,Synergistaceae_bacterium_NLD06335.1:0.0579867225)42.3/95:0.0047903311)97.2/95:0.0155388168,Synergistaceae_bacterium_NLW61094.1:0.0146435274)97.7/100:0.0327598934,Synergistaceae_bacterium_NLD05674.1:0.0763193286)93.1/100:0.0441448272,Synergistaceae_bacterium_NLL40431.1:0.0317494670)100/100:0.3257318806)85.2/96:0.0431763550,Methanofollis_ethanolicus_WP_0670467:0.2998038130)86.7/96:0.0404435447,Aminobacterium_mobile_WP_0248218:0.3381804589)90.7/96:0.0475448604)85.6/97:0.0470510614)69.7/96:0.0463976835,(candidate_division_KSB3_bacterium_PIE32089.1:0.1460714092,(Candidatus_Moduliflexus_flocculans_GAK51739.1:0.1688439997,Candidatus_Vecturithrix_granuli_GAK58803.1:0.2056242952)92/100:0.0545344815)100/100:0.2435984492)89.7/96:0.0299538578,Firmicutes_bacterium_PZN73433.1:0.2716056182)78.5/100:0.0425319016,((((((((Aor_Thermacetogenium_phaeum_DSM_12270_AFV10665.1:0.0000028916,Thermacetogenium_phaeum_WP_0379990:0.0000028916)100/100:0.1239489613,(Syntrophomonadaceae_bacterium_HHW28877.1:0.0503199448,Syntrophomonadaceae_bacterium_NLN21697.1:0.0563576561)63.4/98:0.0275696187)87.8/97:0.0259673525,Peptococcaceae_bacterium_HBG23107.1:0.1084378754)49/99:0.0217422125,Syntrophomonadaceae_bacterium_HHV35962.1:0.1149192718)96.3/100:0.0594373611,(Syntrophomonadaceae_bacterium_HHW39688.1:0.0617964282,Firmicutes_bacterium_NPV30054.1:0.1799112588)95.9/100:0.0817911735)94/100:0.0580012784,(((Pelotomaculum_sp._FP_WP_1342182:0.0442711727,TEB08102.1:0.0564689119)97.9/100:0.0350531535,(Peptococcaceae_bacterium_NLI13068.1:0.0340057768,TEB11818.1:0.0379278457)99.2/100:0.0428284469)99.8/100:0.0718993339,Syntrophomonadaceae_bacterium_NMA62486.1:0.1305510157)99.9/100:0.0779634443)99.4/100:0.0874479520,(((((Clostridia_bacterium_HHT63672.1:0.2470741283,(Thermosyntropha_lipolytica_WP_0730908:0.0553100213,(Syntrophomonadaceae_bacterium_NLO21308.1:0.2190753306,Syntrophomonadaceae_bacterium_NLX89729.1:0.1762186119)91.5/100:0.0489224081)83.1/100:0.0297937881)41.2/97:0.0066584984,(((Syntrophomonadaceae_bacterium_NLB52756.1:0.0689705842,Syntrophomonadaceae_bacterium_NLV20602.1:0.1494513796)75.6/100:0.0361022476,Syntrophomonadaceae_bacterium_NLT19734.1:0.0933365342)73.4/100:0.0475081421,(Syntrophomonadaceae_bacterium_NLM89549.1:0.0686830527,Syntrophomonadaceae_bacterium_NLU46833.1:0.0451128370)96.4/100:0.0593598593)95.1/100:0.0509609502)88.3/97:0.0488843277,Syntrophomonas_sp._HBQ26412.1:0.1061023029)40.8/91:0.0302856204,(Syntrophomonas_wolfei_WP_0116410:0.0103984712,Syntrophomonas_wolfei_WP_0612143:0.0033494576)99.7/100:0.1287815541)99.9/100:0.1513346922,(Syntrophomonadaceae_bacterium_NLU49143.1:0.0689191029,(Syntrophothermus_lipocalidus_HHV77378.1:0.0173810665,Syntrophothermus_lipocalidus_WP_0131762:0.0077464574)100/100:0.2006097313)99.8/100:0.1141557151)99/100:0.1035506396)99.6/100:0.0809456818,((((Bacillus_sp._1NLA3E_WP_0155940:0.0995274686,(Bacillus_sp._DNRA2_WP_1691001:0.0766016391,Bacillus_tuaregi_WP_0713947:0.1110623835)91.5/100:0.0396907692)71.5/98:0.0480148451,(Propionispira_arboris_SEJ28084.1:0.0000028916,Propionispira_arboris_WP_0918302:0.0000028916)99.7/100:0.1202397803)98.7/100:0.1144332266,(((((Sedimentibacter_saalensis_WP_1450821:0.0000028916,Sedimentibacter_saalensis_WP_1702261:0.0000028916)76/100:0.0043443888,WP_0192289:0.0083542011)98.7/100:0.0817222332,(Tissierellia_bacterium_HHY99959.1:0.0324480587,Tissierellia_bacterium_NLL60766.1:0.0251744858)98.4/100:0.0908335384)99.6/100:0.1071112022,((Tepidimicrobium_sp._HHV37891.1:0.0862563662,Tissierellia_bacterium_NLC03204.1:0.0904995015)98.2/100:0.0853306570,Tissierellia_bacterium_NLL82346.1:0.1480150842)91.5/100:0.0502883923)94.4/100:0.0506190976,(Tissierellia_bacterium_HHV45363.1:0.0472903529,(Tissierellia_bacterium_NLY66891.1:0.0903457212,Tissierellia_bacterium_NLY77064.1:0.0947029885)41.9/76:0.0424658630)80.7/100:0.0266014407)100/100:0.1967642068)76.6/100:0.0411505624,(((Caloramator_quimbayensis_WP_1432873:0.0116312773,Caloramator_sp._E03_WP_1389802:0.0538733630)100/100:0.1784465017,((((Clostridia_bacterium_BRH_c25_KUO69930.1:0.1743039464,(Clostridiales_bacterium_NLM43660.1:0.1085785762,Clostridiales_bacterium_NLN47766.1:0.1341742885)99.3/100:0.0753936245)71.2/77:0.0262129694,(Clostridiales_bacterium_NLO25945.1:0.0163466602,Clostridiales_bacterium_NLX86888.1:0.0263364377)100/100:0.1458945237)34.5/45:0.0212890711,((((((Fervidicola_ferrireducens_WP_0663536:0.0000027237,KXG76634.1:0.0000025413)100/100:0.0614520643,(Thermosediminibacter_litoriperuensis_TYP47448.1:0.0000027416,Thermosediminibacter_litoriperuensis_WP_1488680:0.0000027837)100/100:0.0616664474)95/100:0.0372056269,Thermovenabulum_gondwanense_WP_0687479:0.1758863298)99.5/100:0.0874551045,Firmicutes_bacterium_NPV44300.1:0.0661271141)84.5/100:0.0232720902,Maledivibacter_halophilus_WP_1393804:0.1659165363)94.3/74:0.0349196914,((((((Pelotomaculum_propionicicum_WP_1342121:0.0000028916,TEB13330.1:0.0000028916)75.4/100:0.0019997135,Peptococcaceae_bacterium_NLI11226.1:0.0000025550)100/100:0.0770111462,TEB08411.1:0.0809468104)90.1/100:0.0324227727,Pelotomaculum_sp._FP_WP_1342178:0.2440281526)99.1/100:0.0552772500,Heliobacillus_mobilis_WP_1702917:0.2405578451)92.6/83:0.0281256051,((Thermoanaerobacterales_bacterium_HHV19656.1:0.0779733938,Thermoanaerobacterales_bacterium_HHX23600.1:0.0994046560)99.4/100:0.1118965797,Fonticella_tunisiensis_WP_1336288:0.1692898932)87.7/56:0.0323613029)69/44:0.0057254716)60/50:0.0198363645)75.3/56:0.0320175528,(Firmicutes_bacterium_HHW56011.1:0.0316212028,(Firmicutes_bacterium_HHY36721.1:0.0320315179,Firmicutes_bacterium_HHW91112.1:0.0765769275)83.8/100:0.0230175934)100/100:0.1160605784)63.7/92:0.0235321795)85.5/100:0.0462339736,((((((Clostridiales_bacterium_PWM07173.1:0.0584839706,(Flavonifractor_sp._An82_WP_0873357:0.0115454709,unclassified_Flavonifractor_WP_0872611:0.0029557190)97.4/100:0.0331906659)53.1/100:0.0284985256,((((Flavonifractor_sp._An112_WP_0873899:0.0040611010,Flavonifractor_sp._An9_WP_0873991:0.0020188918)77.2/100:0.0020211497,Flavonifractor_sp._An52_WP_0871872:0.0061655253)77.4/100:0.0020001457,Flavonifractor_sp._An4_WP_0873264:0.0020253382)93.3/100:0.0080594485,Flavonifractor_sp._An91_WP_0872676:0.0023442141)99.1/100:0.0461334428)75.4/98:0.0563669795,Lachnoclostridium_sp._HAE80807.1:0.1301339099)99.8/100:0.0996447525,(Slackia_equolifaciens_WP_1232084:0.0548935169,Slackia_heliotrinireducens_WP_0127995:0.0716927322)100/100:0.2082398282)55.6/97:0.0479380530,(((Clostridiales_WP_0331266:0.0000030019,(Clostridium_sp._BSD2780061688st1_H5_WP_1383027:0.0000028916,Clostridium_sp._BSD2780061688st1_H5_WP_1710314:0.0000028916)81.4/100:0.0020144788)99.5/100:0.0565735129,(((Clostridiales_WP_1186191:0.0000024817,(Faecalicatena_orotica_PWJ32108.1:0.0000027289,Faecalicatena_orotica_WP_1097294:0.0000028916)79/100:0.0040331629)99.9/100:0.0480424374,Dorea_sp._D27_WP_0497278:0.0446473358)95.8/100:0.0328153643,Clostridium_scindens_WP_0046081:0.0532676597)57.2/99:0.0414429662)100/100:0.1087798652,(Eubacterium_aggregans_WP_0903073:0.0052571843,Eubacterium_barkeri_WP_0902452:0.0053518212)100/100:0.2587179577)87.4/100:0.0597167256)93.2/100:0.0549470526,(((Clostridiales_WP_0133800:0.0000028043,Eubacterium_callanderi_WP_0733824:0.0020468088)77.1/100:0.0020486506,(Eubacterium_limosum_WP_0383537:0.0020534946,Eubacterium_limosum_WP_1339663:0.0000021963)75.7/100:0.0020523102)79.9/100:0.0054769284,(Eubacterium_limosum_WP_0746160:0.0000028637,Eubacterium_WP_0586948:0.0020515854)80.7/100:0.0069255727)100/100:0.1646584320)100/100:0.1954222741)28.2/86:0.0378433511)99.9/100:0.1240408899)97.5/100:0.0617359976)89/100:0.0270851277)99.8/100:0.0896423467,(((Acetohalobium_arabaticum_WP_0132784:0.1776388249,((Candidatus_Frackibacter_sp._T328-2_KXS43416.1:0.0307938814,unclassified_Candidatus_Frackibacter_WP_0897469:0.0117379120)99.9/100:0.1062303374,((Candidatus_Frackibacter_sp._WG11_SDC78704.1:0.0000024320,Candidatus_Frackibacter_sp._WG12_WP_0900035:0.0000028916)0/35:0.0000024018,Candidatus_Frackibacter_sp._WG13_WP_0900952:0.0043299796)100/100:0.1196956139)90.5/99:0.0546684725)100/100:0.1966610782,Halanaerobium_sp._MA284_MarDTE_T2_WP_1144571:0.3737770404)99.9/99:0.1378632866,((Firmicutes_bacterium_HHV78827.1:0.3644015964,(((((Firmicutes_bacterium_HHX27197.1:0.0309660291,Firmicutes_bacterium_NLB73843.1:0.0306137114)18.8/58:0.0436234834,Firmicutes_bacterium_NLD12448.1:0.0678512684)99.9/100:0.1402431847,(Firmicutes_bacterium_HHY31538.1:0.1313861759,Firmicutes_bacterium_NLG80339.1:0.0493296155)88.6/100:0.0652327809)98.2/100:0.1109585093,(Firmicutes_bacterium_HHW15351.1:0.2344590294,((((Moorella_glycerini_WP_1562737:0.0461992377,Moorella_WP_0549365:0.0130385676)51/100:0.0074272428,Moorella_mulderi_WP_0622831:0.0239144773)60.7/100:0.0318637179,(Moorella_sp._Hama-1_WP_1092079:0.0300575318,(((Moorella_thermoacetica_WP_0113922:0.0041409253,(Moorella_thermoacetica_WP_0257741:0.0000028916,(Moorella_thermoacetica_WP_0695887:0.0000028386,Moorella_thermoacetica_WP_0715548:0.0020658724)85/100:0.0020688413)0/46:0.0000021413)75.7/99:0.0041518788,Moorella_thermoacetica_WP_0715205:0.0000029349)78.3/98:0.0111015579,Moorella_thermoacetica_WP_0755174:0.0431848144)100/100:0.0555562318)99.3/100:0.0468848557)87.5/100:0.0167156962,(Moorella_humiferrea_WP_1060040:0.0673137746,(Moorella_sp._E306M_WP_1413044:0.0000023400,Moorella_sp._E308F_WP_1412639:0.0084879957)95.2/100:0.0279218343)13.9/96:0.0103896359)100/100:0.2158224846)93.5/100:0.0751287384)10.8/33:0.0283389173,Firmicutes_bacterium_NPV69317.1:0.2584814693)63.7/89:0.0339115078)98.3/99:0.0800865360,((Firmicutes_bacterium_NLM94849.1:0.0715491283,Firmicutes_bacterium_NLN15831.1:0.0464754265)92.9/100:0.0460605073,Firmicutes_bacterium_NMB17562.1:0.0529818080)100/100:0.4103322725)61.2/99:0.0454317400)88.3/99:0.0485774620)88.3/97:0.0419434671,(((((Deferribacter_autotrophicus_WP_1492660:0.1829863976,(Flexistipes_sinusarabici_TYB33871.1:0.0401663737,Flexistipes_sinusarabici_WP_0138865:0.0485582707)100/100:0.1907455227)98.8/100:0.0992290635,(((Desulfurella_acetivorans_HEX13843.1:0.0094884301,(Desulfurella_acetivorans_WP_0253912:0.0057509649,Desulfurella_acetivorans_WP_0253922:0.0000020480)75.6/100:0.0019967401)72.5/80:0.0018890192,(Desulfurella_multipotens_PMP64223.1:0.0039159169,Desulfurella_multipotens_WP_0921291:0.0037418897)97.9/100:0.0116031999)84.9/80:0.0120375266,Desulfurella_amilsii_WP_0860332:0.0543356871)100/100:0.2626981284)76.1/100:0.0631345118,((Desulfuromonas_acetexigens_WP_0920537:0.2018959277,(Desulfuromonas_sp._PLX88851.1:0.1421719677,Malonomonas_rubra_WP_0729050:0.1720119051)99.8/100:0.1242226583)87.6/100:0.0672984616,((Geobacter_metallireducens_HEN42027.1:0.0986949521,(Geobacter_sulfurreducens_WP_0109415:0.0050985334,(Geobacter_sulfurreducens_WP_0145514:0.0000028916,Geobacter_sulfurreducens_WP_0456680:0.0021460424)97.8/100:0.0283598611)100/100:0.1265397407)99.7/100:0.0701153565,((((Geobacter_sp._TSK05165.1:0.0019904796,Geomonas_ferrireducens_WP_1365263:0.0060145841)99/100:0.0141579292,Geomonas_edaphica_WP_1365140:0.0034088745)62.7/96:0.0042779344,Geomonas_terrae_WP_1358727:0.0025790862)89.9/96:0.0147701584,Geomonas_oryzae_WP_1291278:0.0096390264)100/100:0.1994917244)99.4/100:0.0768506714)98.7/100:0.0886836007)100/100:0.1923260238,(candidate_division_NC10_bacterium_HGG28607.1:0.3132129475,Deltaproteobacteria_bacterium_HDY21866.1:0.3081268639)88.3/92:0.0474350014)94.2/84:0.0581087443,((((Nitrospinae_bacterium_RMF86321.1:0.3123831625,(((candidate_division_NC10_bacterium_HEL81429.1:0.0260694075,candidate_division_NC10_bacterium_RIFCSPLOWO2_02_FULL_66_22_OGB91728.1:0.0497022349)100/100:0.1984668806,(((candidate_division_NC10_bacterium_PWB45346.1:0.0552539399,Candidatus_Methylomirabilis_lanthanidiphila_VUZ86187.1:0.0291896696)95/100:0.0396824115,(Candidatus_Methylomirabilis_oxyfera_CBE69870.1:0.0000028916,Candidatus_Methylomirabilis_oxyfera_KAB2960003:0.0000028916)98.5/100:0.0631582308)91.8/100:0.0448917116,Candidatus_Methylomirabilis_limnetica_WP_1075619:0.0380497545)100/100:0.1628074580)99.1/100:0.1579211769,GBD13939.1:0.6074573304)15.1/80:0.0416724205)96.1/100:0.0514537686,(((((((((((((Aquabacterium_pictum_WP_1377341:0.0349147111,Betaproteobacteria_bacterium_NDG41248.1:0.0886322841)100/100:0.0599620472,((Aquincola_sp._NJK42485.1:0.0493300226,Betaproteobacteria_bacterium_NBQ90786.1:0.0598155780)99.6/100:0.0348799983,(Caldimonas_WP_0195599:0.0375664066,Zhizhongheella_caldifontis_WP_1043032:0.0183461061)100/100:0.0375189418)30.1/88:0.0088288535)98.7/100:0.0296327408,((Methylibium_petroleiphilum_WP_0118301:0.0034583516,Methylibium_sp._Root1272_WP_0563239:0.0061390186)100/100:0.0638689344,Aquabacterium_tepidiphilum_WP_1191545:0.0752749054)93/100:0.0223459654)83.2/91:0.0089241372,(((Burkholderiales_bacterium_JOSHI_001_WP_0095481:0.1087227290,Piscinibacter_defluvii_WP_1279994:0.0284602723)37.9/98:0.0143504246,(Rubrivivax_albus_WP_1281999:0.0819397353,((((Betaproteobacteria_bacterium_HGW-Betaproteobacteria-16_PKO65736.1:0.0236618222,((Burkholderiales_bacterium_PZO19550.1:0.0168418257,(((Hydrogenophaga_sp._PBL-H3_WP_1596072:0.0105443562,Comamonadaceae_bacterium_RJP68824.1:0.0076869658)88.2/100:0.0048260839,Hydrogenophaga_sp._Root209_WP_0562757:0.0038273003)93.9/100:0.0074583758,Hydrogenophaga_sp._RAC07_WP_0690459:0.0042019730)74/100:0.0020571626)96.6/100:0.0128123520,Hydrogenophaga_sp._IBVHS2_WP_0861200:0.0290671598)71.6/100:0.0093748999)86.4/99:0.0076766025,(((Betaproteobacteria_bacterium_HGW-Betaproteobacteria-9_PKO30429.1:0.0018951247,EWS64947.1:0.0000026587)97.2/100:0.0115581363,Hydrogenophaga_sp._A37_WP_0773281:0.0253741621)91.6/100:0.0114467742,(Burkholderiales_bacterium_RIFCSPLOWO2_12_67_14_OGB42791.1:0.0025854204,Hydrogenophaga_taeniospiralis_WP_0681670:0.0051689175)0/81:0.0000021506)49/83:0.0066484997)100/100:0.0545264704,(((((Polaromonas_sp._EUR3_1.2.1_WP_0267816:0.0343296311,Polaromonas_sp._NMM09076.1:0.0226434860)100/100:0.0494982090,(Curvibacter_delicatus_WP_0667033:0.0225772480,Curvibacter_sp._PD_MW3_PHM21267.1:0.0027848195)99.7/100:0.0494107475)97.4/100:0.0340946486,Betaproteobacteria_bacterium_TAG81415.1:0.1445552058)71.6/100:0.0134049907,Betaproteobacteria_bacterium_NBS74349.1:0.0965950028)93.5/99:0.0214225377,Curvibacter_sp._HBH39900.1:0.0799659651)88.5/95:0.0230545420)99.1/100:0.0462296925,Betaproteobacteria_bacterium_NBS66425.1:0.2194786378)96.8/100:0.0323650306)97.9/100:0.0310875232)89.7/98:0.0147558935,(Ideonella_sp._TBM-1_WP_1634575:0.0710048822,Leptothrix_mobilis_WP_1304812:0.0465570568)84.3/100:0.0221056881)98.1/98:0.0283709798)94.9/96:0.0255473708,(Comamonadaceae_bacterium_SYSU_G00088_WP_1192888:0.0000028916,Comamonadaceae_bacterium_YIM_73032_WP_1193539:0.0019107737)99.6/100:0.0407201726)100/100:0.0778315848,(((partial_Thiomonas_sp._14-64-326_OZB72494.1:0.0000028916,Thiomonas_WP_0131070:0.0000028916)0/60:0.0000024374,Thiomonas_sp._20-64-9_OYV30883.1:0.0019391230)0/68:0.0000021366,Thiomonas_sp._SCN_64-16_ODU93150.1:0.0019391281)100/100:0.1207507901)94.1/98:0.0682058975,((Dechlorosoma_suillum_PZP55741.1:0.0000028652,Hydrogenophilales_bacterium_SM250_WP_1477990:0.0019397177)100/100:0.1212976430,Geothrix_fermentans_WP_0268526:0.2336267782)99/100:0.0791408498)83/96:0.0242997900,(Rhodocyclales_WP_1020407:0.0679451373,Thauera_sp._2A1_WP_1531699:0.0757447407)99.7/100:0.0751381310)98.7/96:0.0817208123,(Hydrogenophilus_thermoluteolus_WP_1193354:0.0000024571,Rhodocyclaceae_bacterium_HCO77190.1:0.0086785498)100/100:0.1547124670)98.9/100:0.0850610264,Inmirania_thermothiophila_WP_1234015:0.1176576773)87.2/100:0.0541516841,((Sedimenticola_selenatireducens_PLX61803.1:0.0000028916,Sedimenticola_selenatireducens_WP_0291329:0.0000028916)99.9/100:0.1143284311,Sedimenticola_thiotaurini_HEB94870.1:0.0918447517)97.9/100:0.0933441712)100/100:0.2485229250,((candidate_division_Zixibacteria_bacterium_HIG45829.1:0.1101074701,(Gemmatimonadetes_bacterium_MXW06452.1:0.0054446309,(((Gemmatimonadetes_bacterium_MXX02771.1:0.0019162295,Gemmatimonadetes_bacterium_MXZ74777.1:0.0019195370)80.4/100:0.0019298024,(Gemmatimonadetes_bacterium_MYA77902.1:0.0000029808,Gemmatimonadetes_bacterium_MYK98473.1:0.0019304774)87/100:0.0019271244)0/82:0.0000029153,Gemmatimonadetes_bacterium_MXY47805.1:0.0019305639)0/99:0.0003430204)99.8/100:0.0858028578)100/100:0.2627851377,(Myxococcales_bacterium_TFG95253.1:0.3795222834,(Armatimonadetes_bacterium_HIE51059.1:0.3193802534,(candidate_division_Zixibacteria_bacterium_HIG45828.1:0.2396818793,(Phycisphaeraceae_bacterium_MAE63328.1:0.2309367717,Planctomycetes_bacterium_NOX56511.1:0.1960502567)99.8/100:0.1397007113)100/100:0.1989067331)91.2/100:0.0618508653)44.4/100:0.0648344774)98.9/100:0.1024228429)89.5/98:0.0670692741,Epsilonproteobacteria_bacterium_NOZ84141.1:0.4467411277)99.7/100:0.1350807548)66.9/87:0.0295801167,(Proteobacteria_bacterium_HFH50875.1:0.4189897204,Proteobacteria_bacterium_HGH42477.1:0.4137788738)100/99:0.1427237856)83.8/68:0.0141863512,((Chloroflexi_bacterium_TAK29624.1:0.5327701388,Candidatus_Schekmanbacteria_bacterium_GWA2_38_9_OGL40668.1:0.6026873142)91.5/99:0.0855141737,(Chloroflexi_bacterium_HEC33839.1:0.4349906705,Proteobacteria_bacterium_NIO05893.1:0.4439310960)99.4/100:0.1303955885)95.6/91:0.0603350007)84.8/74:0.0315593087)78.2/97:0.0378275379)99.4/100:0.0930146601)88.2/100:0.0524538448,((((((Candidatus_Methanoculleus_thermohydrogenotrophicum_NLM82037.1:0.0674065997,Methanomicrobiales_archaeon_NLA30343.1:0.0661686644)91/100:0.0435406992,((Methanoculleus_chikugoensis_WP_0743696:0.0200771165,((Methanoculleus_marisnigri_KUK60802.1:0.0000028916,Methanoculleus_marisnigri_KUK99498.1:0.0000025647)96/100:0.0226257336,Methanomicrobiales_archaeon_HGW-Methanomicrobiales-2_PKL62473.1:0.0363074247)99/100:0.0493764233)0/14:0.0083661220,(Methanoculleus_sp._MH98A_WP_0481117:0.0190969853,Methanomicrobiales_archaeon_HGW-Methanomicrobiales-6_PKL55114.1:0.0243331570)88.5/99:0.0166375430)82/89:0.0253675207)96.3/98:0.0752881588,Methanoculleus_taiwanensis_WP_1286927:0.1575391075)94.8/99:0.0834599072,(Methanofollis_ethanolicus_WP_0670489:0.1387788534,Methanofollis_sp._FWC-SCC2_WP_1306467:0.1488699176)99.9/100:0.2207577123)91.6/81:0.0774673382,(Methanocorpusculum_sp._MCE_RBQ24269.1:0.1463395209,Methanoregula_sp._PtaB.Bin085_OPX64824.1:0.2701810185)100/100:0.3550345086)6.6/22:0.0168886489,Methanocella_sp._PtaU1.Bin125_OPY26919.1:0.3298847380)100/100:0.2236657106)99.6/100:0.0879653675,Methanosarcinales_archaeon_HID27002.1:0.5795299508)0/8:0.0090344821,((bacterium_HHS76936.1:0.5161472175,Thaumarchaeota_archaeon_NHW00016.1:0.2985969975)93.3/100:0.1298988412,(Candidatus_Bathyarchaeota_archaeon_BA1_KPV62615.1:0.2895886247,(Candidatus_Thorarchaeota_archaeon_SMTZ1-83_KXH77536.1:0.2120574898,Candidatus_Thorarchaeota_archaeon_TFF96343.1:0.1823585042)99.9/100:0.3221120363)97.6/100:0.1687710314)99.5/100:0.1320567615)90.9/53:0.0514353297,(((((((((Acidilobales_archaeon_HHQ66948.1:0.0030756038,Desulfurococcales_archaeon_NAZ13842.1:0.0026313729)99.9/100:0.0670092428,Candidatus_Bathyarchaeota_archaeon_HHL05150.1:0.0940878209)3.5/92:0.0289561361,Desulfurococcaceae_archaeon_HES91094.1:0.0842492116)100/100:0.1075302259,(Aeropyrum_sp._HGQ50273.1:0.1854772748,(Desulfurococcaceae_archaeon_HGN18292.1:0.1040565348,((Ignisphaera_aggregans_HGN37636.1:0.0000023282,Ignisphaera_aggregans_HGQ18993.1:0.0019550128)100/100:0.1346874061,Ignisphaera_aggregans_HHQ50256.1:0.1168171321)82.6/98:0.0284780070)95.9/100:0.0490732601)90.3/77:0.0351731544)59.8/77:0.0251366310,(((Candidatus_Korarchaeota_archaeon_HEV99902.1:0.0269992869,((Candidatus_Korarchaeota_archaeon_HGD33573.1:0.0019319229,(Candidatus_Korarchaeum_cryptofilum_OPF8_ACB07526.1:0.0000028916,Candidatus_Korarchaeum_cryptofilum_WP_1482040:0.0000028916)78.9/100:0.0019294395)79.9/99:0.0034675260,Candidatus_Korarchaeum_cryptofilum_WP_1257426:0.0062165469)97/99:0.0228691306)97/100:0.0395384308,Candidatus_Korarchaeota_archaeon_NZ13-K_RDD52936.1:0.0998393045)100/100:0.1077797951,(Desulfurococcaceae_archaeon_HHP19935.1:0.0593977517,Desulfurococcaceae_archaeon_HHP52862.1:0.0152639523)100/100:0.0940550289)96.3/100:0.0389170016)94.8/77:0.0445347118,((((Candidatus_Bathyarchaeota_archaeon_HDL90772.1:0.1293936104,Desulfurococcales_archaeon_ex4484_42_OYT45957.1:0.0839168191)89.9/91:0.0216255713,((((Staphylothermus_hellenicus_DSM_12710_ADI31269.1:0.0000028916,Staphylothermus_hellenicus_WP_0528335:0.0000028916)89/100:0.0336962698,Thermoprotei_archaeon_RLG79117.1:0.2938236811)85.5/98:0.0465691650,(Staphylothermus_marinus_F1_ABN69774.1:0.0000026853,Staphylothermus_marinus_WP_1486768:0.0000028916)86.6/100:0.0185370521)95.7/98:0.0473715742,(Candidatus_Geothermarchaeota_archaeon_RLG61541.1:0.0000029244,Thermoprotei_archaeon_HEW93972.1:0.0000028565)100/100:0.1303663099)97.8/100:0.0475063864)92.6/90:0.0322118460,(Desulfurococcaceae_archaeon_HFT81418.1:0.0475334458,Desulfurococcaceae_archaeon_HGM79767.1:0.0411640196)99.1/100:0.0815390868)93.4/99:0.0393829764,(((((archaeon_RLG64104.1:0.0816835676,Thermofilum_sp._ex4484_79_OYT30129.1:0.0946875573)26.9/100:0.0405082467,(Thermoprotei_archaeon_RLE64955.1:0.0421931995,Thermoprotei_archaeon_RLE76332.1:0.0368684785)88.6/100:0.0546462243)99/100:0.1099682134,((Crenarchaeota_archaeon_NPA23500.1:0.0489212131,Crenarchaeota_archaeon_NPA99959.1:0.0173273290)85.2/100:0.0085966817,Crenarchaeota_archaeon_NPA69853.1:0.0000022254)99.9/100:0.1435663124)96.4/100:0.0644956158,Ignisphaera_sp._HDI02304.1:0.0923124553)48.5/79:0.0189188611,((Desulfurococcaceae_archaeon_HEV72515.1:0.0719329884,(Desulfurococcaceae_archaeon_HGQ25320.1:0.0000028916,Desulfurococcaceae_archaeon_HGU90450.1:0.0000028916)99.8/100:0.0946392243)100/100:0.1605731620,Candidatus_Bathyarchaeota_archaeon_HHP93611.1:0.1797755437)65.3/81:0.0298513316)88.6/96:0.0448082889)98/99:0.0426754555)99.7/100:0.0940607679,(Candidatus_Korarchaeota_archaeon_RLG51080.1:0.2052444783,(Candidatus_Korarchaeota_archaeon_RLG52437.1:0.0000027168,Candidatus_Korarchaeota_archaeon_RLG55458.1:0.0043066842)98.8/100:0.0855163762)99.9/100:0.2278436380)39.7/66:0.0638756269,Candidatus_Bathyarchaeota_archaeon_HDM88212.1:0.2296006356)100/100:0.2349601787,(((((ANME-2_cluster_archaeon_KAB3545370:0.1042294823,(Methanosarcinales_archaeon_HIE32118.1:0.0725104477,Methanosarcinales_archaeon_RLG24626.1:0.0977190823)24/100:0.0290501750)99.7/100:0.1075484698,partial_ANME-2_cluster_archaeon_TFH41134.1:0.2126651044)100/100:0.2048081798,Thermoplasmata_archaeon_RLF29923.1:0.4387606536)31.5/73:0.0438134794,(Candidatus_Bathyarchaeota_archaeon_HDO80311.1:0.2824451034,(((((((((((Aor-4_Archaeoglobus_fulgidus_KUJ92825.1:0.0000023122,Archaeoglobus_fulgidus_WP_0108797:0.0019505918)99.2/100:0.1033027069,Archaeoglobales_archaeon_RLI75299.1:0.0773136997)68.1/100:0.0394781471,(Archaeoglobi_archaeon_NOY11566.1:0.0000020968,Geoglobus_ahangari_WP_0480961:0.0039759821)100/100:0.2306451659)48.9/99:0.0191562192,Archaeoglobales_archaeon_ex4484_92_OYT33691.1:0.1354446955)94.3/99:0.0406729718,((Archaeoglobus_sulfaticallidus_WP_0155916:0.1019272429,partial_Archaeoglobales_archaeon_RLI76912.1:0.0870524422)98.7/100:0.0936096575,(GBE54052.1:0.0198119968,GCC10800.1:0.0088166322)100/100:0.2384698529)96.4/100:0.0400637458)86.9/93:0.0218499543,(((Archaeoglobales_archaeon_RLI87127.1:0.0664687452,Archaeoglobus_profundus_WP_0129407:0.0846900303)81.8/100:0.0319403553,Archaeoglobales_archaeon_RLI89588.1:0.0838199288)77.2/99:0.0376951712,Archaeoglobus_veneficus_WP_0136845:0.0781929765)75.2/90:0.0139689846)93/94:0.0392648909,Candidatus_Hydrothermarchaeota_archaeon_RLG58320.1:0.1252983244)76.3/100:0.0260247446,((((((((((Desulfurococcus_amylolyticus_1221n_ACL10919.1:0.0000020593,Desulfurococcus_amylolyticus_WP_1578576:0.0000022799)88.6/100:0.0081317836,Desulfurococcus_amylolyticus_WP_0426674:0.0000020564)96.6/100:0.0272608481,(Desulfurococcus_amylolyticus_DSM_16532_AFL66594.1:0.0000028916,Desulfurococcus_amylolyticus_WP_0488158:0.0000020268)75.6/100:0.0055348231)100/100:0.1433019588,Thermoprotei_archaeon_RLE60849.1:0.0712465163)24.1/99:0.0329077959,Thermofilum_pendens_WP_0117518:0.0564739140)16/79:0.0121721928,(Thermofilum_adornatum_WP_0209620:0.0082065409,(Thermofilum_adornatum_WP_0528870:0.0000028916,Thermofilum_sp._NAZ25687.1:0.0082056436)86.4/100:0.0082351521)98.4/100:0.0451272576)91.2/100:0.0138100849,((Thermofilum_pendens_HGB25372.1:0.0046173144,Thermofilum_pendens_HHP05598.1:0.0160195504)88.2/100:0.0197414035,Thermofilum_pendens_HGM46778.1:0.0761866251)95.1/100:0.0239216203)94.7/100:0.0217806155,Thermofilum_sp._NZ13_PLJ77335.1:0.0257230959)69/96:0.0204594567,Thermofilum_uzonense_WP_0528848:0.0540884564)99.7/100:0.1195197893,Candidatus_Bathyarchaeota_archaeon_HGU04005.1:0.1915061968)92.2/99:0.0468486076)94.2/99:0.0473592563,(((Candidatus_Bathyarchaeota_archaeon_B24-2_PDM26469.1:0.0058403443,(Candidatus_Bathyarchaeota_archaeon_RJS83484.1:0.0019476319,Candidatus_Bathyarchaeota_archaeon_HDN62614.1:0.0019457320)0/97:0.0000026166)100/100:0.1091015271,(((((Candidatus_Bathyarchaeota_archaeon_HFY44309.1:0.0454342764,Candidatus_Bathyarchaeota_archaeon_HGN50932.1:0.0561605604)0/52:0.0051421072,Candidatus_Bathyarchaeota_archaeon_HGW26823.1:0.0371754562)99.9/100:0.0551355312,(Candidatus_Bathyarchaeota_archaeon_RJS78036.1:0.0036344858,(Candidatus_Bathyarchaeota_archaeon_RLI18223.1:0.0038452822,Candidatus_Bathyarchaeota_archaeon_RLI19413.1:0.0000028916)0/99:0.0002109792)100/100:0.0936458919)82.9/99:0.0217180271,(((Candidatus_Bathyarchaeota_archaeon_HFZ49159.1:0.0735359447,(((Candidatus_Bathyarchaeota_archaeon_HGM51856.1:0.0000022976,Candidatus_Bathyarchaeota_archaeon_HGT86263.1:0.0000023175)100/100:0.0521494459,(Candidatus_Bathyarchaeota_archaeon_HGK47721.1:0.0221412038,Candidatus_Bathyarchaeota_archaeon_HHR12565.1:0.0194542279)99.6/100:0.0357753215)46.3/98:0.0051624227,(Candidatus_Bathyarchaeota_archaeon_HGN41090.1:0.0501908230,((Candidatus_Bathyarchaeota_archaeon_HGL51316.1:0.0565017567,(Candidatus_Bathyarchaeota_archaeon_HGT85513.1:0.0045968929,Candidatus_Bathyarchaeota_archaeon_HGT95349.1:0.0000021437)100/100:0.0822462319)90/100:0.0334528254,Candidatus_Bathyarchaeota_archaeon_HGK75578.1:0.1177533059)64.4/11:0.0176524751)58.8/7:0.0175343005)74.2/7:0.0255833107)98/100:0.0387096801,Candidatus_Bathyarchaeota_archaeon_HGK54381.1:0.0793373979)97.7/100:0.0502571883,Candidatus_Bathyarchaeota_archaeon_HGK13860.1:0.1547024044)5.9/24:0.0138064422)83.4/58:0.0132515291,(Hadesarchaea_archaeon_YNP_45_KUO40966.1:0.0766527380,Hadesarchaea_archaeon_YNP_N21_KUO43445.1:0.1092692669)98.7/100:0.0412525886)99.7/100:0.0500671609)91.1/100:0.0351991894,Candidatus_Bathyarchaeota_archaeon_RJS89097.1:0.1406502295)92.8/99:0.0394564609)53.4/82:0.0385435039,Thaumarchaeota_archaeon_ex4484_121_OYT67091.1:0.2004341446)99.7/100:0.0944128605,Candidatus_Thorarchaeota_archaeon_RLI65269.1:0.2033970561)99.7/100:0.1171738338)84.4/80:0.0428679155)100/100:0.1954875356,(Ferroglobus_placidus_WP_0129665:0.3317238403,(Hadesarchaea_archaeon_B3_Hades_TKJ24997.1:0.1179076358,Hadesarchaea_archaeon_MQY67833.1:0.0786309791)100/100:0.2395080194)99.6/100:0.1273710254)97.7/98:0.0785763517)94.3/98:0.0617199521)74.5/63:0.0594499862,Candidatus_Verstraetearchaeota_archaeon_NHV59903.1:0.7061924968)0/69:0.0393774356,(Methanosarcinales_archaeon_ex4484_138_OYT62053.1:0.5368445056,(((((((((((AigG4_A8_peg_1086_AOR3:0.0000026516,(HEP35782.1:0.0043074197,Nitrososphaeria_archaeon_HEP37204.1:0.0165151853)79.5/100:0.0080903123)93.6/100:0.0259904953,((GC-10_S88_L004_.bin.51_5:0.0000022498,LGB-01_S94_L004_.bin.22_6:0.0000026098)97.3/100:0.0254178475,((((((((((((Wolframiraptor_sinensis_Aig_GMQ_bin_10_2:0.0000000000,Wolframiraptor_sinensis_GMQP.bins.28.201901_1:0.0000000000):0.0000000000,Wolframiraptor_sinensis_ZMQR.bins.22.201901_2:0.0000000000):0.0000000000,Wolframiraptor_sinensis_GMQS.bins.10.201601_2:0.0000000000):0.0000000000,Wolframiraptor_sinensis_ZMQR.bins.33.201705_4:0.0000000000):0.0000000000,Wolframiraptor_sinensis_GMQP.bins.13.201907_3:0.0000000000):0.0000000000,Wolframiraptor_sinensis_GMQP.bins.123.201808_2:0.0000000000):0.0000000000,Wolframiraptor_sinensis_GMQP.bins.42.201803_3:0.0000000000):0.0000028916,Wolframiraptor_sinensis_GMPQ.bins.56.201705_2:0.0000028916)0/66:0.0000027616,((Wolframiraptor_sinensis_ZMQR.bins.10.201709_3:0.0000000000,Wolframiraptor_sinensis_ZMQR.bins.6.201808_2:0.0000000000):0.0000029954,Wolframiraptor_sinensis_ZMQR.bins.22.201803_2:0.0000029954)91.8/98:0.0019362753)0/31:0.0000027454,Wolframiraptor_sinensis_GMQP.bins.4.201709_2:0.0098662279)97.5/96:0.0097738000,(Wolframiraptor_sinensis_Aig_JZ_bin_10_2:0.0000024858,Wolframiraptor_sinensis_JZ-2.bins.10.201601_2:0.0000029623)94.3/100:0.0079920995)22.6/87:0.0021936389,Wolframiraptor_sinensis_JZ-1.bins.102.201705_2:0.0058519099)100/100:0.0749260827)15.2/91:0.0126294385)100/100:0.1053180613,(HDD66703.1:0.0536115043,(Nitrososphaeria_archaeon_HDD66404.1:0.0000025356,Thaumarchaeota_archaeon_RLG11886.1:0.0043231567)100/100:0.0738875744)86.1/100:0.0351437460)36.4/88:0.0361380654,RLG06263.1:0.0696331963)88.9/95:0.0313988419,Thaumarchaeota_archaeon_RLG04281.1:0.0672703456)99.8/95:0.0894032138,((Nitrososphaeria_archaeon_HDD40661.1:0.0000028916,Thaumarchaeota_archaeon_RLG00264.1:0.0059417079)83.9/100:0.0039230078,Thaumarchaeota_archaeon_RLG08101.1:0.0020117556)100/100:0.1292309669)100/100:0.2575586472,Benthortus_lauensis_T2_175_1:0.1757433806)85.6/95:0.0531737643,(HHR40433.1:0.2815979506,((((Nitrososphaeria_archaeon_HGB92360.1:0.0287996241,Nitrososphaeria_archaeon_HGU73951.1:0.0242697531)10.1/97:0.0077446640,(((((GC-01_S82_L004_.bin.10_2:0.0000000000,GC-10_S88_L004_.bin.45_4:0.0000000000):0.0000000000,LGB-05_S96_L004_.bin.6_1:0.0000000000):0.0000028916,GC-11_S89_L004_.bin.8_6:0.0019164307)0/36:0.0000021858,GC-07_S87_L004_.bin.31_3:0.0000028916)0/97:0.0000026980,GC-06_S86_L004_.bin.5_4:0.0019138979)97.4/99:0.0189905263)100/100:0.0571067487,((((Nitrososphaeria_archaeon_HGK66863.1:0.0076500501,Geocrenenecus_huangii_DRTY-6.bins.90.201907_7:0.0000028916)0/31:0.0000028315,((((((((Geocrenenecus_huangii_DRTY-6.bins.62.201808_3:0.0000000000,Geocrenenecus_huangii_DRTY-6.bins.93.201709_4:0.0000000000):0.0000000000,Geocrenenecus_huangii_JZ-1.bins.116.201803_4:0.0000000000):0.0000000000,Geocrenenecus_huangii_JZ-1.bins.80.201907_2:0.0000000000):0.0000000000,Geocrenenecus_huangii_JZ-1.bins.42.201709_4:0.0000000000):0.0000000000,Geocrenenecus_huangii_JZ-1.bins.12.201901_2:0.0000000000):0.0000000000,Geocrenenecus_huangii_ZZQ.bins.13.201803_2:0.0000000000):0.0000000000,Geocrenenecus_huangii_JZ-1.bins.42.201705_4:0.0000000000):0.0000028916,Geocrenenecus_huangii_DRTY-6.bins.68.201901_7:0.0000028916)0/56:0.0000028916)0/99:0.0000028916,Geocrenenecus_huangii_DRTY-7.bins.33.201803_6:0.0000025258)0/55:0.0000020232,Geocrenenecus_huangii_DRTY-6.bins.60.201803_4:0.0000028916)100/100:0.0746415933)94.3/96:0.0314883379,(((((((((((((((((Nitrososphaeria_archaeon_HGL62299.1:0.0000000000,Geocrenenecus_dongiae_SZTDM-1b.bins.22.201709_2:0.0000000000):0.0000000000,Geocrenenecus_dongiae_JZ-1.bins.64.201705_2:0.0000000000):0.0000000000,Geocrenenecus_dongiae_JZ-1.bins.86.201803_5:0.0000000000):0.0000000000,Geocrenenecus_dongiae_SZTDM-1c.bins.20.201709_3:0.0000000000):0.0000000000,Geocrenenecus_dongiae_JZ-1.bins.45.201709_4:0.0000000000):0.0000000000,Geocrenenecus_dongiae_DRTY-2.bins.2.201901_5:0.0000000000):0.0000000000,Geocrenenecus_dongiae_JZ-1.bins.115.201907_3:0.0000000000):0.0000000000,Geocrenenecus_dongiae_ZZQ.bins.17.201803_6:0.0000000000):0.0000000000,Geocrenenecus_dongiae_JZ-2.bins.15.201601_2:0.0000000000):0.0000000000,Geocrenenecus_dongiae_SRBZ-2.bins.180.201901_4:0.0000000000):0.0000000000,Geocrenenecus_dongiae_JZ-1.bins.49.201901_3:0.0000000000):0.0000000000,Geocrenenecus_dongiae_Aig_JZ_bin_15_2:0.0000000000):0.0000028916,Geocrenenecus_dongiae_GMQP.bins.30.201808_2:0.0000028916)0/57:0.0000028916,Nitrososphaeria_archaeon_HGN83462.1:0.0000028916)0/28:0.0000028823,Geocrenenecus_dongiae_Aig_G2A_Jz17_2:0.0000028916)0/98:0.0019008098,Geocrenenecus_dongiae_SRBZ-1.bins.49.201901_4:0.0000028916)0/97:0.0000022813,Geocrenenecus_dongiae_BF2.bins.100.201808_6:0.0000029058)100/100:0.0768012996)93.8/97:0.0529108122)92.4/100:0.0472801633)100/100:0.1701983938,((Nitrososphaeria_archaeon_HFP19469.1:0.0019237267,Nitrososphaeria_archaeon_HHP52129.1:0.0000022606)99.7/100:0.0658476029,((((((((((((Nitrososphaeria_archaeon_HGM09981.1:0.0000000000,Terraquivivens_tengchongensis_DRTY-6.bins.169.201907_3:0.0000000000):0.0000000000,Terraquivivens_tengchongensis_JZ-1.bins.90.201705_4:0.0000000000):0.0000000000,Terraquivivens_tengchongensis_DRTY-6.bins.20.201901_3:0.0000000000):0.0000000000,Terraquivivens_tengchongensis_SRBZ-1.bins.84.201901_2:0.0000000000):0.0000000000,Terraquivivens_tengchongensis_JZ-1.bins.47.201907_3:0.0000000000):0.0000000000,Terraquivivens_tengchongensis_DRTY-6.bins.154.201705_2:0.0000000000):0.0000028916,Terraquivivens_tengchongensis_DRTY-6.bins.137.201803_3:0.0000028916)0/24:0.0000026679,Terraquivivens_tengchongensis_DRTY-1.bins.48.201901_5:0.0019173717)0/8:0.0000026214,Terraquivivens_tengchongensis_DRTY-7.bins.137.201803_3:0.0019253811)0/25:0.0000026428,((((Terraquivivens_tengchongensis_GMPQ.bins.52.201705_2:0.0000000000,Terraquivivens_tengchongensis_GMQP.bins.29.201808_4:0.0000000000):0.0000000000,Terraquivivens_tengchongensis_GMQP.bins.19.201803_2:0.0000000000):0.0000000000,Terraquivivens_tengchongensis_GMQP.bins.8.201907_5:0.0000000000):0.0000027380,Terraquivivens_tengchongensis_GMQP.bins.100.201901_2:0.0000026995)92.4/100:0.0019170092)0/33:0.0000025396,Terraquivivens_tengchongensis_DRTY-2.bins.95.201901_3:0.0019257987)94.9/96:0.0150889903,((Terraquivivens_ruidianensis_JZ-2.bins.197.201705_3:0.0000021081,Terraquivivens_ruidianensis_JZ-2.bins.210.201808_2:0.0000023962)99.8/100:0.0373735416,(PUA34262.1:0.0000027400,Terraquivivens_rotoruensis_Aig_NZ13-MG1_2:0.0000028814)100/100:0.0556243307)98.9/86:0.0329753277)93.3/86:0.0357317889)100/100:0.2289152747)100/100:0.2160380691,Euryarchaeota_archaeon_RBG_16_68_13_OGS48038.1:0.4423537287)7.7/71:0.0406009642,((((((Ammoniphilus_sp._YIM_78166_WP_1347000:0.2440663678,(Ammoniphilus_sp._YIM_78166_WP_1347039:0.1196839649,((((((Bacillales_WP_0353005:0.0000026419,Brevibacillus_WP_0290976:0.0019448468)78.7/100:0.0019409007,Brevibacillus_sp._LEMMJ03_WP_1438623:0.0000029079)99.4/100:0.0315088290,(((Brevibacillus_borstelensis_WP_0033878:0.0000029003,Brevibacillus_borstelensis_WP_0249844:0.0019222489)100/100:0.0327022087,(((Brevibacillus_choshinensis_WP_0557428:0.0246818214,((Brevibacillus_centrosporus_WP_1229598:0.0000028916,Brevibacillus_sp._OK042_WP_0922760:0.0019202201)75.5/100:0.0017800868,Brevibacillus_nitrificans_WP_1229246:0.0020946264)100/100:0.0438285349)99.2/100:0.0292365488,(Brevibacillus_reuszeri_WP_0497376:0.0101114707,Brevibacillus_reuszeri_WP_1031057:0.0072431027)99.9/100:0.0319850229)62.6/95:0.0041502869,(Brevibacillus_invocatus_WP_1229097:0.0418310794,(Brevibacillus_panacihumi_WP_0235556:0.0093211094,Brevibacillus_panacihumi_WP_1229115:0.0043616952)94.2/100:0.0137720390)97.4/100:0.0173577803)96/98:0.0183585805)91.7/100:0.0205098675,Brevibacillus_fluminis_WP_1229198:0.0784181710)71.3/98:0.0183455453)98.3/100:0.0400075300,(Brevibacillus_massiliensis_WP_0191222:0.0877391693,Brevibacillus_sp._SYP-B805_WP_1652129:0.0843847613)46.9/91:0.0297513621)97.3/100:0.0349828779,(Paenibacillus_naphthalenovorans_WP_0624090:0.0564547496,(Paenibacillus_validus_WP_0547954:0.0000025358,Paenibacillus_WP_1413346:0.0018962299)99.8/100:0.0521830640)100/100:0.0744219356)97.2/100:0.0320057713,(((((Bacillus_azotoformans_WP_0033302:0.0000028103,Bacillus_azotoformans_WP_0351945:0.0077546022)100/100:0.0866308387,Bacillus_sp._Marseille-P3661_WP_1023485:0.1033553183)83.4/100:0.0343868461,Bacillus_oryziterrae_WP_0177551:0.0881141801)100/100:0.0890468368,(((((Bacillus_bacterium_HAQ06689.1:0.0324109353,(((((Bacillus_jeotgali_WP_0795069:0.0055943914,Bacillus_oceanisediminis_WP_1444778:0.0019337381)96.5/100:0.0121109669,Bacillus_subterraneus_WP_1254813:0.0370744108)73.3/11:0.0014716758,((Bacillus_jeotgali_WP_1022642:0.0030950067,Bacillus_selenatarsenatis_WP_1678335:0.0025225565)40.4/98:0.0041189023,Bacillus_selenatarsenatis_WP_0419660:0.0058971389)92.6/98:0.0069072296)78.3/11:0.0029400691,Bacillus_WP_0236265:0.0068127007)93.2/71:0.0140170494,Bacillus_subterraneus_WP_0443945:0.0387040412)86.2/84:0.0243721516)100/100:0.0866584895,((Bacillus_notoginsengisoli_WP_1189213:0.0232324494,Bacillus_sp._B-jedd_WP_0488269:0.0110192876)97.4/100:0.0212274440,((Bacillus_sp._FJAT-27245_WP_0533681:0.0058367302,Bacillus_sp._YLB-04_WP_1154514:0.0180215819)75.2/100:0.0054718741,Bacillus_sp._FJAT-27445_WP_0591721:0.0105108440)94.4/100:0.0168488081)99.5/100:0.0605628837)56.1/68:0.0245112308,(Bacillus_marinisedimentorum_WP_0661727:0.1003444831,Bacillus_sp._SYSU_G01002_WP_1531258:0.0773820777)65.5/87:0.0149165957)82.8/72:0.0264646395,((((((((((Bacillus_bataviensis_WP_0070843:0.0062205318,Bacillus_sp._MM2020_4_WP_1662415:0.0130292487)96.2/100:0.0241661923,Bacillus_sp._S3_WP_1498692:0.0303611614)76.7/100:0.0152676269,(((((Bacillus_drentensis_WP_0662520:0.0074331048,Bacillus_sp._MM2020_1_WP_1662585:0.0038849290)32.1/92:0.0018734628,Bacillus_sp._AFS006103_WP_0982608:0.0020047454)85.6/95:0.0045106289,(Bacillus_megaterium_WP_1682424:0.0054464483,(Bacillus_sp._AFS031507_WP_0989328:0.0018647054,Bacillus_sp._OV166_WP_0880860:0.0000029280)94.1/100:0.0100619848)95.3/100:0.0120218303)64.7/95:0.0053871865,(Bacillus_sp._UNC41MFS5_WP_0265661:0.0041572847,Bacillus_sp._X12014_WP_1445535:0.0109948101)98.9/100:0.0208519589)100/100:0.0354705830,((Bacillus_novalis_WP_0660842:0.0055971425,Bacillus_vireti_WP_0240284:0.0058734539)99.6/100:0.0256384157,Bacillus_soli_WP_0660710:0.0310289187)91.4/100:0.0110163902)85.6/100:0.0088784497)53.4/100:0.0143328110,(((Bacillus_bataviensis_WP_1445674:0.0057268898,unclassified_Bacillus_WP_0985297:0.0037844769)89.2/100:0.0080013052,Bacillus_cucumis_WP_1016491:0.0162466354)96.1/100:0.0184606876,Bacillus_sp._USDA818B3_A_WP_1607246:0.0193111326)97.6/100:0.0224230982)94/100:0.0144831242,Bacillus_sp._FJAT-29814_WP_0663171:0.0470370102)44.9/98:0.0088535080,(Bacillus_dielmoensis_WP_0424552:0.0432160585,(Bacillus_mesonae_WP_0663948:0.0019279374,Bacillus_mesonae_WP_1274860:0.0037511072)100/100:0.0888104861)97.6/100:0.0313110249)94.1/100:0.0211642985,(((Bacillus_niacini_WP_0455199:0.0149017228,(Bacillus_niacini_WP_0632532:0.0246463697,(Bacillus_sp._7884-1_WP_0952485:0.0038325365,Rhodococcus_qingshengii_WP_1333716:0.0057533040)94.4/100:0.0138710336)63.5/55:0.0133200505)77.5/55:0.0090073342,(Bacillus_sp._OK085_WP_1320854:0.0135925351,Bacillus_sp._OK048_WP_0907633:0.0358026431)79.4/99:0.0116189979)95.3/87:0.0232450799,Bacillus_sp._MRMR6_WP_0756878:0.0630821974)99.1/100:0.0445376127)97.7/100:0.0335169794,((Bacillus_sp._C11_WP_1660296:0.0076627038,Bacillus_sp._URHB0009_WP_0273206:0.0273923913)100/100:0.0583510638,((Bacillus_marasmi_WP_1475340:0.0932521480,Bacillus_sp._DNRA2_WP_1690950:0.0277146628)99.5/100:0.0534056455,Bacillus_sp._1NLA3E_WP_0155955:0.0608342595)100/100:0.0718603505)85.3/100:0.0261967398)22.7/85:0.0135193162,Bacillus_sp._T33-2_WP_1015818:0.0938319356)84.1/93:0.0108351839,((((((Bacillus_campisalis_WP_0465224:0.0019726897,Bacillus_sp._FJAT-27251_WP_0533605:0.0056372900)100/100:0.0706244861,Bacillus_persicus_WP_0907431:0.0912340926)93/100:0.0318712039,(Bacillus_dakarensis_WP_0772118:0.0833513539,Bacillus_massiliosenegalensis_WP_0191564:0.0908566673)58.5/91:0.0287305872)44.3/52:0.0126353073,(Bacillus_foraminis_WP_1216111:0.0018674281,Bacillus_foraminis_WP_1320035:0.0000028916)100/100:0.0738384751)68.5/72:0.0198431601,((Bacillus_sp._EB01_WP_0439304:0.0075324920,Bacillus_sp._FJAT-18017_WP_0535979:0.0000023067)95.1/100:0.0200876152,Bacillus_sp._FJAT-27225_WP_0661996:0.0326096273)100/100:0.1042928040)30.7/91:0.0178557797,Bacillus_zeae_WP_1191121:0.1039425252)89.6/78:0.0156988559)96.7/87:0.0283341609)2.3/80:0.0280567926,(Bacillus_endozanthoxylicus_WP_1504391:0.0398604306,Bacillus_tuaregi_WP_0713939:0.0482147357)100/100:0.1223174690)99.7/100:0.0717641107)96.4/100:0.0394834508,((Clostridium_ultunense_Esp_CCQ98424.1:0.0000022038,Thermicanus_aegyptius_WP_0289872:0.0019521594)100/100:0.1125647200,((Candidatus_Carbobacillus_altaicus_PTQ56479.1:0.1168872157,Hydrogenibacillus_schlegelii_WP_0661976:0.1261109690)73.6/100:0.0528892526,((Bacillaceae_bacterium_HHO81508.1:0.0224485632,Brockia_lithotrophica_WP_1214435:0.0116844359)83.5/100:0.0122793319,Brockia_lithotrophica_PTQ51117.1:0.0261295252)100/100:0.3840940064)99.9/100:0.1039038534)99.9/98:0.0747459281)42.9/94:0.0160388667)94.2/95:0.0257980781)98.3/100:0.0568912914)100/100:0.1195024161,(((Anaerobacillus_alkalilacustris_WP_0713109:0.0985042500,Anaerobacillus_arseniciselenatis_WP_0713118:0.0867447335)53.1/99:0.0329478521,Bacillaceae_bacterium_B16-10_WP_1290761:0.0735248789)100/100:0.1289339364,Caldalkalibacillus_thermarum_WP_0075062:0.1378594446)99.6/100:0.1074516124)98.8/100:0.0742435269,Effusibacillus_lacus_WP_0961808:0.2305862853)98.3/100:0.0786783664,(((((((((Anaerolineae_bacterium_HEY58708.1:0.0020000396,Anaerolineales_bacterium_HID83701.1:0.0000028916)100/100:0.1065701712,Chloroflexi_bacterium_NPA26079.1:0.4104802163)70.3/75:0.0401701096,((Anaerolineae_bacterium_PWH18881.1:0.1363725500,Chloroflexi_bacterium_GWB2_49_20_OGN76466.1:0.3051094963)78.9/48:0.0521136320,((Chloroflexi_bacterium_HDY05819.1:0.1283549313,Chloroflexi_bacterium_HGS07852.1:0.0961392928)62.9/93:0.0375571864,Longilinea_arvoryzae_WP_0750724:0.2690704678)82.9/50:0.0282522458)37/77:0.0204967340)99.5/98:0.0733187200,(Caldilineae_bacterium_HEY65387.1:0.0284006349,Chloroflexi_bacterium_NOZ26817.1:0.0351493098)100/100:0.1763978904)92.5/95:0.0370238768,Chloroflexi_bacterium_RME97041.1:0.3186223894)69.5/85:0.0327951421,Chloroflexi_bacterium_RMF29944.1:0.2226669599)10.3/80:0.0477501098,(((Oceanithermus_desulfurans_WP_1471488:0.0192743737,Oceanithermus_profundus_HGY08790.1:0.0126997439)68.2/100:0.0089541638,Oceanithermus_profundus_WP_0134587:0.0138449372)100/100:0.1741257162,(((((Thermus_antranikianii_WP_0284936:0.0127705613,Thermus_caldifontis_WP_1143130:0.0515866105)85.5/100:0.0068985824,Thermus_tenuipuniceus_WP_1053178:0.0249365295)20.2/9:0.0156425540,Thermus_tengchongensis_WP_1353433:0.0274341411)58.3/54:0.0191038168,(((Thermus_brockianus_WP_0716768:0.0285612325,Thermus_sp._2.9_WP_0394596:0.0129308614)98.9/100:0.0262251280,(Thermus_igniterrae_WP_0181110:0.0111355373,Thermus_parvatiensis_WP_0086308:0.0070419115)46.4/91:0.0081301871)96.7/100:0.0179724156,(Thermus_thermophilus_WP_0111741:0.0039872195,((Thermus_thermophilus_WP_0112277:0.0000028916,Thermus_thermophilus_WP_1657401:0.0060201573)0/73:0.0000025554,((Thermus_thermophilus_WP_1241050:0.0040210860,((Thermus_thermophilus_WP_0145098:0.0020067231,Thermus_thermophilus_WP_0146302:0.0020041679)75.7/84:0.0020043989,Thermus_thermophilus_WP_1435844:0.0040118532)87.9/100:0.0040298135)76.6/87:0.0020020464,Thermus_thermophilus_WP_1435903:0.0020110235)70.7/52:0.0020058958)76.6/70:0.0020473278)96.6/90:0.0151179574)88.7/99:0.0212656766)97.7/97:0.0285658587,Thermus_filiformis_WP_0380609:0.0518933081)100/100:0.1624846673)100/100:0.2406201337)92.5/98:0.0708635347,(partial_Dehalococcoidia_bacterium_TAK67210.1:0.2709562561,partial_Dehalococcoidia_bacterium_DG_22_KPJ49830.1:0.2116377342)48.7/97:0.0626176096)99.9/100:0.1057280781,Firmicutes_bacterium_PZN42997.1:0.4028774267)76.2/52:0.0691756233)96.3/51:0.0648427620,((GBF11128.1:0.0035392267,Tepidibacillus_decaturensis_WP_0687248:0.0022875613)100/100:0.1098869193,Tepidibacillus_fermentans_WP_1327667:0.1481546516)100/100:0.1943370037)96.5/51:0.0620017856,Symbiobacterium_thermophilum_WP_0111970:0.3868350501)100/100:0.1694524412)100/100:0.3938922282)78.4/18:0.0852077025)82.9/19:0.0691153415,(Thermoprotei_archaeon_RLG87980.1:0.4118337798,Candidatus_Bathyarchaeota_archaeon_ex4484_135_OYT51275.1:0.5232008985)74.1/14:0.0825540874)97.8/83:0.0816141642,((((((((AigG4_A8_peg_1129_AOR4:0.0552952825,LGB-01_S94_L004_.bin.22_4:0.0383426166)99.8/100:0.0740923421,(((((((((((Wolframiraptor_sinensis_Aig_GMQ_bin_10_5:0.0000000000,Wolframiraptor_sinensis_GMQP.bins.42.201803_4:0.0000000000):0.0000000000,Wolframiraptor_sinensis_ZMQR.bins.6.201808_4:0.0000000000):0.0000000000,Wolframiraptor_sinensis_GMQS.bins.10.201601_5:0.0000000000):0.0000000000,Wolframiraptor_sinensis_GMQP.bins.28.201901_4:0.0000000000):0.0000000000,Wolframiraptor_sinensis_GMQP.bins.13.201907_4:0.0000000000):0.0000000000,Wolframiraptor_sinensis_ZMQR.bins.22.201901_4:0.0000000000):0.0000000000,Wolframiraptor_sinensis_ZMQR.bins.33.201705_1:0.0000000000):0.0000000000,Wolframiraptor_sinensis_GMQP.bins.123.201808_4:0.0000000000):0.0000000000,Wolframiraptor_sinensis_ZMQR.bins.22.201803_4:0.0000000000):0.0000028916,Wolframiraptor_sinensis_GMPQ.bins.56.201705_3:0.0000028916)96.7/100:0.0153881054,(Wolframiraptor_sinensis_Aig_JZ_bin_10_1:0.0000028916,Wolframiraptor_sinensis_JZ-2.bins.10.201601_1:0.0000028916)88.2/100:0.0071296548)99/100:0.0660332001)100/100:0.1616484104,((Nitrososphaeria_archaeon_HDD66249.1:0.0067174392,Thaumarchaeota_archaeon_RLG11021.1:0.0000022453)99.5/100:0.1108670009,partial_Nanoarchaeota_archaeon_RLG18943.1:0.1351591156)99.2/100:0.1075403543)99.9/100:0.1446259076,(((((Nitrososphaeria_archaeon_HGL62110.1:0.0000024469,Geocrenenecus_dongiae_BF2.bins.100.201808_2:0.0018688483)0/16:0.0000026789,(((((((((((Geocrenenecus_dongiae_Aig_G2A_Jz17_5:0.0000000000,Geocrenenecus_dongiae_JZ-1.bins.64.201705_5:0.0000000000):0.0000000000,Geocrenenecus_dongiae_JZ-1.bins.86.201803_4:0.0000000000):0.0000000000,Geocrenenecus_dongiae_JZ-1.bins.49.201901_2:0.0000000000):0.0000000000,Geocrenenecus_dongiae_JZ-2.bins.15.201601_5:0.0000000000):0.0000000000,Geocrenenecus_dongiae_ZZQ.bins.17.201803_8:0.0000000000):0.0000000000,Geocrenenecus_dongiae_SRBZ-2.bins.180.201901_7:0.0000000000):0.0000000000,Geocrenenecus_dongiae_JZ-1.bins.45.201709_2:0.0000000000):0.0000000000,Geocrenenecus_dongiae_SZTDM-1c.bins.20.201709_6:0.0000000000):0.0000000000,Geocrenenecus_dongiae_ZZQ.bins.17.201803_1:0.0000000000):0.0000000000,Geocrenenecus_dongiae_SRBZ-1.bins.49.201901_6:0.0000000000):0.0000028916,Geocrenenecus_dongiae_Aig_JZ_bin_15_5:0.0000028916)0/49:0.0000028404)84.1/99:0.0018639808,Geocrenenecus_dongiae_JZ-1.bins.115.201907_4:0.0000022581)78/99:0.0021467874,Geocrenenecus_dongiae_GMQP.bins.30.201808_3:0.0016176575)99.7/99:0.0977024055,((Nitrososphaeria_archaeon_HGU72988.1:0.0315817221,Nitrososphaeria_archaeon_HHO62982.1:0.0178527224)88.9/100:0.0147932597,(GC-11_S89_L004_.bin.8_5:0.0018734687,LGB-05_S96_L004_.bin.6_2:0.0000022789)99/100:0.0319806544)100/100:0.1913906504)100/100:0.2353417948)100/100:0.2158831260,(Candidatus_Bathyarchaeota_archaeon_HGC54727.1:0.4002270833,(Candidatus_Bathyarchaeota_archaeon_HHD71725.1:0.3579885505,Candidatus_Bathyarchaeota_archaeon_HGY23468.1:0.5250242132)78.3/98:0.0920590889)95.9/100:0.0798835351)98.1/100:0.1273135781,((Anaerolineales_bacterium_TET53968.1:0.1388197066,Chloroflexi_bacterium_HGH57206.1:0.1628181122)75.7/100:0.0912202351,(Desulfobacterales_bacterium_HEA67685.1:0.2838768523,KPJ84798.1:0.2341320724)16.1/84:0.0653899897)100/100:0.4687693952)99.7/100:0.2286980691,GC-06_S86_L004_.bin.5_3:0.9134671407)96.2/100:0.1133071116,(((((((((Geocrenenecus_huangii_DRTY-6.bins.60.201803_5:0.0000000000,Geocrenenecus_huangii_ZZQ.bins.13.201803_4:0.0000000000):0.0000000000,Geocrenenecus_huangii_JZ-1.bins.42.201705_6:0.0000000000):0.0000000000,Geocrenenecus_huangii_JZ-1.bins.42.201709_2:0.0000000000):0.0000000000,Geocrenenecus_huangii_DRTY-6.bins.93.201709_3:0.0000000000):0.0000000000,Geocrenenecus_huangii_JZ-1.bins.80.201907_4:0.0000000000):0.0000000000,Geocrenenecus_huangii_JZ-1.bins.116.201803_2:0.0000000000):0.0000000000,Geocrenenecus_huangii_DRTY-7.bins.33.201803_7:0.0000000000):0.0000028916,(Geocrenenecus_huangii_DRTY-6.bins.68.201901_4:0.0000024283,Geocrenenecus_huangii_DRTY-6.bins.90.201907_2:0.0000028916)0/36:0.0000023917)0/64:0.0000027824,Geocrenenecus_huangii_DRTY-6.bins.62.201808_5:0.0000021456)100/100:0.9937181318)93.4/72:0.0836005906)83.3/79:0.0510130569,((((((((((((AigG4_A8_peg_1177_AOR5:0.0019678875,Nitrososphaeria_archaeon_HEP36146.1:0.0000020270)97.5/100:0.0384335233,(GC-10_S88_L004_.bin.51_2:0.0000023349,LGB-01_S94_L004_.bin.22_2:0.0018165744)97.3/100:0.0281056032)99.8/100:0.1425371586,Nitrososphaeria_archaeon_HDD39889.1:0.1348572208)99.9/100:0.1771268612,((Nitrososphaeria_archaeon_HDD42800.1:0.0036328506,partial_Thaumarchaeota_archaeon_RLG04328.1:0.0107772289)74.6/100:0.0018247933,partial_Thaumarchaeota_archaeon_RLG05620.1:0.0000026197)100/100:0.2468439416)99.8/100:0.1855400530,Hadesarchaea_archaeon_HGU46850.1:0.5613842126)98.1/94:0.1258765603,((((Caldivirga_maquilingensis_WP_0121857:0.0520799433,(((Caldivirga_sp._MU80_WP_1565197:0.0000023239,KUO89397.1:0.0069175917)0/26:0.0000026724,Caldivirga_sp._NAZ29378.1:0.0000021462)81.5/100:0.0019507234,KUO82765.1:0.0000028671)99.8/100:0.0621167653)100/100:0.1450383833,(Thermofilum_sp._ex4484_79_OYT30613.1:0.1655936502,(Thermoprotei_archaeon_RLG85541.1:0.1138630554,Thermoprotei_archaeon_RLG86129.1:0.0793586841)59.5/100:0.0319997804)99.8/100:0.0709072650)82.6/100:0.0629463953,(((partial_Thermoprotei_archaeon_RLF01750.1:0.0520306266,Thermoprotei_archaeon_RLE96959.1:0.0469344185)99.7/100:0.0726182032,(Thermofilum_sp._HEE79346.1:0.0008651756,Thermofilum_sp._HHP48481.1:0.0143766888)100/100:0.1354549805)100/100:0.1013445243,((Ignisphaera_aggregans_HEM66649.1:0.0911951238,(Ignisphaera_aggregans_HGN36587.1:0.0895714873,(Ignisphaera_aggregans_HGV66285.1:0.0289122442,(Ignisphaera_aggregans_HHP82489.1:0.0019423572,Ignisphaera_aggregans_HHR96363.1:0.0000028916)96.1/100:0.0179220697)98.3/100:0.0338072645)68.1/94:0.0273920749)93.7/94:0.0413637012,Ignisphaera_aggregans_HGQ36560.1:0.1889606226)100/100:0.1444976807)99.7/100:0.1017492441)99.7/100:0.1138858177,((Thermoprotei_archaeon_HDI75494.1:0.0051973357,Thermoprotei_archaeon_RLE81473.1:0.0030447065)99.3/100:0.0556566761,Thermoprotei_archaeon_RLE93187.1:0.0594833138)100/100:0.2285746314)47/87:0.0443638454)89.3/100:0.0740532806,((((Candidatus_Bathyarchaeota_archaeon_HGQ72921.1:0.0000028916,Candidatus_Bathyarchaeota_archaeon_HGT61731.1:0.0000028998)100/100:0.1076324257,Candidatus_Bathyarchaeota_archaeon_HHP93563.1:0.0924187781)100/100:0.2815066780,(partial_Thermoprotei_archaeon_RLE61856.1:0.0000020988,Thermoprotei_archaeon_RLE89197.1:0.0000023209)100/100:0.3191818283)54.8/100:0.0970973227,Thermoprotei_archaeon_RLE71657.1:0.4496098035)99.6/100:0.1080481631)99/100:0.1010202768,(Candidatus_Bathyarchaeota_archaeon_B26-2_KYH40916.1:0.1202680863,Candidatus_Bathyarchaeota_archaeon_HIE15172.1:0.2149867786)100/100:0.1695598420)43.2/88:0.0547927189,((Candidatus_Bathyarchaeota_archaeon_HGK54517.1:0.1232232184,(Candidatus_Bathyarchaeota_archaeon_HGK64444.1:0.0022177520,Candidatus_Bathyarchaeota_archaeon_HGT87570.1:0.0018254496)100/100:0.1628716496)98.3/100:0.0688097071,(Candidatus_Bathyarchaeota_archaeon_HGN40805.1:0.1224783687,Candidatus_Bathyarchaeota_archaeon_HHR12448.1:0.1294517240)97.2/100:0.0672473691)100/100:0.2712332492)100/100:0.1645925315,((((Candidatus_Bathyarchaeota_archaeon_B24_KYH38089.1:0.0000028916,Candidatus_Bathyarchaeota_archaeon_RLI24098.1:0.0031476883)97.5/100:0.0226358065,Candidatus_Bathyarchaeota_archaeon_RLI29212.1:0.0095015574)99.5/100:0.0771320001,(Candidatus_Bathyarchaeota_archaeon_HGM92733.1:0.0891787806,(Candidatus_Bathyarchaeota_archaeon_HGU93034.1:0.0384836169,Candidatus_Bathyarchaeota_archaeon_HHN44850.1:0.0094897541)99.8/100:0.0662801011)96.5/100:0.0710078520)100/100:0.2566875167,(Candidatus_Bathyarchaeota_archaeon_HGD17361.1:0.1798860500,OGD53507.1:0.2102951268)100/100:0.2916242543)98.4/100:0.1081929049)99.3/100:0.1818976643,(Geocrenenecus_dongiae_DRTY-2.bins.2.201901_3:1.0063630680,(((((Terraquivivens_rotoruensis_Aig_NZ13-MG1_1:0.0207551825,(Terraquivivens_ruidianensis_JZ-2.bins.197.201705_2:0.0000028916,Terraquivivens_ruidianensis_JZ-2.bins.210.201808_3:0.0000028207)100/100:0.0403139454)97.9/100:0.0228457548,(GC-01_S82_L004_.bin.60_5:0.0018133373,((((GC-06_S86_L004_.bin.32_1:0.0000024709,GC-10_S88_L004_.bin.53_2:0.0000026133)0/49:0.0000021002,GC-07_S87_L004_.bin.10_4:0.0091498670)83.8/98:0.0018195289,(LGB-05_S96_L004_.bin.49_1:0.0000000000,S-04_S114_L004_.bin.26_2:0.0000000000):0.0000020594)0/29:0.0000024211,MH-01_S100_L004_.bin.55_2:0.0000029301)0/50:0.0000022636)99.2/93:0.0211274418)99.5/94:0.0239820646,Terraquivivens_tengchongensis_DRTY-2.bins.95.201901_4:0.0000022764)0/9:0.0000023686,((((((((Terraquivivens_tengchongensis_DRTY-1.bins.48.201901_4:0.0000000000,Terraquivivens_tengchongensis_DRTY-6.bins.154.201705_3:0.0000000000):0.0000000000,Terraquivivens_tengchongensis_SRBZ-1.bins.84.201901_3:0.0000000000):0.0000000000,Terraquivivens_tengchongensis_DRTY-6.bins.20.201901_4:0.0000000000):0.0000000000,Terraquivivens_tengchongensis_DRTY-6.bins.137.201803_4:0.0000000000):0.0000000000,Terraquivivens_tengchongensis_DRTY-7.bins.137.201803_4:0.0000000000):0.0000000000,Terraquivivens_tengchongensis_DRTY-6.bins.169.201907_4:0.0000000000):0.0000000000,Terraquivivens_tengchongensis_JZ-1.bins.47.201907_4:0.0000000000):0.0000000000,Terraquivivens_tengchongensis_JZ-1.bins.90.201705_3:0.0000000000):0.0000023649)0/39:0.0000028537,((((Terraquivivens_tengchongensis_GMPQ.bins.52.201705_1:0.0000000000,Terraquivivens_tengchongensis_GMQP.bins.8.201907_4:0.0000000000):0.0000000000,Terraquivivens_tengchongensis_GMQP.bins.29.201808_5:0.0000000000):0.0000000000,Terraquivivens_tengchongensis_GMQP.bins.19.201803_3:0.0000000000):0.0000021173,Terraquivivens_tengchongensis_GMQP.bins.100.201901_3:0.0000026745)32.6/100:0.0054589241)100/100:0.8994715670)40.4/94:0.0998358259)95.6/99:0.1042953532,((((((((Acidilobus_saccharovorans_WP_0132666:0.0675767718,(Acidilobus_sp._7A_AMD30898.1:0.0000022940,Acidilobus_sp._7A_WP_1173547:0.0000027281)99.9/100:0.0541363386)99.9/100:0.1060103191,(Acidilobus_sp._NAZ32676.1:0.0021439451,(((Acidilobus_sp._NAZ39158.1:0.0000022456,(uncultured_Acidilobus_sp._JCHS_ESQ24347.1:0.0000029219,uncultured_Acidilobus_sp._OSP8_ESQ25364.1:0.0157224350)98.4/94:0.0149323013)37.3/94:0.0036988236,uncultured_Acidilobus_sp._CIS_ESQ21751.1:0.0150199027)89.4/94:0.0056070868,uncultured_Acidilobus_sp._MG_ESQ22816.1:0.0074746400)93.9/95:0.0087941519)99.6/100:0.0679848280)99.8/100:0.1599138943,((Caldisphaera_lagunensis_WP_0152324:0.0592045364,Caldisphaera_sp._PMP60137.1:0.0847453520)98.8/100:0.0695000392,Caldisphaera_sp._PMP60805.1:0.1394507071)99.9/100:0.1513747675)100/100:0.3751361679,Thermococcus_sp._LS2_WP_1679158:0.2426518997)97.7/100:0.1348684040,((((((AigG4_A8_peg_1318_AOR6:0.0058966398,Nitrososphaeria_archaeon_HEP37184.1:0.0037005461)93.4/100:0.0177218322,((GC-10_S88_L004_.bin.51_4:0.0000025470,LGB-01_S94_L004_.bin.22_1:0.0037192680)99.9/100:0.0493647149,((((((((((((((Wolframiraptor_sinensis_Aig_GMQ_bin_10_4:0.0000000000,Wolframiraptor_sinensis_GMQP.bins.42.201803_5:0.0000000000):0.0000000000,Wolframiraptor_sinensis_ZMQR.bins.22.201803_5:0.0000000000):0.0000000000,Wolframiraptor_sinensis_ZMQR.bins.33.201705_3:0.0000000000):0.0000000000,Wolframiraptor_sinensis_GMQS.bins.10.201601_4:0.0000000000):0.0000000000,Wolframiraptor_sinensis_GMQP.bins.123.201808_5:0.0000000000):0.0000000000,Wolframiraptor_sinensis_GMQP.bins.13.201907_5:0.0000000000):0.0000000000,Wolframiraptor_sinensis_ZMQR.bins.6.201808_5:0.0000000000):0.0000000000,Wolframiraptor_sinensis_ZMQR.bins.22.201901_5:0.0000000000):0.0000000000,Wolframiraptor_sinensis_GMQP.bins.4.201709_1:0.0000000000):0.0000000000,Wolframiraptor_sinensis_ZMQR.bins.10.201709_2:0.0000000000):0.0000000000,Wolframiraptor_sinensis_GMQP.bins.28.201901_5:0.0000000000):0.0000023168,Wolframiraptor_sinensis_GMPQ.bins.56.201705_5:0.0000021745)96.4/100:0.0093356787,(Wolframiraptor_sinensis_Aig_JZ_bin_10_4:0.0000025507,Wolframiraptor_sinensis_JZ-2.bins.10.201601_4:0.0000020873)0/92:0.0000021562)80.3/100:0.0051914063,Wolframiraptor_sinensis_JZ-1.bins.102.201705_1:0.0000029486)99.9/100:0.1081135562)2.6/58:0.0237099574)100/100:0.1138818747,((partial_Thaumarchaeota_archaeon_RLG06752.1:0.1241739867,(Nitrososphaeria_archaeon_HDD42368.1:0.0030262144,Thaumarchaeota_archaeon_RLG05047.1:0.0044363210)100/100:0.1551000920)29.5/90:0.0334214854,(Candidatus_Bathyarchaeota_archaeon_HDO71836.1:0.0037743280,partial_Thaumarchaeota_archaeon_RLF99575.1:0.0021744537)100/100:0.1783925154)56.6/94:0.0333879753)30.3/83:0.0267982921,Thaumarchaeota_archaeon_RLG10667.1:0.1782504100)98.3/100:0.0936015879,(Thaumarchaeota_archaeon_ex4484_121_OYT67693.1:0.0725035432,(Thaumarchaeota_archaeon_RLF99832.1:0.0410766309,Thaumarchaeota_archaeon_RLG08918.1:0.0817968091)99.4/100:0.0665056539)100/100:0.2205973082)33.5/90:0.0671288850,Thaumarchaeota_archaeon_RLG08928.1:0.2734960392)99.9/100:0.1792539919)96.9/100:0.0840555608,(Nitrososphaeria_archaeon_HDD66705.1:0.0101443855,Thaumarchaeota_archaeon_RLG11834.1:0.0037140122)100/100:0.5246879612)92.6/100:0.0469500449,(Hadesarchaea_archaeon_YNP_N21_KUO42070.1:0.2923407416,(((((Calderihabitans_maritimus_WP_0885526:0.0702866986,(((Desulfofundulus_kuznetsovii_DSM_6115_AEG14232.1:0.0019647224,(Desulfofundulus_sp._TPOSR_WP_1663435:0.0177122574,(Desulfofundulus_thermobenzoicus_WP_1529469:0.0018904129,Desulfotomaculum_sp._HHW45151.1:0.0037918471)99.9/100:0.0354524774)74.8/100:0.0034487419)93.9/100:0.0098935527,(Desulfofundulus_salinum_WP_1214519:0.0091523530,Desulfofundulus_thermosubterraneus_WP_0728683:0.0130225281)89.3/100:0.0083517736)37.6/98:0.0118798825,Desulfurispora_thermophila_WP_0180850:0.0220665751)95.9/100:0.0251321166)73/25:0.0111794667,((Desulfallas_geothermicus_WP_0924836:0.0709254129,Moorella_sp._E308F_WP_1412640:0.1599932937)92.8/100:0.0358294556,Pelotomaculum_sp._NPV73486.1:0.1696287210)99.3/94:0.0378074783)8/27:0.0041793592,((Carboxydothermus_hydrogenoformans_WP_0113446:0.0027636917,Carboxydothermus_pertinax_WP_0758599:0.0220545089)100/100:0.0724193494,(Desulfotomaculum_nigrificans_WP_0138104:0.1139023727,Desulfotomaculum_putei_WP_0732401:0.1498877420)98.9/100:0.0488279245)35/96:0.0169659361)98.2/99:0.0405816900,Thermanaeromonas_toyohensis_WP_0846664:0.0663711656)92/100:0.0325256971,Thermosediminibacter_oceani_WP_0132752:0.0595748405)100/100:0.4628951311)96.3/100:0.0999657090)99.9/100:0.1979338239,Candidatus_Bathyarchaeota_archaeon_HHG32494.1:0.7645565099)99.9/100:0.2391196569)97.9/99:0.1004164271)85.1/87:0.0714093408,((((((((((((((Geocrenenecus_dongiae_Aig_JZ_bin_15_6:0.0000000000,Geocrenenecus_dongiae_SRBZ-2.bins.180.201901_5:0.0000000000):0.0000000000,Geocrenenecus_dongiae_SZTDM-1b.bins.22.201709_1:0.0000000000):0.0000000000,Geocrenenecus_dongiae_ZZQ.bins.17.201803_7:0.0000000000):0.0000000000,Geocrenenecus_dongiae_JZ-1.bins.49.201901_5:0.0000000000):0.0000000000,Geocrenenecus_dongiae_SZTDM-1c.bins.20.201709_5:0.0000000000):0.0000000000,Geocrenenecus_dongiae_JZ-1.bins.86.201803_7:0.0000000000):0.0000000000,Geocrenenecus_dongiae_JZ-2.bins.15.201601_6:0.0000000000):0.0000000000,Geocrenenecus_dongiae_SRBZ-1.bins.49.201901_5:0.0000000000):0.0000028916,Geocrenenecus_dongiae_JZ-1.bins.64.201705_7:0.0018656880)0/18:0.0000020260,Geocrenenecus_dongiae_JZ-1.bins.45.201709_5:0.0000028916)98.9/100:0.0360811017,(((((((Geocrenenecus_huangii_DRTY-6.bins.60.201803_6:0.0000025784,Geocrenenecus_huangii_DRTY-6.bins.93.201709_1:0.0000028916)0/29:0.0000025105,Geocrenenecus_huangii_DRTY-7.bins.33.201803_4:0.0000028916)86.6/96:0.0019010602,Geocrenenecus_huangii_DRTY-6.bins.62.201808_6:0.0000028810)84.7/89:0.0018991845,Geocrenenecus_huangii_DRTY-6.bins.90.201907_4:0.0000020448)0/18:0.0000025374,Geocrenenecus_huangii_DRTY-6.bins.68.201901_3:0.0000024449)97.1/100:0.0057264963,((((Geocrenenecus_huangii_JZ-1.bins.116.201803_6:0.0000000000,Geocrenenecus_huangii_JZ-1.bins.80.201907_6:0.0000000000):0.0000000000,Geocrenenecus_huangii_JZ-1.bins.42.201709_6:0.0000000000):0.0000000000,Geocrenenecus_huangii_JZ-1.bins.42.201705_2:0.0000000000):0.0000000000,Geocrenenecus_huangii_ZZQ.bins.13.201803_6:0.0000000000):0.0000022963)0/8:0.0000023599,Geocrenenecus_huangii_JZ-1.bins.12.201901_5:0.0000025899)100/100:0.0512004495)89.8/100:0.0512123128,((((GC-01_S82_L004_.bin.10_1:0.0000023320,GC-06_S86_L004_.bin.5_1:0.0019270928)83.7/99:0.0019313248,GC-11_S89_L004_.bin.8_1:0.0000021399)0/57:0.0000027240,(GC-07_S87_L004_.bin.31_2:0.0000024887,GC-10_S88_L004_.bin.45_2:0.0000023274)95/100:0.0057976368)85/95:0.0039416670,LGB-05_S96_L004_.bin.6_3:0.0018654504)99/98:0.1048185153)100/100:0.8185057999,(((((((((((((((Geocrenenecus_dongiae_Aig_G2A_Jz17_1:0.0000000000,Geocrenenecus_dongiae_JZ-1.bins.49.201901_1:0.0000000000):0.0000000000,Geocrenenecus_dongiae_ZZQ.bins.17.201803_2:0.0000000000):0.0000000000,Geocrenenecus_dongiae_BF2.bins.100.201808_1:0.0000000000):0.0000000000,Geocrenenecus_dongiae_JZ-1.bins.64.201705_3:0.0000000000):0.0000000000,Geocrenenecus_dongiae_JZ-2.bins.15.201601_3:0.0000000000):0.0000000000,Geocrenenecus_dongiae_JZ-1.bins.115.201907_1:0.0000000000):0.0000000000,Geocrenenecus_dongiae_JZ-1.bins.45.201709_1:0.0000000000):0.0000000000,Geocrenenecus_dongiae_JZ-1.bins.86.201803_2:0.0000000000):0.0000000000,Geocrenenecus_dongiae_SRBZ-1.bins.49.201901_1:0.0000000000):0.0000000000,Geocrenenecus_dongiae_SZTDM-1b.bins.22.201709_5:0.0000000000):0.0000000000,Geocrenenecus_dongiae_SZTDM-1c.bins.20.201709_1:0.0000000000):0.0000000000,Geocrenenecus_dongiae_SRBZ-2.bins.180.201901_1:0.0000000000):0.0000028916,Geocrenenecus_dongiae_Aig_JZ_bin_15_3:0.0000028916)0/95:0.0000026006,Geocrenenecus_dongiae_DRTY-2.bins.2.201901_2:0.0000028916)86/100:0.0281334062,(((((Geocrenenecus_huangii_DRTY-6.bins.62.201808_7:0.0000000000,Geocrenenecus_huangii_DRTY-6.bins.90.201907_1:0.0000000000):0.0000000000,Geocrenenecus_huangii_DRTY-6.bins.93.201709_5:0.0000000000):0.0000000000,Geocrenenecus_huangii_DRTY-7.bins.33.201803_2:0.0000000000):0.0000024242,Geocrenenecus_huangii_DRTY-6.bins.68.201901_1:0.0000025359)87.5/100:0.0037401702,Geocrenenecus_huangii_JZ-1.bins.42.201705_1:0.0017847773)94.9/100:0.0420066163)100/100:0.8306018820)58.9/97:0.1199946982,((((Terraquivivens_rotoruensis_Aig_NZ13-MG1_3:0.0712725792,(((((Terraquivivens_tengchongensis_DRTY-1.bins.48.201901_2:0.0000000000,Terraquivivens_tengchongensis_JZ-1.bins.90.201705_1:0.0000000000):0.0000029377,(((Terraquivivens_tengchongensis_DRTY-7.bins.137.201803_5:0.0000020075,Terraquivivens_tengchongensis_SRBZ-1.bins.84.201901_5:0.0000021722)92.5/100:0.0017961238,Terraquivivens_tengchongensis_JZ-1.bins.47.201907_2:0.0000029236)0/11:0.0000027890,(((Terraquivivens_tengchongensis_DRTY-6.bins.137.201803_5:0.0000000000,Terraquivivens_tengchongensis_DRTY-6.bins.20.201901_1:0.0000000000):0.0000000000,Terraquivivens_tengchongensis_DRTY-6.bins.169.201907_2:0.0000000000):0.0000021067,Terraquivivens_tengchongensis_DRTY-6.bins.154.201705_4:0.0000028657)93.5/100:0.0017959424)0/12:0.0000026265)0/16:0.0000026256,((((Terraquivivens_tengchongensis_GMPQ.bins.52.201705_5:0.0000000000,Terraquivivens_tengchongensis_GMQP.bins.8.201907_3:0.0000000000):0.0000000000,Terraquivivens_tengchongensis_GMQP.bins.19.201803_5:0.0000000000):0.0000000000,Terraquivivens_tengchongensis_GMQP.bins.29.201808_2:0.0000000000):0.0000028049,Terraquivivens_tengchongensis_GMQP.bins.100.201901_5:0.0000028049)92/100:0.0017966718)0/91:0.0000025902,Terraquivivens_tengchongensis_DRTY-2.bins.95.201901_5:0.0000020608)100/100:0.0360191520,((((((GC-01_S82_L004_.bin.60_4:0.0000000000,GC-10_S88_L004_.bin.53_3:0.0000000000):0.0000000000,S-04_S114_L004_.bin.26_4:0.0000000000):0.0000000000,GC-07_S87_L004_.bin.10_2:0.0000000000):0.0000000000,MH-01_S100_L004_.bin.55_4:0.0000000000):0.0000028916,GC-06_S86_L004_.bin.32_3:0.0000028916)0/66:0.0000028385,LGB-05_S96_L004_.bin.49_3:0.0018064454)100/100:0.0451930751)99.2/99:0.0319514932)58.9/97:0.0176965332,(Terraquivivens_ruidianensis_JZ-2.bins.197.201705_4:0.0000028916,Terraquivivens_ruidianensis_JZ-2.bins.210.201808_4:0.0000028916)97.8/100:0.0390709680)100/99:0.3160278841,((((((Geocrenenecus_huangii_DRTY-6.bins.60.201803_2:0.0000000000,Geocrenenecus_huangii_DRTY-7.bins.33.201803_1:0.0000000000):0.0000000000,Geocrenenecus_huangii_DRTY-6.bins.93.201709_6:0.0000000000):0.0000028916,Geocrenenecus_huangii_DRTY-6.bins.62.201808_2:0.0000022996)62.7/100:0.0009269540,(Geocrenenecus_huangii_DRTY-6.bins.68.201901_6:0.0000021585,Geocrenenecus_huangii_DRTY-6.bins.90.201907_3:0.0000026514)68.1/100:0.0010623426)84.6/100:0.0040269284,((((Geocrenenecus_huangii_JZ-1.bins.116.201803_5:0.0000028916,Geocrenenecus_huangii_ZZQ.bins.13.201803_5:0.0000028916)0/53:0.0000025438,Geocrenenecus_huangii_JZ-1.bins.42.201709_5:0.0000028902)91.9/93:0.0018251839,Geocrenenecus_huangii_JZ-1.bins.80.201907_3:0.0000028916)0/22:0.0000028773,(Geocrenenecus_huangii_JZ-1.bins.12.201901_4:0.0000029772,Geocrenenecus_huangii_JZ-1.bins.42.201705_7:0.0000028916)0/95:0.0000026604)84/85:0.0049742572)100/100:0.1708828461,((GC-10_S88_L004_.bin.45_3:0.0000028916,GC-11_S89_L004_.bin.8_3:0.0000028916)63.3/100:0.0013491975,LGB-05_S96_L004_.bin.6_5:0.0022762995)99.7/100:0.1214955245)99.8/100:0.1954420724)100/100:0.5217606332,((((((((((((Geocrenenecus_dongiae_Aig_G2A_Jz17_3:0.0000000000,Geocrenenecus_huangii_JZ-1.bins.80.201907_5:0.0000000000):0.0000000000,Geocrenenecus_dongiae_JZ-1.bins.86.201803_3:0.0000000000):0.0000000000,Geocrenenecus_dongiae_ZZQ.bins.17.201803_3:0.0000000000):0.0000000000,Geocrenenecus_dongiae_JZ-2.bins.15.201601_7:0.0000000000):0.0000000000,Geocrenenecus_dongiae_JZ-1.bins.45.201709_6:0.0000000000):0.0000000000,Geocrenenecus_dongiae_JZ-1.bins.64.201705_6:0.0000000000):0.0000000000,Geocrenenecus_dongiae_JZ-1.bins.49.201901_4:0.0000000000):0.0000021519,Geocrenenecus_dongiae_Aig_JZ_bin_15_7:0.0000025421)85.2/100:0.0018984729,Geocrenenecus_dongiae_BF2.bins.100.201808_3:0.0018963088)0/29:0.0000028678,((Geocrenenecus_dongiae_SRBZ-2.bins.180.201901_3:0.0000000000,Geocrenenecus_dongiae_SZTDM-1b.bins.22.201709_4:0.0000000000):0.0000028916,Geocrenenecus_dongiae_SZTDM-1c.bins.20.201709_2:0.0000022469)0/64:0.0000027488)78.5/99:0.0018954965,(Geocrenenecus_dongiae_GMQP.bins.30.201808_1:0.0000028849,Geocrenenecus_dongiae_SRBZ-1.bins.49.201901_7:0.0000020823)0/26:0.0000023095)99.6/100:0.1925348694,((GC-01_S82_L004_.bin.10_4:0.0000028916,GC-07_S87_L004_.bin.31_4:0.0000028916)0/83:0.0000028574,GC-06_S86_L004_.bin.5_5:0.0019016368)99.8/100:0.2227291157)100/100:0.8418077808)99.8/100:0.2312320040)97/60:0.1062865850)87.7/60:0.0702632912)91.5/73:0.0822208397,(GC-11_S89_L004_.bin.8_2:1.3430217656,(((((((((((((Acidaminobacter_hydrogenoformans_WP_0925895:0.0815339453,Acidaminobacter_sp._MZQ96650.1:0.0509858386)100/100:0.2676545505,Cellulosilyticum_sp._I15G10I2_WP_0699983:0.2955802597)100/100:0.2390114811,((Clostridia_bacterium_NCA99160.1:0.0000021823,Clostridia_bacterium_NCC76379.1:0.0000024820)100/100:0.2513330008,Clostridiaceae_bacterium_NLW11687.1:0.1588751218)100/100:0.1657089967)90.7/58:0.0536478834,(((((Alkalibacter_saccharofermentans_WP_0732701:0.0176010054,Eubacteriaceae_bacterium_HAE62507.1:0.0300944004)100/100:0.2104447148,(Clostridiaceae_bacterium_HHW01122.1:0.1310998729,Pseudobacteroides_cellulosolvens_WP_0369387:0.1611479836)89.3/100:0.0445440867)98.1/100:0.0579301859,(Clostridia_bacterium_BRH_c25_KUO75787.1:0.1942544150,((Anaeromicrobium_sediminis_WP_0951317:0.2655295829,Crassaminicella_sp._SY095_WP_1488095:0.1191642519)37.5/89:0.0227845880,Maledivibacter_halophilus_WP_0794897:0.1996731091)100/100:0.1701020885)89.9/96:0.0487133239)67.8/96:0.0451963221,(Pelotomaculum_sp._HBC92757.1:0.1106211743,((Pelotomaculum_sp._FP_WP_1342175:0.0057449472,Pelotomaculum_sp._HBC93758.1:0.0299640878)99/100:0.0439138958,TEB07835.1:0.0616781920)100/100:0.2626551802)100/100:0.2365020698)95.4/63:0.0581339378,((((((((Desulfosporosinus_hippei_WP_0923325:0.0105406399,Desulfosporosinus_sp._HMP52_WP_0346001:0.0097198485)93.5/100:0.0107425113,WP_0149029:0.0143604483)100/100:0.0588175567,Desulfosporosinus_orientis_WP_0141848:0.0348560383)100/100:0.0800980901,Desulfosporosinus_lacus_WP_0730300:0.0737250460)63.5/100:0.0219443199,Desulfosporosinus_sp._HBV88873.1:0.0890536938)99.7/100:0.0536476403,Desulfosporosinus_sp._Sb-LF_WP_1353799:0.1019983146)94.8/100:0.0432374823,(Desulfosporosinus_sp._I2_WP_0455759:0.0985937955,Peptococcaceae_bacterium_BRH_c23_KJS46322.1:0.0594089151)93.7/100:0.0418584367)100/100:0.3515084905,(((Clostridiaceae_bacterium_HHT92753.1:0.0174526966,Clostridiaceae_bacterium_NLN04122.1:0.0285488482)100/100:0.2814311111,Clostridiales_bacterium_NLV51376.1:0.3311279484)64.5/100:0.0626134090,(Clostridiales_bacterium_NLO63845.1:0.0954369707,Clostridiales_bacterium_NLZ25356.1:0.0960391899)100/100:0.5051982847)12.7/72:0.0611427528)78.5/59:0.0511828821)59.5/28:0.0307133791)82.4/29:0.0448868491,Sebaldella_termitidis_WP_0128605:0.3160794135)99.9/100:0.1338401333,(((((((Caldicellulosiruptor_bescii_ATCC_BAA-1888_GAPOR_B9MQI2:0.0000020514,Caldicellulosiruptor_bescii_WP_0997553:0.0020521666)87.2/100:0.0042549912,(Caldicellulosiruptor_obsidiansis_WP_0132900:0.0027393447,(Caldicellulosiruptor_owensensis_HGQ53058.1:0.0116534517,Caldicellulosiruptor_owensensis_WP_0134116:0.0153297843)99.2/100:0.0188253415)95.1/100:0.0117052237)37/56:0.0021353995,((Caldicellulosiruptor_hydrothermalis_WP_0134037:0.0060124621,(Caldicellulosiruptor_kristjanssonii_WP_0134331:0.0020676093,Caldicellulosiruptor_WP_0140426:0.0020619767)87.9/100:0.0043128603)72.1/100:0.0021549468,Caldicellulosiruptor_danielii_WP_0451743:0.0313306850)36.1/46:0.0023183538)85.4/30:0.0042875530,Caldicellulosiruptor_kronotskyensis_WP_0134307:0.0123894599)99.6/100:0.0381226735,(((Caldicellulosiruptor_changbaiensis_WP_1273523:0.0047399659,(Caldicellulosiruptor_saccharolyticus_WP_0119165:0.0000023607,Caldicellulosiruptor_sp._F32_WP_0397673:0.0061255793)96.2/100:0.0140215284)97/100:0.0166092009,Caldicellulosiruptor_naganoensis_WP_0451651:0.0050194851)95.5/100:0.0186082020,Caldicellulosiruptor_morganii_WP_0451690:0.0298531895)45.7/81:0.0070538531)98/97:0.0484427696,(Caldicoprobacter_oshimai_PZN10123.1:0.0041732603,Caldicoprobacter_WP_0257486:0.0000024933)98.8/100:0.0514046768)99.9/100:0.1560794146,((Coprothermobacter_platensis_WP_0189637:0.0777253664,(Coprothermobacter_proteolyticus_NLT83178.1:0.0040826162,((Coprothermobacter_proteolyticus_WP_0125446:0.0000028916,Coprothermobacter_proteolyticus_WP_1077641:0.0000028916)0/99:0.0000022403,Coprothermobacter_proteolyticus_WP_1076896:0.0061817462)34.9/100:0.0020606818)99.6/100:0.0639230828)99.4/100:0.0826133818,Coprothermobacteraceae_bacterium_NPV88061.1:0.1592026121)99.8/100:0.1198803548)99.9/100:0.1756674142)83/87:0.0774821731,((((Caloramator_fervidus_WP_1038958:0.0537850096,WP_0089078:0.0395774082)11.2/92:0.0201920241,Caloramator_mitchellensis_WP_0579778:0.0936711285)98.9/100:0.0892209275,(Caloramator_quimbayensis_WP_0786965:0.0380873247,Caloramator_sp._E03_WP_1389790:0.0089002922)100/100:0.1458694606)95.2/100:0.0915194138,((Caloramator_proteoclasticus_WP_0732492:0.0019843488,Caloramator_sp._ALD01_WP_0273076:0.0000028916)86.6/100:0.0117240846,Thermobrachium_celere_WP_0186626:0.0164785834)100/100:0.1930210683)100/100:0.3029635257)65.9/90:0.0688073932,Candidatus_Wallbacteria_bacterium_GWC2_49_35_OGM03489.1:0.7438051765)98.5/99:0.1143712094,((((((((Ammonifex_sp._RJX21124.1:0.3088149499,Thermodesulfitimonas_autotrophica_WP_1239279:0.1345393793)48.1/91:0.0842516338,(Ammonifex_thiophilus_WP_1157925:0.0528761078,WP_0157397:0.0428628363)100/100:0.2870596570)100/100:0.3806561503,(((Candidatus_Desulforudis_audaxviator_AZK58703.1:0.0000028916,Candidatus_Desulforudis_audaxviator_WP_0123012:0.0000028916)100/100:0.3156005845,Candidatus_Desulforudis_sp._RJX20909.1:0.3718328842)89.6/100:0.0811624053,((Clostridia_bacterium_62_21_KUK41072.1:0.0000029457,Peptococcaceae_bacterium_HAG07898.1:0.0000024449)99.8/100:0.0953512505,Firmicutes_bacterium_HDY11558.1:0.0639552962)100/100:0.3266967431)35.4/91:0.0503892986)98.6/100:0.1273430311,(((Desulfotomaculum_ferrireducens_WP_0777136:0.1223290743,(Desulfotomaculum_hydrothermale_WP_0084104:0.0963599377,Desulfotomaculum_putei_WP_0732400:0.0604209078)100/100:0.1330215582)100/100:0.1401541085,(Firmicutes_bacterium_MTI80979.1:0.2425333173,(Desulfuribacillus_alkaliarsenatis_WP_0696425:0.1888599075,Desulfuribacillus_stibiiarsenatis_WP_0697007:0.1930283633)100/100:0.2519232623)69.6/100:0.0857943483)99.3/100:0.1306279268,(WP_0180855:0.3427673662,Sporotomaculum_syntrophicum_WP_1618221:0.4606454634)98.7/100:0.1644918548)98.1/100:0.1265302934)93.6/100:0.0844657593,(((Firmicutes_bacterium_NPV26120.1:0.3352621414,((Firmicutes_bacterium_HAH97100.1:0.0000028916,Firmicutes_bacterium_HBL68470.1:0.0000020738)0/74:0.0000029377,(Firmicutes_bacterium_HBE05359.1:0.0000020161,Firmicutes_bacterium_HBG44409.1:0.0000021003)79/100:0.0020588704)100/100:0.4948027692)91.4/91:0.0636878276,((Candidatus_Syntrophocurvum_alkaliphilum_WP_1562025:0.3539598788,Syntrophomonadaceae_bacterium_NLU49475.1:0.4078786733)16.8/83:0.0711438814,(Syntrophothermus_lipocalidus_HHV76794.1:0.0042584373,Syntrophothermus_lipocalidus_WP_0131748:0.0000028916)100/100:0.3492832992)99.9/100:0.1727510411)69.5/63:0.0381679272,(((Geosporobacter_ferrireducens_WP_0699809:0.1280390136,Geosporobacter_subterraneus_WP_1109413:0.1999101021)100/100:0.2695617658,Thermotalea_metallivorans_WP_0685550:0.3228993954)99.3/100:0.1215632984,(Thermincola_ferriacetica_WP_0522180:0.0014455789,Thermincola_potens_WP_0131213:0.0090564394)100/100:0.4639210224)91.8/100:0.0905725186)62.9/76:0.0494193347)51.3/61:0.0342820692,((Carboxydocella_sp._ULO1_WP_0799331:0.0044160624,Carboxydocella_WP_0786663:0.0000026073)100/100:0.3884999080,Heliorestis_acidaminivorans_WP_1516209:0.6395073386)85.3/87:0.0611432695)96.3/98:0.0733201594,((Anaerolineae_bacterium_HDW60863.1:0.1252552314,Anaerolineae_bacterium_HHR94850.1:0.1360506943)100/100:0.3355623261,Anaerolineaceae_bacterium_NLF15113.1:0.7291108613)98.4/97:0.1685270389)83.7/97:0.0445178615,Cyanobacteria_bacterium_UBA8530_HBN07593.1:0.6054053308)20.4/85:0.0426005864)97/96:0.0902351178,Thermococci_archaeon_RLF94056.1:0.5279858128)99.7/100:0.1361866180,((((ANME-2_cluster_archaeon_HR1_PPA80190.1:0.1685827615,ANME-2_cluster_archaeon_MRG77570.1:0.0879299497)100/100:0.1908175153,Methanosarcinales_archaeon_HID27015.1:0.2651561150)56.5/98:0.0691880529,(((((Methanosaeta_harundinacea_KUK45126.1:0.0020561916,Methanosaeta_harundinacea_KUK97397.1:0.0000027305)99.9/100:0.0651140449,((Methanosaeta_sp._PtaB.Bin087_OPX78113.1:0.0000027943,Methanothrix_sp._NLX40124.1:0.0020644911)85.1/100:0.0039778864,Methanosaeta_sp._PtaU1.Bin055_OPY56906.1:0.0022394531)99.4/100:0.0370901815)98/100:0.0569428508,Methanosaeta_harundinacea_WP_0145877:0.0959564580)100/100:0.1265917949,Methanosaeta_sp._PtaB.Bin039_OPX77084.1:0.2703142813)54.1/74:0.0269922538,(((Methanosaeta_sp._PtaU1.Bin060_OPY50569.1:0.1268727021,(uncultured_archaeon_VVB69488.1:0.1102884825,((Methanothrix_sp._NMC11153.1:0.1142327852,(Methanothrix_sp._RQW80961.1:0.1007960393,Methanothrix_sp._TFH51318.1:0.1168870082)71.6/100:0.0260372585)99.2/100:0.0508245939,Methanotrichaceae_archaeon_NPV62384.1:0.1870297210)84.7/75:0.0245987694)24.5/52:0.0223987613)85.3/92:0.0361619825,uncultured_archaeon_VVB65227.1:0.1316328112)100/100:0.1162623511,(Methanothrix_sp._NPU87197.1:0.0114032942,Methanothrix_thermoacetophila_PT_ABK14688.1:0.0135079038)100/100:0.1351012416)35.4/95:0.0296601407)100/100:0.2185962029)98.1/100:0.1050684617,(((Methanohalobium_evestigatum_WP_0131948:0.2775578376,Methanosarcinaceae_archaeon_NOR48359.1:0.1899002173)74.5/100:0.0705069399,((((((Methanosarcina_acetivorans_WP_0110229:0.0083691499,(Methanosarcina_siciliae_WP_0481832:0.0020076233,Methanosarcina_siciliae_WP_1487052:0.0000023887)99/100:0.0226623788)100/100:0.0524391883,((((Methanosarcina_sp._1.H.A.2.2_WP_0481607:0.0000028916,Methanosarcina_sp._1.H.T.1A.1_WP_0481333:0.0019898709)0/67:0.0000027614,Methanosarcina_sp._2.H.A.1B.4_WP_0481711:0.0059750926)75.6/99:0.0017444330,unclassified_Methanosarcina_WP_0481417:0.0042394540)99.3/100:0.0266409132,unclassified_Methanosarcina_WP_0481269:0.0409350577)87.1/100:0.0148912841)99.5/100:0.0417245806,(((Methanosarcina_mazei_Tuc01_AGF98680.1:0.0063015311,(((Methanosarcina_mazei_WP_0480476:0.0019916234,Methanosarcina_mazei_WP_0480374:0.0000028916)0/24:0.0000029499,Methanosarcina_mazei_WP_0480482:0.0000028916)92.4/98:0.0019870237,Methanosarcina_mazei_WP_0480383:0.0000025323)0/97:0.0000021212)83.5/98:0.0039749512,Methanosarcina_mazei_WP_0480461:0.0000023445)82.3/99:0.0019893422,((Methanosarcina_mazei_WP_0110352:0.0000028891,Methanosarcina_soligelidi_WP_0480513:0.0019869377)0/26:0.0000020163,Methanosarcina_mazei_WP_0480406:0.0000028916)0/51:0.0000027905)100/100:0.0799091704)70.6/92:0.0237223314,((((Methanosarcina_barkeri_WP_0481181:0.0000025796,Methanosarcina_WP_0481552:0.0019865523)98.9/100:0.0247986999,(Methanosarcina_sp._Kolksee_WP_0481563:0.0020206136,Methanosarcina_vacuolata_WP_0481210:0.0019880548)99.1/100:0.0229476191)99.6/100:0.0404352764,(((Methanosarcina_flavescens_WP_0543001:0.0108234848,Methanosarcina_WP_0481663:0.0239590244)99.7/100:0.0404655537,Methanosarcina_sp._MSH10X1_WP_1285076:0.0211995137)100/100:0.0742695903,Methanosarcina_sp._HHV23421.1:0.0387785211)14.2/73:0.0094073239)99.6/90:0.0435873923,Methanosarcina_horonobensis_WP_0481392:0.0354432898)4.4/84:0.0130028345)84.3/87:0.0240770717,Methanosarcina_sp._Ant1_OEU43839.1:0.0925870086)100/100:0.1600741281,Methanosarcina_sp._MTP4_WP_0481786:0.1562691850)100/100:0.2104550087)85.6/100:0.0636155930,Methanosalsum_zhilinae_WP_0138980:0.3722009275)99.8/100:0.1571160835)98.8/100:0.1416897492)97.7/100:0.1073489316,(((((((((((((((((((((Acidilobales_archaeon_HDD25849.1:0.0000020764,partial_Desulfurococcales_archaeon_ex4484_42_OYT44662.1:0.0000020695)100/100:0.2771233959,((Crenarchaeota_archaeon_NPA23176.1:0.0434516721,Crenarchaeota_archaeon_NPB00593.1:0.0045580385)88/100:0.0060203496,Crenarchaeota_archaeon_NPA70384.1:0.0000020296)100/100:0.4343711368)99.3/77:0.0946961587,(((((Acidilobales_archaeon_HHP32959.1:0.0842489479,Desulfurococcaceae_archaeon_HHP53168.1:0.0169374377)80.5/100:0.0151582008,Desulfurococcaceae_archaeon_HHP20168.1:0.0682641928)100/100:0.1901487081,(Acidilobales_archaeon_HHQ66695.1:0.0013477405,Desulfurococcales_archaeon_NAZ14099.1:0.0027203938)100/100:0.1719376965)93.7/100:0.0664278855,((((((AigG4_A8_peg_370_AOR1:0.0019859153,Nitrososphaeria_archaeon_HEP35779.1:0.0000028916)0/95:0.0000021290,Nitrososphaeria_archaeon_HEP36127.1:0.0000024630)99.7/100:0.0576661098,(GC-10_S88_L004_.bin.51_1:0.0000028916,LGB-01_S94_L004_.bin.22_3:0.0019688546)100/100:0.0598936515)99.7/100:0.0828590975,((((((((((((Wolframiraptor_sinensis_Aig_GMQ_bin_10_1:0.0000000000,Wolframiraptor_sinensis_ZMQR.bins.22.201803_3:0.0000000000):0.0000000000,Wolframiraptor_sinensis_ZMQR.bins.10.201709_1:0.0000000000):0.0000000000,Wolframiraptor_sinensis_GMQP.bins.42.201803_1:0.0000000000):0.0000000000,Wolframiraptor_sinensis_ZMQR.bins.6.201808_3:0.0000000000):0.0000000000,Wolframiraptor_sinensis_GMQP.bins.28.201901_3:0.0000000000):0.0000000000,Wolframiraptor_sinensis_GMQS.bins.10.201601_1:0.0000000000):0.0000000000,Wolframiraptor_sinensis_ZMQR.bins.33.201705_2:0.0000000000):0.0000000000,Wolframiraptor_sinensis_GMQP.bins.123.201808_1:0.0000000000):0.0000000000,Wolframiraptor_sinensis_ZMQR.bins.22.201901_1:0.0000000000):0.0000000000,Wolframiraptor_sinensis_GMQP.bins.13.201907_1:0.0000000000):0.0000028916,Wolframiraptor_sinensis_GMPQ.bins.56.201705_4:0.0000028916)0/100:0.0000021260,Wolframiraptor_sinensis_GMQP.bins.4.201709_3:0.0000027835)100/100:0.1655570822)98.8/100:0.0691319383,((Thaumarchaeota_archaeon_RLG02689.1:0.0106477780,Thaumarchaeota_archaeon_RLG04776.1:0.0014314462)100/100:0.1720533807,Thaumarchaeota_archaeon_RLG07625.1:0.1698729264)13.8/96:0.0398681278)99.3/100:0.0766906002,Thaumarchaeota_archaeon_RLG00742.1:0.1769556673)100/100:0.1530532976)88/100:0.0334371225,Candidatus_Bathyarchaeota_archaeon_HGC56968.1:0.3622913933)76.3/100:0.0646824013)80/77:0.0356729639,(((Desulfurococcaceae_archaeon_HEV72261.1:0.0000028916,Desulfurococcaceae_archaeon_HGS41040.1:0.0000028916)100/100:0.1050953171,Desulfurococcaceae_archaeon_HGQ25645.1:0.1020745781)99.3/100:0.0640067016,Desulfurococcaceae_archaeon_HGN17663.1:0.1423739521)99.9/100:0.1336565587)100/100:0.2006740794,(Nitrososphaerales_archaeon_HGD36125.1:0.3833163644,(((Nitrososphaeria_archaeon_HDJ66653.1:0.0028041745,Thaumarchaeota_archaeon_RLG09827.1:0.0066784370)99.5/100:0.0585914338,Thaumarchaeota_archaeon_ex4484_121_OYT67766.1:0.0693685366)100/100:0.2410198892,(((Nitrososphaeria_archaeon_HGK67881.1:0.0000024160,((((Geocrenenecus_huangii_JZ-1.bins.116.201803_1:0.0000000000,Geocrenenecus_huangii_ZZQ.bins.13.201803_3:0.0000000000):0.0000000000,Geocrenenecus_huangii_JZ-1.bins.42.201705_5:0.0000000000):0.0000000000,Geocrenenecus_huangii_JZ-1.bins.42.201709_1:0.0000000000):0.0000028916,Geocrenenecus_huangii_JZ-1.bins.12.201901_1:0.0000028916)0/79:0.0000027628)0/18:0.0000026229,((((((Geocrenenecus_huangii_DRTY-6.bins.60.201803_1:0.0000000000,Geocrenenecus_huangii_DRTY-6.bins.90.201907_5:0.0000000000):0.0000000000,Geocrenenecus_huangii_DRTY-7.bins.33.201803_3:0.0000000000):0.0000000000,Geocrenenecus_huangii_DRTY-6.bins.93.201709_7:0.0000000000):0.0000000000,Geocrenenecus_huangii_JZ-1.bins.80.201907_7:0.0000000000):0.0000000000,Geocrenenecus_huangii_DRTY-6.bins.68.201901_5:0.0000000000):0.0000020124,Geocrenenecus_huangii_DRTY-6.bins.62.201808_1:0.0000020176)78.5/100:0.0019468269)100/100:0.2046886424,(((((Nitrososphaeria_archaeon_HGL61867.1:0.0000028916,Geocrenenecus_dongiae_Aig_JZ_bin_15_4:0.0000028916)0/26:0.0000022872,((((((((Geocrenenecus_dongiae_Aig_G2A_Jz17_4:0.0000000000,Geocrenenecus_dongiae_JZ-1.bins.86.201803_1:0.0000000000):0.0000000000,Geocrenenecus_dongiae_JZ-1.bins.49.201901_6:0.0000000000):0.0000000000,Geocrenenecus_dongiae_JZ-1.bins.64.201705_4:0.0000000000):0.0000000000,Geocrenenecus_dongiae_GMQP.bins.30.201808_4:0.0000000000):0.0000000000,Geocrenenecus_dongiae_JZ-1.bins.115.201907_2:0.0000000000):0.0000000000,Geocrenenecus_dongiae_JZ-1.bins.45.201709_7:0.0000000000):0.0000000000,Geocrenenecus_dongiae_ZZQ.bins.17.201803_4:0.0000000000):0.0000000000,Geocrenenecus_dongiae_JZ-2.bins.15.201601_4:0.0000000000):0.0000028916)0/52:0.0000021351,Geocrenenecus_dongiae_DRTY-2.bins.2.201901_1:0.0019792444)0/71:0.0000028997,Geocrenenecus_dongiae_BF2.bins.100.201808_4:0.0019830250)73.4/99:0.0019785015,((Geocrenenecus_dongiae_SRBZ-1.bins.49.201901_2:0.0000029811,Geocrenenecus_dongiae_SRBZ-2.bins.180.201901_6:0.0000024830)0/97:0.0000027723,Geocrenenecus_dongiae_SZTDM-1b.bins.22.201709_6:0.0000022453)0/89:0.0000027763)100/99:0.2001096300)100/100:0.1964483415)45.1/100:0.0585277292)49.5/92:0.0671072075)93.5/100:0.0453772092,((((((Candidatus_Korarchaeota_archaeon_HEW00820.1:0.0219010861,Candidatus_Korarchaeota_archaeon_HGK51039.1:0.0210303306)97.9/100:0.0431487172,(Candidatus_Korarchaeum_cryptofilum_WP_0123097:0.0000021041,Candidatus_Korarchaeum_cryptofilum_WP_1257410:0.0020862653)94/100:0.0378480714)100/100:0.1371306665,Candidatus_Korarchaeota_archaeon_NZ13-K_RDD54012.1:0.1995689620)100/100:0.1802777430,(((Desulfurococcaceae_archaeon_HGJ18325.1:0.0061474256,Desulfurococcaceae_archaeon_HHP83679.1:0.0251092175)80.3/100:0.0269758239,Desulfurococcaceae_archaeon_HGM79633.1:0.0612324512)100/100:0.1321746158,Zestosphaera_tikiterensis_PUA31544.1:0.1523166196)74.8/100:0.0680045018)99.8/100:0.1514918304,Desulfurococcaceae_archaeon_HDJ83586.1:0.1725054795)93.7/100:0.0742435207,Thermoprotei_archaeon_RLG87447.1:0.2822462771)99.7/100:0.1108479840)78.7/98:0.0390629588,((Candidatus_Bathyarchaeota_archaeon_HGQ73285.1:0.1178409358,Candidatus_Bathyarchaeota_archaeon_HHP93287.1:0.1027707598)100/100:0.1746165264,(Thermoprotei_archaeon_RLE63171.1:0.0000025576,Thermoprotei_archaeon_RLE89567.1:0.0020092566)100/100:0.3026533342)99.9/100:0.1526745724)94/93:0.0482587040,(((Candidatus_Bathyarchaeota_archaeon_HDM88180.1:0.2260113823,Candidatus_Bathyarchaeota_archaeon_HDL91008.1:0.4178614545)84.8/99:0.0800660623,(((Thermodesulfobium_acidiphilum_WP_1083089:0.0000028916,Thermodesulfobium_narugense_PMP86566.1:0.0019810554)100/100:0.0617560864,Thermodesulfobium_narugense_WP_0137564:0.0318305961)90.4/100:0.0413548383,Thermodesulfobium_narugense_HHI65651.1:0.0424594873)100/100:0.5517225562)55.3/78:0.0374020933,(((((Aor-2_Archaeoglobus_fulgidus_KUJ94621.1:0.0000028916,Archaeoglobus_fulgidus_WP_0108775:0.0000028916)100/100:0.1428386121,Thermotoga_sp._RKX54575.1:0.1584129752)95.3/100:0.0501151397,(Archaeoglobales_archaeon_ex4484_92_OYT35447.1:0.0000028916,Archaeoglobus_sp._HDN74043.1:0.0020790055)100/100:0.1978100257)99.7/100:0.0859534896,((((Archaeoglobus_profundus_WP_0129394:0.1950788530,Archaeoglobales_archaeon_RLI84658.1:0.2934318722)15.9/80:0.0366268087,Thermoplasmata_archaeon_RLF39551.1:0.2151174103)79.3/46:0.0422311982,(((((Archaeoglobales_archaeon_RLI73660.1:0.0974016619,Archaeoglobales_archaeon_RLI79918.1:0.0403874743)96.6/100:0.0535154569,Archaeoglobus_veneficus_HDD36498.1:0.0669970528)100/100:0.1170577851,Archaeoglobaceae_archaeon_HID43769.1:0.2547463954)32.4/91:0.0273796371,Candidatus_Methanofastidiosum_sp._NPV51226.1:0.3739174916)63.3/66:0.0347240251,((Archaeoglobus_sp._RUM34808.1:0.2471651480,Archaeoglobus_veneficus_WP_0136827:0.1234801610)97.7/99:0.0648720773,(Ferroglobus_placidus_WP_0129659:0.2131619601,((Archaeoglobi_archaeon_NOY11341.1:0.0009392551,Geoglobus_ahangari_WP_0480963:0.0033354754)100/100:0.3381485915,Geoglobus_ahangari_HGE66422.1:0.1903028849)100/100:0.1581731392)93.8/94:0.0767185855)37/19:0.0284297267)91.9/73:0.0274929650)69.3/36:0.0449524072,(Methanomicrobia_archaeon_HDO63444.1:0.0684941672,Methanosarcinales_archaeon_RLG38573.1:0.0837463944)100/100:0.1957463916)28.2/57:0.0392684779)100/100:0.2281873676,((Candidatus_Korarchaeota_archaeon_HDI86315.1:0.3422747989,(Candidatus_Korarchaeota_archaeon_HIE24080.1:0.0801305761,(Candidatus_Korarchaeota_archaeon_RLG54421.1:0.0106810230,partial_Candidatus_Korarchaeota_archaeon_RLG47694.1:0.0048182356)99.6/100:0.0751402553)100/100:0.2701782215)18.6/22:0.0290585570,Candidatus_Bathyarchaeota_archaeon_HDN02066.1:0.4184897642)99.4/99:0.0978255844)96.7/84:0.0636953745)92.6/95:0.0295084110)94.6/94:0.0457049044,((Candidatus_Korarchaeota_archaeon_PNV77565.1:0.0497129877,(Candidatus_Methanodesulfokores_washburnensis_RZN62889.1:0.0000021039,Candidatus_Methanodesulfokores_washburnensis_WP_1256727:0.0000023511)97.8/100:0.0613662059)100/100:0.3858734143,(Deltaproteobacteria_bacterium_HDY23368.1:0.0243240449,Deltaproteobacteria_bacterium_HGV81236.1:0.0201152186)100/100:0.6003993112)99.8/100:0.1907955414)53.5/97:0.0344447845,((Candidatus_Bathyarchaeota_archaeon_B24_KYH36832.1:0.0000028916,Candidatus_Bathyarchaeota_archaeon_RLI24948.1:0.0061472809)100/100:0.1427661393,(Candidatus_Bathyarchaeota_archaeon_HGM92626.1:0.0988616983,Candidatus_Bathyarchaeota_archaeon_HHN44587.1:0.0789971808)99.9/100:0.1169594762)100/100:0.1799443482)51.8/94:0.0275503501,(Candidatus_Bathyarchaeota_archaeon_HDO81587.1:0.1023428811,Candidatus_Bathyarchaeota_archaeon_HGU08868.1:0.1871206580)100/100:0.2357800445)89.6/95:0.0343970359,(partial_Candidatus_Geothermarchaeota_archaeon_RLG60310.1:0.2793325053,Chloroflexi_bacterium_NQT74280.1:0.3854400469)99.2/95:0.1044176852)0/7:0.0067289392,(((((Candidatus_Bathyarchaeota_archaeon_HGD17776.1:0.3135842021,miscellaneous_Crenarchaeota_group_archaeon_SMTZ-80_KON28549.1:0.3567458457)96.3/99:0.0646617527,((((Candidatus_Bathyarchaeota_archaeon_ex4484_218_OYT55527.1:0.0103684022,Candidatus_Bathyarchaeota_archaeon_RJX15996.1:0.0062501201)100/100:0.2073495978,(((Candidatus_Bathyarchaeota_archaeon_HID18692.1:0.0742658417,Candidatus_Bathyarchaeota_archaeon_RLI14575.1:0.1198648487)98.1/100:0.0674507495,Candidatus_Bathyarchaeota_archaeon_RLI26001.1:0.1078997630)98.5/100:0.0729239992,(Candidatus_Bathyarchaeota_archaeon_RLI29701.1:0.0064237130,partial_Candidatus_Bathyarchaeota_archaeon_RLI34521.1:0.0000024887)100/100:0.2285482791)100/100:0.1507467241)53.1/92:0.0436184387,(Candidatus_Bathyarchaeota_archaeon_RLI06090.1:0.2143137307,Candidatus_Bathyarchaeota_archaeon_RLI32835.1:0.2356502394)91.2/100:0.0611919135)97.4/100:0.0583209668,(((Candidatus_Bathyarchaeota_archaeon_HGB32392.1:0.0120489657,Candidatus_Bathyarchaeota_archaeon_HGV83312.1:0.0167572808)95.8/100:0.0345180010,Candidatus_Bathyarchaeota_archaeon_HGB32648.1:0.0788771826)100/100:0.1510215234,Candidatus_Bathyarchaeota_archaeon_RBG_13_38_9_OGD54948.1:0.2533040855)100/100:0.1733772725)84.8/95:0.0238842707)61.5/92:0.0159420429,Candidatus_Bathyarchaeota_archaeon_HGD66093.1:0.3616993354)69.6/97:0.0345452889,(Nitrososphaerales_archaeon_HGC32590.1:0.0369373029,Thaumarchaeota_archaeon_NHV97845.1:0.0544207415)100/100:0.3269392299)47.7/68:0.0193831368,((Candidatus_Hydrothermarchaeota_archaeon_RLG60163.1:0.1977315326,Thermoplasmata_archaeon_RLF61477.1:0.2878831307)100/100:0.2248370807,((((Candidatus_Methanomethyliaceae_archaeon_HGU62902.1:0.0024239067,Candidatus_Methanomethylicus_sp._HGM00819.1:0.0000021497)100/100:0.1612595192,(Candidatus_Verstraetearchaeota_archaeon_NHV45335.1:0.0059898509,Candidatus_Verstraetearchaeota_archaeon_RZN56632.1:0.0000024129)100/100:0.1369500341)99.8/100:0.1214369144,(Candidatus_Verstraetearchaeota_archaeon_NHV60772.1:0.0003518011,partial_Candidatus_Verstraetearchaeota_archaeon_TDA37231.1:0.0135870004)100/100:0.2448345314)98.5/100:0.0921722191,(Candidatus_Methanosuratus_subterraneum_RWX73967.1:0.2340442811,Candidatus_Methanomethylicus_mesodigestum_HFK20006.1:0.3693893409)84.6/100:0.0707800670)100/100:0.1585567527)96.2/99:0.0667616650)97.9/93:0.0513419168)90.7/75:0.0337723723,((Euryarchaeota_archaeon_HGI33241.1:0.4231428298,Thermoprotei_archaeon_RLE76437.1:0.3329798022)99.4/79:0.0986196187,((((((partial_Candidatus_Geothermarchaeota_archaeon_ex4572_27_PCN50172.1:0.1485542181,Thermoprotei_archaeon_RLF16672.1:0.0880081892)38.9/100:0.0348573813,(Thermoprotei_archaeon_RLF09528.1:0.0000026916,Thermoprotei_archaeon_RLF18607.1:0.0020327305)100/100:0.1491874060)100/100:0.1891961367,Candidatus_Bathyarchaeota_archaeon_HGL60259.1:0.3439199284)98.6/100:0.0864618126,Candidatus_Bathyarchaeota_archaeon_HGU04939.1:0.3978667169)72.9/94:0.0482068587,(Candidatus_Bathyarchaeota_archaeon_NQT08944.1:0.3077408801,Candidatus_Bathyarchaeota_archaeon_RLI02793.1:0.2881838974)99.9/100:0.1815209332)81.3/92:0.0371283625,(Candidatus_Bathyarchaeota_archaeon_HGK13870.1:0.2163211999,((Candidatus_Bathyarchaeota_archaeon_HGL21941.1:0.1282366957,Candidatus_Bathyarchaeota_archaeon_HGT91731.1:0.1397613140)91/100:0.0444382556,Candidatus_Bathyarchaeota_archaeon_HHS34262.1:0.1303930053)99.6/100:0.0918800221)100/100:0.1467356646)86.8/87:0.0538272075)80/61:0.0184139202)82.4/59:0.0136887180,(Candidatus_Bathyarchaeota_archaeon_HDH89026.1:0.2629158858,((Candidatus_Desulfofervidus_auxilii_HDD35837.1:0.2783841771,((Candidatus_Desulfofervidus_auxilii_HEB74476.1:0.0000028916,Candidatus_Desulfofervidus_auxilii_WP_0660624:0.0020717902)99.8/100:0.1106855065,Syntrophobacter_sp._DG_60_KPJ66825.1:0.2150511732)99.5/100:0.0982637286)98.8/100:0.0860144237,((((Thermodesulfatator_autotrophicus_WP_0685429:0.0807878783,Thermodesulfatator_indicus_WP_0139086:0.1064352682)100/100:0.1736943045,(Thermodesulfobacteria_bacterium_NPA49306.1:0.1400749862,(Thermodesulfobacteriaceae_bacterium_HIE33112.1:0.0098135688,Thermosulfurimonas_dismutans_WP_0686699:0.0188558460)99.4/100:0.0763849819)74.6/100:0.0495498677)90.5/100:0.0477009663,Thermodesulfobacteria_bacterium_NPB09875.1:0.1218889241)100/100:0.2349637079,Thermosulfuriphilus_ammonigenes_WP_1660326:0.3282319620)99.4/100:0.1158687718)99.8/100:0.1243244406)91/47:0.0481490963)31.7/21:0.0166301661,(((((((((Acidobacteria_bacterium_NLI45694.1:0.2898873807,Chloroflexi_bacterium_HGV25022.1:0.1817955092)84.8/95:0.0639650634,Chloroflexi_bacterium_HET91847.1:0.2279163379)50.5/95:0.0162384082,((Anaerolineae_bacterium_NPV87164.1:0.2582003359,Chloroflexi_bacterium_HFI27308.1:0.2752453979)35.9/98:0.0648462401,Aquificales_bacterium_NHZ71563.1:0.2385456879)97.9/100:0.0612413523)73.2/99:0.0240736218,(((Anaerolineales_bacterium_TET52467.1:0.2475406881,Anaerolineales_bacterium_TEU17284.1:0.0907437958)97/100:0.0426848031,(Chloroflexi_bacterium_HDX49836.1:0.1613065163,Anaerolineae_bacterium_HGZ15441.1:0.2829225533)32.7/84:0.0241220446)85.1/90:0.0193484340,(bacterium_MRR29428.1:0.0408535069,(Chloroflexi_bacterium_HGW-Chloroflexi-4_PKN96949.1:0.0301302183,Chloroflexi_bacterium_HGW-Chloroflexi-5_PKN96630.1:0.0240964868)97.9/100:0.0449845973)100/100:0.2673805411)88/100:0.0364954547)87.3/100:0.0425035178,Chloroflexi_bacterium_NLG27034.1:0.2808283038)65.8/96:0.0311957754,(Chloroflexi_bacterium_NLS78435.1:0.1625186027,Candidatus_Atribacteria_bacterium_TFH09563.1:0.3282806009)73.9/96:0.0393400045)99.6/100:0.1048796836,Planctomycetes_bacterium_HFJ75193.1:0.3430060769)94.5/100:0.0714348919,Armatimonadetes_bacterium_HIE51948.1:0.2861608077)97.7/97:0.0629706334,(((bacterium_HGJ63897.1:0.1234663665,Candidatus_Poribacteria_bacterium_HGE70775.1:0.1425608033)100/100:0.2233464230,OQA00518.1:0.3199499257)98.7/100:0.0869166559,((((((((((ANME-2_cluster_archaeon_KAB3547487:0.0000028916,Methanosarcinales_archaeon_NOQ28531.1:0.0104477699)99.9/100:0.0507346257,ANME-2_cluster_archaeon_PXF61905.1:0.0793528829)99.9/100:0.0792151771,(Thermodesulfovibrio_sp._RBG_19FT_COMBO_42_12_OHE59292.1:0.1262947778,Dehalococcoidia_bacterium_HEY92261.1:0.1624535021)63/100:0.0269863997)94.3/100:0.0380279701,(Deltaproteobacteria_bacterium_RBG_13_58_19_OGP70709.1:0.0249320687,Desulfobacca_acetoxidans_HGS05842.1:0.0723606084)100/100:0.3083178462)20.4/82:0.0257881255,((Candidatus_Atribacteria_bacterium_HAJ32616.1:0.0515431946,(Candidatus_Atribacteria_bacterium_HBY56455.1:0.0720747736,(Candidatus_Atribacteria_bacterium_HDP36448.1:0.0557101090,((Candidatus_Atribacteria_bacterium_HGW_1_PKP56878.1:0.0000028916,Candidatus_Atribacteria_bacterium_HGW-Atribacteria-1_PKP56878.1:0.0000028916)79.9/100:0.0019963761,Nitrospira_bacterium_HGW-Nitrospira-1_PKL48079.1:0.0019945453)96.8/100:0.0215145442)85.4/97:0.0208476087)60.1/84:0.0071557056)48.9/86:0.0140666659,((Candidatus_Atribacteria_bacterium_RBG_16_35_8_OGD35017.1:0.0037625945,Candidatus_Atribacteria_bacterium_RBG_19FT_COMBO_35_14_OGD15637.1:0.0002331028)99.9/100:0.0436678838,Candidatus_Atribacteria_bacterium_HER24356.1:0.0823896438)96/100:0.0253447918)100/100:0.2060931490)94.3/84:0.0462847692,(partial_Syntrophobacterales_bacterium_TFG37178.1:0.2273459917,Syntrophobacterales_bacterium_HHA55561.1:0.3940742500)90.5/93:0.0696824871)0/22:0.0257280242,(((Chloroflexi_bacterium_HHX64378.1:0.2878937491,(Firmicutes_bacterium_HHY33835.1:0.0507555064,Firmicutes_bacterium_NLG80399.1:0.0335707062)100/100:0.1803592380)94.3/80:0.0496144728,((Actinobacteria_bacterium_HGE64996.1:0.3728320901,bacterium_MRR33623.1:0.4615876585)39.7/55:0.0572805211,((((Candidatus_Cryosericum_hinesii_WP_1190879:0.0172714808,Candidatus_Cryosericum_odellii_WP_1191757:0.0051958868)98.4/100:0.0201526556,Candidatus_Cryosericum_septentrionale_WP_1190862:0.0168647606)54.2/96:0.0168208365,Candidatus_Cryosericum_terrychapinii_WP_1190893:0.0156512979)100/100:0.3354759327,Chloroflexi_bacterium_NLX37718.1:0.4269360614)28.8/50:0.0424561585)96.7/63:0.0729347197)85.4/67:0.0333141149,((Deltaproteobacteria_bacterium_NOY85991.1:0.0229409911,GBE15518.1:0.0329727510)100/100:0.2723586779,(Planctomycetes_bacterium_HDX36729.1:0.2990840705,(Planctomycetes_bacterium_RMF92315.1:0.3071054288,(((Candidatus_Acetothermia_bacterium_HAZ30876.1:0.0926850270,Candidatus_Bipolaricaulis_sibiricus_QAA75954.1:0.1593174905)85.7/100:0.0383407735,Candidatus_Acetothermia_bacterium_HEU68820.1:0.1647632638)93.1/100:0.0766621113,((Candidatus_Acetothermia_bacterium_HGC16903.1:0.0282490029,((Candidatus_Acetothermia_bacterium_HGJ80249.1:0.0062888760,Candidatus_Acetothermia_bacterium_HHA25892.1:0.0000028916)0/99:0.0000026651,Candidatus_Acetothermia_bacterium_HHP46221.1:0.0025340248)97.7/100:0.0359194899)100/100:0.1395720796,Candidatus_Acetothermia_bacterium_HGQ62719.1:0.1501191280)98.5/100:0.1078844905)100/100:0.4050202353)76.3/67:0.0838969399)73.8/46:0.0582679297)82.9/48:0.0430107287)97.3/62:0.0596426049)40.6/28:0.0210713079,(Deltaproteobacteria_bacterium_RLB00388.1:0.3313316873,Deferribacter_autotrophicus_WP_1492654:0.2797732117)81.4/23:0.0307807500)88.9/55:0.0247085513,(((Thermoplasmata_archaeon_RLF40824.1:0.0604699823,Thermoplasmatales_archaeon_HDM67391.1:0.0738869182)100/100:0.2458935549,(Thermoplasmata_archaeon_M9B2D_PNX53193.1:0.1382774031,Thermoplasmatales_archaeon_SM1-50_KYK24754.1:0.1588692014)100/100:0.2106541601)0/32:0.0320616670,((((Nitrospiraceae_bacterium_NLI29647.1:0.1361251048,Nitrospirae_bacterium_KAF0177731:0.1067910518)100/100:0.2667364087,(partial_Spirochaetes_bacterium_GWC1_27_15_OHD26678.1:0.0000027829,Spirochaetes_bacterium_GWB1_27_13_OHD10127.1:0.0000029188)100/100:0.3190258100)4.2/59:0.0430673947,Candidatus_Lokiarchaeota_archaeon_NMC06635.1:0.4960912660)47/83:0.0420841977,(((Candidatus_Pacearchaeota_archaeon_RLG10115.1:0.2157120189,(Thermodesulfovibrio_islandicus_WP_0288426:0.0025509479,(Thermodesulfovibrio_sp._Kuro-1_WP_1412667:0.0000028935,Thermodesulfovibrio_yellowstonii_WP_0125456:0.0082611262)61.2/100:0.0077442400)100/100:0.2174205260)100/100:0.2181950090,Candidatus_Mcinerneyibacterium_aminivorans_TYB31514.1:0.4084802878)94.9/97:0.0847474785,(((((((Bacteroidales_bacterium_HAN19517.1:0.0000020398,Bacteroidetes_bacterium_GWA2_33_15_OFX45009.1:0.0000020631)100/100:0.0757295375,Bacteroidetes_bacterium_GWA2_31_9b_OFX24925.1:0.0636957020)15.7/89:0.0179666275,Bacteroidetes_bacterium_GWE2_32_14_OFX89350.1:0.0522614171)99.9/100:0.1003804150,Marinilabiliales_bacterium_PLX20244.1:0.1674229848)100/100:0.2768292946,(Bacteroidetes_bacterium_GWF2_38_335_OFY37843.1:0.3399740043,Bacteroidetes_bacterium_MBC36123.1:0.2851303306)94.8/100:0.0821845508)96.2/100:0.0838146950,OQA01293.1:0.3345967689)96.4/100:0.0776370286,Methanomicrobiales_archaeon_NLW75717.1:0.7326638219)88.1/86:0.0547665342)87.7/85:0.0411896379)97.7/98:0.0912479062)95.7/87:0.0500657581)0/36:0.0137219154,(Spirochaetes_bacterium_RKX78821.1:0.3439661690,bacterium_HGZ21690.1:0.3369489749)97.4/57:0.0667732663)94.3/73:0.0439002128)90.1/71:0.0369400335)94.7/68:0.0322841048)92.6/50:0.0379411613,Thermofilum_sp._ex4484_15_OYT62273.1:0.2331464874)87.9/75:0.0383105002,((Deltaproteobacteria_bacterium_HGJ22741.1:0.0216886535,Deltaproteobacteria_bacterium_HGZ68935.1:0.0344284865)100/100:0.2079776622,Deltaproteobacteria_bacterium_HGL81673.1:0.2156298856)100/100:0.1839570853)88.5/96:0.0297754833,((((partial_Thermoprotei_archaeon_RLE71595.1:0.0309052965,Thermoprotei_archaeon_RLE66462.1:0.0656533077)99.9/100:0.0926156198,Thermoprotei_archaeon_RLE75300.1:0.1729753618)100/100:0.1596180207,(((Thermofilaceae_archaeon_HDD34111.1:0.0042719344,Thermoprotei_archaeon_RLE70095.1:0.0000027744)99.9/100:0.0890100272,(((Thermoprotei_archaeon_RLE85431.1:0.0043040772,Thermoprotei_archaeon_RLE94911.1:0.0021371366)87.5/100:0.0064895987,Thermoprotei_archaeon_RLE97349.1:0.0151547514)93.1/100:0.0157628704,Thermoprotei_archaeon_RLF00121.1:0.0222365687)100/100:0.0905426856)100/100:0.2032335987,(Candidatus_Woesearchaeota_archaeon_RLE44946.1:0.3047689668,(((partial_Thermoprotei_archaeon_RLE91406.1:0.0000029793,Thermofilum_sp._HDJ97353.1:0.0000028387)100/100:0.1563146786,((Thermofilum_pendens_HHP04553.1:0.0969282048,Thermofilum_sp._HGN94023.1:0.1346289778)99.4/100:0.0742427376,((Thermofilum_sp._NZ13_PLJ77460.1:0.0880316533,Thermofilum_uzonense_WP_0528835:0.1564527331)97.6/100:0.0681109641,((((Thermofilum_adornatum_HDP14691.1:0.0042547407,Thermofilum_adornatum_WP_0528869:0.0081108816)73.3/94:0.0020490359,Thermofilum_adornatum_WP_0209618:0.0083477811)76.5/94:0.0021875691,Thermofilum_sp._NAZ24539.1:0.0038317776)100/100:0.1280568350,(Thermofilum_pendens_Hrk_5_ABL79212.1:0.0000021340,Thermofilum_pendens_WP_1486781:0.0000023411)100/100:0.0831376312)100/100:0.1138440316)56.8/100:0.0295187038)100/100:0.2075903352)11.9/52:0.0467143158,Thermoprotei_archaeon_RLF08443.1:0.2774869882)5.2/45:0.0461537145)47/85:0.0493613213)96.5/79:0.0557272798)10.2/43:0.0403864980,(Thermoprotei_archaeon_HDD64206.1:0.0000028533,Thermoprotei_archaeon_RLE59991.1:0.0020937389)100/100:0.4316790859)42.4/85:0.0347890379)99.5/100:0.1034418049,((((((((((ANME-1_cluster_archaeon_AG-394-G06_NAT10697.1:0.0000029872,ANME-1_cluster_archaeon_AG-394-G21_NAS89797.1:0.0022153157)98/100:0.0219995285,Methanophagales_archaeon_RCV65542.1:0.0396737458)1.7/97:0.0084174008,Methanophagales_archaeon_NOR78143.1:0.0219304293)82.6/95:0.0104776290,uncultured_archaeon_GZfos29E12_AAU83498.1:0.0157837289)99.6/99:0.0406908796,Methanophagales_archaeon_HID20134.1:0.0112353992)100/100:0.1277585724,(Methanophagales_archaeon_ANME-1-THS_RZN37384.1:0.1184784269,((ANME-1_cluster_archaeon_ex4572_4_OYT65310.1:0.0000028916,Methanomicrobia_archaeon_HDN68231.1:0.0000028916)37.1/100:0.0019992400,Methanophagales_archaeon_PXF51673.1:0.0000024641)100/100:0.1919297711)94.9/100:0.0395382744)95/100:0.0216589041,(((Methanophagales_archaeon_RJS71236.1:0.0019949859,Methanophagales_archaeon_RJS77002.1:0.0019815057)97.2/100:0.0183744715,Methanosarcinales_archaeon_RLG32092.1:0.0183196236)99.3/100:0.0525480363,Methanophagales_archaeon_RJS74049.1:0.0567231847)99.9/100:0.0543745370)97.3/100:0.0333365573,ANME-1_cluster_archaeon_GoMg4_NMX22295.1:0.0891182709)99.4/100:0.0746702757,Methanophagales_archaeon_PXF50719.1:0.1958786881)87/100:0.0625086074,Methanomicrobia_archaeon_HDS44566.1:0.1888804531)100/100:0.3074896328)98.7/100:0.1025876495,((Candidatus_Nezhaarchaeota_archaeon_WYZ-LMO7_TDA34900.1:0.0941675956,Candidatus_Verstraetearchaeota_archaeon_NHW45158.1:0.0873452436)97.3/100:0.0630336695,Thermoprotei_archaeon_RLF12876.1:0.0843357968)100/100:0.3021550911)97.5/100:0.1118739725)97.3/100:0.1845544438,(Thermoplasmata_archaeon_RLF65758.1:0.0382463352,Thermoprotei_archaeon_HDJ51139.1:0.0706073065)100/100:0.3939210278)100/100:1.0014695140)94.6/31:0.1692053390)85/32:0.1016433551)91.3/32:0.1636304159,((((Aciduliprofundum_boonei_WP_0080822:0.0120202062,Aciduliprofundum_boonei_WP_0080860:0.0108388121)100/100:0.3007032712,Aciduliprofundum_sp._MAR08-339_WP_0152827:0.4668857007)93.3/100:0.0977860626,(((((((((((((((N-terminal_fragment_aor_Thermococcus_gammatolerans_EJ3_ACS33236.1:0.0437859201,((Thermococcus_nautili_WP_0426891:0.0084541455,(Thermococcus_sp._21S9_WP_1679146:0.0123511520,(Thermococcus_sp._AM4_WP_0141212:0.0205672522,Thermococcus_sp._EXT12c_WP_0992102:0.0114570063)82.9/100:0.0105641188)98.1/100:0.0214258647)88.3/52:0.0114001695,Thermococcus_sp._9N3_WP_1677285:0.0166855992)93.2/50:0.0147435837)50.2/48:0.0031751290,Thermococcus_eurythermalis_WP_0500030:0.0263400798)93.5/52:0.0146673045,Thermococci_archaeon_NPA47373.1:0.0928879449)76.1/88:0.0134186994,((((Thermococcus_barossii_WP_0888643:0.0205341241,Thermococcus_sp._ES12_WP_1677145:0.0316268629)67.5/98:0.0081431300,Thermococcus_cleftensis_WP_0147880:0.0094187384)91.2/98:0.0074385690,Thermococcus_sp._MV11_WP_1677734:0.0270198377)78.4/100:0.0080393972,Thermococcus_sp._JdF3_WP_1679029:0.0179805314)100/100:0.0487075514)88.7/48:0.0133412910,(Thermococcus_radiotolerans_WP_0888664:0.0231402834,Thermococcus_sp._5-4_WP_0881801:0.0281453715)97/98:0.0193106719)47/43:0.0051749130,(Thermococcus_celericrescens_WP_0589386:0.0198833645,Thermococcus_sp._SY113_WP_1488824:0.0252496457)97/100:0.0158892252)44/49:0.0040363851,(Thermococcus_sp._18S1_WP_1678905:0.0237409919,Thermococcus_sp._4557_WP_0140121:0.0203909164)95/97:0.0224505403)88.2/67:0.0158678640,((Thermococcus_thioreducens_WP_0554303:0.0000028916,Thermococcus_thioreducens_WP_0746312:0.0000025630)100/100:0.0408616191,Thermococcus_sp._MAR1_WP_1678918:0.0316685526)98.3/100:0.0241127008)55.6/21:0.0106900132,(((Thermococcus_gorgonarius_WP_0888849:0.0144609409,Thermococcus_pacificus_WP_0888541:0.0113213031)99.9/100:0.0358478651,((Thermococcus_onnurineus_WP_0125714:0.0049932224,Thermococcus_piezophilus_WP_0686665:0.0263300087)89.5/100:0.0087816875,(((Thermococcus_sp._CX2_WP_1679060:0.0087556469,Thermococcus_sp._LS1_WP_1679003:0.0086366726)87.1/100:0.0086329969,Thermococcus_sp._GR6_WP_1677302:0.0218152125)96/100:0.0223930864,unclassified_Thermococcus_WP_1677107:0.0114929987)94.8/100:0.0166638628)100/100:0.0598938201)95/79:0.0230372115,((Palaeococcus_ferrophilus_WP_0481507:0.0465556539,(((Thermococcus_kodakarensis_WP_0112497:0.0199658297,Thermococcus_siculi_WP_0888562:0.0361355685)91.1/67:0.0085538765,(Thermococcus_peptonophilus_WP_0623866:0.0309691783,Thermococcus_profundus_WP_0888585:0.0587778128)62.5/71:0.0063620383)0/49:0.0042133270,Thermococcus_sp._Bubb.Bath_WP_1679108:0.0359848941)90.9/91:0.0131235597)99.8/100:0.0348027944,Thermococcus_celer_WP_0888636:0.1069058609)63.4/78:0.0148068962)82.1/82:0.0113010288)64.4/26:0.0130836929,Thermococcus_sp._IOH1_WP_1396804:0.0405541876)98.8/99:0.0494329938,Pyrococcus_furiosus_WOR4_WP_011013103.1:0.2044645989)98.6/100:0.0499953949,Pyrococcus_sp._NA2_WP_0137480:0.1245509305)97.9/100:0.0370336730,(Pyrococcus_horikoshii_OT3_BAA29096.1:0.0000020664,Pyrococcus_horikoshii_WP_0480530:0.0000021555)100/100:0.0725619796)94.4/100:0.0510742277,(Pyrococcus_abyssi_GE5_CAB48956.1:0.0000028916,Pyrococcus_abyssi_WP_0481464:0.0000028916)99.9/100:0.0805087128)90.6/100:0.0474956327,((Pyrococcus_kukulkanii_WP_0683227:0.0323034418,Thermococcus_chitonophagus_WP_0685757:0.0213351711)81.6/100:0.0380559431,Pyrococcus_sp._ST04_WP_0147332:0.0877775070)97.4/100:0.0542933191)99.9/100:0.1921366014)99.2/100:0.1632018949,Crenarchaeota_archaeon_NOZ31205.1:0.5401922949)100/100:0.6158611087)87.6/57:0.2465650294)100/100:2.8542520700)89.4/57:0.1183694728)77.9/36:0.0354007820)55.4/69:0.0342942657)99.4/100:0.0583438527)95.1/100:0.0472760722)99.7/100:0.0674212396)97.8/100:0.0434481292)100/100:0.1333540862);
