# Supplementary material for: An essential role for tungsten in the ecology and evolution of a previously uncultivated lineage of anaerobic, thermophilic Archaea
Source: Nat Commun. 2022 Jun 30;13:3773. doi: 10.1038/s41467-022-31452-8 (PMC9246946; doi:10.1038/s41467-022-31452-8)
Supplement: Supplementary file 12 — Supplementary Dataset 8 [file 41467_2022_31452_MOESM12_ESM.zip]

Archive with 2 entries (2 files):
- Supplementary Data 8.nex
- __MACOSX/._Supplementary Data 8.nex
