# Supplementary material for: An essential role for tungsten in the ecology and evolution of a previously uncultivated lineage of anaerobic, thermophilic Archaea
Source: Nat Commun. 2022 Jun 30;13:3773. doi: 10.1038/s41467-022-31452-8 (PMC9246946; doi:10.1038/s41467-022-31452-8)
Supplement: Supplementary file 12 — Supplementary Dataset 8 [file 41467_2022_31452_MOESM12_ESM.zip › Supplementary Data 8.nex]

#NEXUS
begin trees;
	tree AbfD = [&R] ('Terraquivivens_tikiterensis_NZ-MG1_NDWU01000005.1_c30759_29293':0.590243,(((((((((((((((((('CP000866.1_214':0.015512,('AFPU01000001.1_152':0.068987,A0A0C5BXW1:0.016737):0.010145):0.093839,('DP000238.1_18':2.0E-6,A0RTL3:2.0E-6):0.192526):0.087182,(('AVSQ01000002.1_142':0.065525,A0A3G1B2A4:0.073984):0.092366,('CP007026.1_1223':2.0E-6,A0A0A7V084:2.0E-6):0.152496):0.037185):0.042569,('LN890280.1_180':2.0E-6,A0A128A0R0:2.0E-6):0.134496):0.084063,((('CP007536.1_1720':0.020096,A0A075MNM8:0.00597):0.103076,('CP017922.1_1263':0.048575,A0A484I7H0:0.052966):0.144772):0.022303,K0IP19:0.071257):0.074048):0.110692,((((A0A0N9UXZ7:0.120312,(A0A1L3ZSU4:0.147487,(A0A494TIX5:0.084619,A0A6I5WW44:0.19232):0.042983):0.043763):0.202722,A0A2K9LRV1:0.240721):0.186574,A0A127ER30:0.480162):0.143199,((A0A1Y0CFH2:0.35189,A0A344TKF3:0.267773):0.056566,A0A2K8YD96:0.324604):0.060212):0.086136):0.115695,('LT981265.1_128':2.0E-6,A0A2K5ANW7:2.0E-6):0.397328):0.248618,((A0A0F6W5Y9:0.947625,E1QEL2:0.600453):0.113125,Q3ACI6:0.36218):0.093953):0.070531,(((('HHV72140.1':0.137919,((A0A0G4JYE5:0.19601,(((A0A517DNW9:0.100993,W0EAY7:0.084217):0.015283,I4D4E9:0.104412):0.033492,I4C423:0.140457):0.051276):0.063499,A0A7G6E3G6:0.207649):0.05009):0.024869,(A0A090JPF5:0.428643,(((((((A0A0A0X154:0.117002,(A0A344MH96:0.071679,A0A346B003:0.101843):0.067778):0.048119,(((A0A0S2W0I8:0.087669,(A0A174PGY1:0.086223,(A0A4P8IH52:0.256604,F7V3V1:0.181918):0.057495):0.033937):0.027994,A0A410Q2M8:0.111415):0.021929,(A0A136Q647:0.090547,A0A1C7GBB7:0.176268):0.047305):0.038626):0.077611,(((A0A0E3GRQ7:0.084216,A5N1N2:0.074648):0.031386,R4K6D1:0.109008):0.091555,A0A1J0GHA6:0.138128):0.033482):0.027993,A0A0B5QLU1:0.190313):0.046652,(((A0A0H3N8S5:0.145205,(A0A410PUT8:0.070845,P55792:0.071981):0.056873):0.057009,((((A0A410Q3V1:0.092878,G4KZ80:0.121634):0.039258,A0A4D7ATV4:0.089762):0.038641,G4Q4Y4:0.125195):0.056142,A0A4P8IHN3:0.118499):0.118289):0.074928,A0A5C0SDA3:0.139216):0.057192):0.048221,(((A0A0A2FFU8:0.096733,(B2RIQ1:0.073015,(F4KN64:0.205219,G8UL41:0.051969):0.068823):0.05585):0.043404,(A0A3S9VU71:0.114365,F9Z8S1:0.113951):0.01953):0.099841,A0A4P6LW20:0.286418):0.087995):0.025126,((A0A162IJK2:0.159754,C7XMD0:0.105994):0.078761,A0A250LV24:0.154913):0.152988):0.020236):0.02246):0.060451,(D7CL60:0.416444,G7WCJ9:0.38054):0.082182):0.033846,('WP_034420114.1':0.209363,A0A7G6E7B2:0.376027):0.040182):0.052589):0.02967,(((A0A5K7YIT1:0.133098,A0A5K7YX00:0.110259):0.136192,A0A5K7ZB60:0.203895):0.058889,(A8ZWR4:0.20576,B8F9H2:0.133183):0.051869):0.213797):0.039279,'MBS7249956.1':0.350758):0.069153,A0A0P9DNC6:0.349789):0.042054,(((('RLI75401.1':0.057446,'OYT35302.1':0.112331):0.026936,'HFW32091.1':0.086758):0.089797,('MBO8180681.1':0.028166,O29914:0.067214):0.144488):0.230107,(((A0A136Q059:0.21725,A0A7G6E369:0.091231):0.046497,A0A410QAN5:0.198377):0.246978,((((((A0A317RK39:0.183176,A0A386H4G3:0.117005):0.063448,G7WGL8:0.157911):0.062537,A0A344MH83:0.191115):0.117618,A0A410Q469:0.329971):0.047287,Q39TI2:0.310073):0.04646,(((A0A5K7Z2K8:0.086042,A0A5K7ZBK3:0.163525):0.03848,B8FKQ1:0.124464):0.505549,(I4C1U2:0.273257,I4C567:0.277084):0.241192):0.145587):0.06323):0.099161):0.082783):0.094962,((((((A0A0K1DZR5:0.089172,G7VI76:0.135045):0.095654,A1RR46:0.137294):0.107303,(A3MVZ9:0.13714,H6QAC4:0.136079):0.083546):0.061377,((F2L5Y7:0.102565,Q8ZUN5:0.086685):0.089793,G4RJK0:0.119101):0.053232):0.188628,((A0A1C8ZUS6:0.115642,A0A5Q0SFA4:0.121238):0.094036,(((((A0A1W6JX41:0.076002,F4B883:0.079012):0.033152,A0A2U9IH19:0.06431):0.042038,A0A650CQT9:0.050529):0.045862,((A0A2U9IW34:0.06165,M1IG29:0.089151):0.152393,A0A650CHP7:0.045823):0.045806):0.107904,A0A510DTR5:0.151935):0.085446):0.147571):0.133452,(A8AA25:0.482321,G0EGA9:0.202152):0.103372):0.612731):0.053431,(A0A7G6DYP2:0.102785,(A0LN12:0.196667,(K0NI12:0.253537,Q2LR84:0.132778):0.104894):0.105837):0.651748):0.122007,(((((((A0A0A7GFA9:0.229614,A0A0F7IDQ3:0.161862):0.197754,D3RX64:0.564662):0.156672,N0BDJ3:0.177543):0.756325,A0A0S3QSA1:0.521209):0.267574,((A5D2Y1:0.115798,G7W6P9:0.146957):0.398107,I4C809:0.723115):0.401884):0.148756,L0A8S2:1.316914):0.219322,(((((A0A0F8XWZ0:0.459949,(A0A0S2W4I5:0.321751,(A0LQ99:0.207486,A5D1D9:0.107863):0.095287):0.075799):0.047811,A0A7G6E6G1:0.340477):0.121886,A0A0P9FU28:0.569559):0.097985,(A0A143B284:0.551693,A0A7G6E798:0.33411):0.204213):0.717974,(A0A344MKK9:0.109066,A0A346AXL8:0.111291):1.086739):0.239246):0.086067):0.211511,((((((A0A0F7W6S5:0.289397,A0A4U9YKC5:0.331927):0.384666,A0A411YBF3:0.591473):0.546796,B8FLD4:1.021724):0.142614,(F0QXN4:0.651914,S0AQN4:0.517319):0.684632):0.209032,(((A0A192INN5:0.479028,A0A1Y0T7V7:0.551253):0.139678,((A0A6G6WF06:0.320525,A0A7H8KB64:0.37508):0.2585,(D1A7F2:0.170925,H6N274:0.173956):0.218745):0.134188):0.469716,(A0A2A4FS90:0.433058,D4Z8C6:0.343361):0.518516):0.614815):0.405794,(B8FFG9:0.69438,B8FHJ3:0.928682):0.696782):0.130463):0.026333,(A0A0A8JLN6:0.651003,(((A0A0S3PQB8:0.17703,((A0A0T5P565:0.17429,((A0A2K8YMX0:0.078243,B6JFM4:0.089081):0.054241,A0A4D7B4D2:0.175941):0.043033):0.063567,A0A7D5RVA1:0.17053):0.045343):0.043142,A0A7H1MYT1:0.172947):0.186132,(((((A0A1B3LL67:0.129726,C7RM31:0.132912):0.032178,(A4SVS6:0.211915,B1XZ85:0.104817):0.030429):0.029102,(((A0A2I8DN12:0.15944,(A0A2R3QGR9:0.101589,A0A5B8RZ85:0.216938):0.043512):0.028528,(A0A2S0N481:0.088907,(A0A6G8CNX6:0.08385,A0A7G9RID6:0.063092):0.099693):0.031386):0.070884,A0A4P6H083:0.100371):0.052506):0.085845,(A0A1C9VFR9:0.160322,((A0A250DMC6:0.063206,(A0A515DBQ6:0.070581,A0A5Q3HC72:0.11001):0.033522):0.044336,F5XX23:0.069673):0.043219):0.080007):0.073901,A0A6H0ITQ1:0.255518):0.09566):0.431508):0.624288):0.202757,(('MBI4320042.1':0.391744,'OGO47176.1':0.469383):0.106564,((('WP_011344625.1':0.066514,'WP_075859933.1':0.063519):0.134959,G7WCJ1:0.309397):0.126595,(('WP_195713076.1':0.291364,'HGT87889.1':0.439504):0.139821,(('RLI02854.1':0.3717,(A0A075WD14:0.165501,A0A0A7GHY0:0.133667):0.434886):0.12451,(((('HEY47748.1':0.040652,'HEY44266.1':0.064272):0.317309,(A0A0F8W5N5:0.372903,Q24N71:0.572757):0.235688):0.070918,(A0A5K7ZBL0:0.808774,((E1QIJ6:0.295669,(I4A879:0.110288,(I4D2T1:0.120061,J7IMV3:0.099362):0.038494):0.418242):0.113858,I4C7Y3:0.23629):0.512485):0.150787):0.030918,A0A5K7Z3T3:0.673529):0.049909):0.053563):0.042559):0.290944):0.112402);
	tree CoxA = [&R] (Benthortus_lauensis_T2-175_k151_211762_13:0.202138,((((((((((((((Benthortus_lauensis_T2-175_k151_505246_14:0.14993,'HIQ29260.1':0.17432):0.263344,('TLZ85697.1':0.091913,((('TMA04846.1':0.012447,'TLZ85535.1':0.026538):0.079964,('TLZ85720.1':0.014167,('TLZ68528.1':0.022647,'TLZ94871.1':0.028974):0.006097):0.076524):0.013582,('TLZ95996.1':0.083058,'TLZ74287.1':0.07855):0.017313):0.099078):0.291423):0.32108,(((('Geocrenenecus_dongiae_JZ-1.bins.49.201705_NODE_8_length_73750_cov_3.51188_76':0.325206,('BEHE01000007.1_75':2.0E-6,'GBC71092.1':2.0E-6):0.259042):0.288844,'MBI2184909.1':0.603542):0.107046,(('HHK68971.1':0.2729,'HIQ29649.1':0.217919):0.186984,'HFM41375.1':0.443423):0.130184):0.124966,'HIQ13617.1':0.705892):0.1256):0.953135,(((((((((((A0A076N0K4:1.494692,((A0A7G7JWN4:0.381636,((I7F7E6:0.214278,((P9WP70:0.030256,Q9CBQ5:0.081173):0.02639,Q73VC3:0.128087):0.052565):0.108525,(Q5YRP8:0.172258,Q5Z0K2:0.259407):0.08994):0.068284):0.055937,(G0HA77:0.293831,(Q6NFM3:0.161353,(Q79VD7:0.072379,Q8FMT1:0.045123):0.127425):0.100803):0.30006):0.058068):0.018631,A0A290Z7V7:0.35573):0.057847,(A0A7L4YJV8:0.42466,I4ETW9:0.38978):0.121301):0.120899,(A0A2R4FL32:0.487094,A4X3W5:0.280515):0.183398):0.08834,Q2J6C1:0.472991):0.070258,((((((A0A2N9JIX1:0.489741,A0A5B7RBU1:0.351001):0.106093,((A0A2Z3RZG1:0.468613,(A0A5J6V3E8:0.396517,C7NIK1:0.329419):0.149126):0.069677,F6FWK1:0.294207):0.126029):0.081264,(((A0A5J6F5Y6:0.266066,(Q82AK9:0.061091,Q9X813:0.050031):0.104625):0.135793,Q828X4:0.287999):0.107894,(A0A5P2XLH7:0.28672,Q9K451:0.182404):0.201302):0.040872):0.075926,D6Y989:0.50362):0.038473,(A0A5J6U6V4:0.49781,Q47P89:0.496024):0.125655):0.031991,A0LS53:0.398385):0.106199):0.065009,Q2JA32:0.520987):0.371373,C7M189:0.79354):0.155486,((A0A143CAU2:0.578502,A0A4P7CBE8:0.337803):0.847639,A0A5Q2RIX7:3.150594):0.334448):0.131965,A0A5J6T2F5:0.912013):0.227121,(((((((((((((((A0A0F7HJS7:0.290112,A0A2D1SQ60:0.436276):0.137402,P24010:0.31958):0.06645,A0A1W5ZWD8:0.271657):0.095654,(A0A160ILD9:0.324602,C4L5D9:0.415753):0.129691):0.030862,(A0A1D7QWB0:0.341727,Q04440:0.367001):0.19307):0.065811,A0A3S8RPV7:0.451024):0.116374,(A0A7D3XHU0:0.416069,A0A7D4CXG4:0.352756):0.15206):0.109997,A0A220U897:1.02642):0.085235,(A0A1U9K535:0.4933,A0A2K8N425:0.571708):0.111368):0.433194,D7CV77:0.733785):0.111598,((((A0A0G3V3Z7:0.662914,((A0A346XRJ0:0.601136,A0A411YKV4:0.441972):0.213004,(A0A5Q2RU33:0.39433,A0A6C7ECH8:0.517512):0.25711):0.135994):0.141943,(A0A143BHN1:0.315342,W0RUI6:0.455637):0.468401):0.09824,(((A0A1I7PHG8:0.330692,B1ZMS6:0.319629):0.244287,D5EPE3:0.567523):0.254026,Q67ML1:0.765565):0.162011):0.09709,(B9KYZ9:0.645182,D1C1F1:0.452714):0.318022):0.045822):0.187053,((A0A4P6JZX0:0.656436,A9B5D2:0.548208):0.164733,A5UVJ0:0.585553):0.123479):0.121136,(((A0A0P0FQF8:0.507086,(A0A5B9EFS4:0.420121,E8X2I3:0.478489):0.192901):0.164305,(A0A517YDB6:0.602564,A0A517ZXT5:0.505052):0.196358):0.280911,((((A0A142HL62:0.545216,A0A2K8Z7Q2:0.354612):0.127301,A0A5B8UD91:0.502536):0.211963,A0A2R3Z8M9:0.628953):0.140016,A0A2Z3JGZ6:0.944293):0.241571):0.221727):0.10904,(((A0A455VF54:0.811263,(Q3J1P3:0.855245,Q5P1W4:0.609281):0.243814):0.44548,((A9VX44:0.426662,Q2K1Z3:0.439807):0.233983,Q01R99:0.603):0.220031):0.206123,Q13IT3:0.993394):0.38125):0.136994,(A0A5B8U597:0.507159,A0A5B8U9Q7:0.421734):0.626842):0.098678):0.145392):0.107194,(((((((((((A0A068N178:0.454498,A0A1Y0REK0:0.51726):0.186991,((A0A182AIU5:0.635496,K9WKI9:0.2982):0.179043,B1WRL7:0.333096):0.171359):0.203742,U5QJV9:0.293697):0.288543,Q7NMM5:0.519579):0.195466,((((((B1X197:0.229208,Q06473:0.217195):0.385948,K9VGI1:0.301918):0.213891,K9SD11:0.483607):0.053201,B8HMH6:0.428203):0.089109,(Q114N7:0.683766,Q7U547:0.766384):0.159468):0.171704,Q7NIM0:0.365985):0.11942):0.27757,D3F348:0.985147):0.163337,(((A0A160T7H4:0.524878,I0I1G3:0.51362):0.174885,E8N119:0.621996):0.922662,(((((A0A1D8IT05:0.576153,A0A2Z3R4B4:0.71783):0.600437,(((A0A3S6Z225:0.400629,G8TS61:0.393844):0.167482,A0A3S6Z393:0.514253):0.096834,G8TYZ9:0.508035):0.666279):0.329397,E6SH41:0.597437):0.303424,A0A5J6T1X5:0.742625):0.245445,C7M0W5:1.589752):0.319703):0.241412):0.14027,(((((A0A0C1RVP2:0.517047,(A0A143PTZ3:0.425629,A0A6G6K067:0.66314):0.126578):0.669253,D5MEP6:0.98133):0.13954,(((A0A0K2SFZ8:0.593434,A0A4P7GUC6:0.590112):0.114925,(((((A0A1S6HI82:0.328547,F2I0E6:0.357234):0.084037,(A0A1W6MSE0:0.396365,P98000:0.186532):0.113367):0.122011,A0A2R4CDQ3:0.399013):0.184235,E8PJH2:0.369979):0.612336,((((A0A2K8Z6B9:0.446106,D2QBZ7:0.32046):0.088552,A0A6C0GFB1:0.266013):0.197229,(A0A2Z4LU55:0.462945,H8KX40:0.324303):0.130737):0.111635,((A0A5B8VNY5:0.284051,W0EUI1:0.390474):0.153562,H6L971:0.568838):0.190009):0.409523):0.115956):0.133112,((A0A2Z5G7D6:0.417056,(E8V6P2:0.618018,(E8WWZ4:0.379059,G8NZY5:0.547087):0.108267):0.278966):0.641751,(Q01UX8:0.396151,Q1IUK7:0.665005):0.229831):0.397799):0.192356):0.137654,(A0A2K9NMK7:0.606949,(A7HEB5:0.458425,H8MY10:1.061712):0.310011):0.542556):0.132639,(((A0A142X4J4:0.456276,A0A518C4M8:0.357193):0.136693,(A0A518GH74:1.449704,A0A5B9PHN0:0.811985):0.492397):0.129249,E8R2H4:0.408274):0.329865):0.418479):0.093102,A0A2Z4FN71:1.1993):0.059095,(((((((((((((((A0A068NQD9:0.560662,S0ESU6:0.488777):0.171164,A0A143PG23:0.626155):0.081989,(A9WF39:0.39477,(G8NZR5:0.275743,I3ZLY4:0.506474):0.39129):0.085761):0.060458,((((A0A0N7I8E3:0.443732,(A0A248WGI7:0.502629,A0A3M3EBN4:0.521612):0.064123):0.069556,A0A2U8VMD2:0.736921):0.098815,((((A0A0S2EN00:0.461738,A0A2U8WBX4:0.385436):0.078887,(A0A1L7AIZ7:0.348275,A0A2U3Q6V0:1.032124):0.071725):0.223322,Q46SU7:0.451698):0.10923,(A0A6B8M1N8:0.37408,W5Y7X7:0.499558):0.230006):0.083517):0.077861,(A0A1W6XA59:0.566857,A0A5B8SVL1:0.519927):0.123748):0.065528):0.061046,(A0A142WZR9:0.420435,A0A142YPN7:0.376758):0.140263):0.079315,(D1CCH8:0.416049,G2LKE9:0.531692):0.096271):0.096077,(A0A5C1A840:0.538587,A0A6M5YKH8:0.379374):0.397014):0.249537,(((A0A0G2ZGS2:0.387599,A0A0H4WWY9:0.612406):0.114817,(A0A250JIR3:0.456251,A7H8L4:0.365998):0.161919):0.135391,((A0A0K1P9Q6:0.623041,A0A0K1PWJ4:0.504948):0.087121,S4XJ71:0.717965):0.11696):0.417306):0.184109,(((A0A142WV63:0.407579,((((A0A517YXX0:0.383534,I0IIL6:0.501462):0.433173,A0A5B9P453:0.424135):0.090409,Q7UI91:0.437845):0.100929,(A0A518AGY6:0.452337,A0A518DJH8:0.446607):0.194761):0.087642):0.06665,(A0A286RHV6:0.56921,(A0A518AF74:0.509315,A0A518CNL4:0.382165):0.086459):0.091532):0.093902,(B4UKX4:0.87004,D0LJB0:0.536172):0.142237):0.190191):0.053355,(((((A0A0F6SF76:0.376267,A0A0K1PWG1:0.440537):0.201062,A0A0K1PHD3:0.573787):0.06103,A9F513:0.515696):0.106105,(A0A4V0P2V3:0.685973,H1XPM8:0.500075):0.168191):0.053605,(A0A345UP12:0.481378,(D0MDE3:0.451363,D5HB34:0.501182):0.168073):0.120309):0.053897):0.099509,(A0A3T0RNC5:0.520522,B0SMN7:0.483764):0.376368):0.151302,(A5GCR7:0.589487,I4B3Z3:0.763083):0.152736):0.065088,(((A0A0S2I4B2:0.492445,(A0A1Y1CH06:0.354936,A0A6C0RG60:0.463103):0.297935):0.140522,((((A0A143BA51:0.323597,C6E7U6:0.574308):0.084058,(A0A2C8FAX9:0.532896,C7LU11:0.32643):0.151693):0.149745,K0N6S6:0.871636):0.157936,(I0AJE7:0.461931,I6YRV8:0.363512):0.122352):0.056688):0.146352,A0A1D7TI75:1.00825):0.255252):0.493947,((A0A2K8KYN8:1.20246,(A0A6S6XZW7:0.474773,W6K981:0.786852):0.162967):0.561479,((D3DHV1:0.262638,W0DGT2:0.547848):0.151209,D3SN67:0.70239):0.509808):0.436955):0.205867,(A0A0X8D6R3:0.433146,A0A223D506:0.385837):0.51735):0.098783):0.148353,((((A0A0F7JS56:0.636685,C7RP99:0.58286):0.157484,(((((A0A291JX69:0.40943,F9T7S6:0.381609):0.082382,(A0A2D3R924:0.557624,(A0A5E4PGU0:0.551682,A0A5E4PK63:0.463965):0.097056):0.132858):0.062282,D0KXM6:0.749403):0.070629,((A0A344J746:0.450427,A0A346MWJ4:0.436829):0.120479,A0A5Q0BL60:0.361287):0.076718):0.096094,D8K4L4:0.490029):0.101758):0.075173,(A0A142LH96:0.349964,(A0A7H9BMN1:0.441954,((A1TT20:0.248308,S5SQE3:2.022259):0.151908,I3U864:0.464621):0.168706):0.120681):0.110576):0.40399,(((((((((A0A0F7PEZ9:0.448952,((A0A1W6MYZ9:0.650428,A0A7L5Y1S9:0.219156):0.149481,P31833:0.244751):0.147204):0.111028,A0A410P1J4:0.457033):0.100123,A0A0G9MN16:0.496969):0.075816,(A0A6G7VML5:0.360873,W8RTB5:0.208233):0.516577):0.122286,G2KQ59:0.302479):0.058251,A0A1L7AJN8:0.413387):0.122368,A0A5J6MXE5:0.437477):0.043556,(((A0A6P1GA39:0.520874,B9KGP5:0.368988):0.189382,((((A8F1H7:0.007427,Q92I67:0.007301):0.018266,Q4ULU5:0.007618):0.02279,Q1RI42:0.018458):0.022255,O54069:0.134092):0.375625):0.182506,A0A7D5S4J9:0.56606):0.057083):0.180359,((((((((A0A0P0YHH5:2.251885,A0A1D8URU7:1.257468):0.424575,A0A1U9KN69:1.689095):0.55019,(((A0A1U9KWE4:0.478393,(A0A4Y6UME0:1.233877,A0A5C0A8C4:0.357186):0.265667):0.602108,A0A4Y6V9H6:0.994948):0.346104,A0A6P1NCX6:2.05766):0.803655):0.512365,((((A0A0U5EYB5:0.504541,A0A1U9LH36:0.796153):0.134684,A0A2Z5ZES7:0.774861):0.296367,A0A1D8QVZ6:1.157211):1.412114,A0A1U9KI08:2.072106):0.718265):0.803549,(A9HKI1:0.733674,G2I2Q3:0.930168):0.739135):0.387978,A0A6M8HN02:1.343139):0.429858,(A0A1U9JW71:1.526074,A0A1U9MG14:1.307981):0.473863):0.294929,A0A7H1NRT4:3.245922):0.535351):0.302531):0.444495):0.081512):0.22155,((('BA000048.1_1586':2.0E-6,E6N8L3:2.0E-6):0.347023,'BEHD01000003.1_73':0.371046):0.853316,((((((((A0A0B5GXR0:0.461862,A0A4P8WI36:0.385255):0.087503,A0A1Q1FHM5:0.361065):0.36459,W0JY78:0.47591):0.111257,((A0A4D7H8X5:0.391104,E4NMX1:0.437773):0.086438,A0A7D5KPC6:0.494212):0.131579):0.09286,(A0A0U5H8F6:0.510662,((A0A4D6KET1:0.414912,(A0A4P8WJN9:1.361325,A0A7D5T7Y0:0.699094):0.216044):0.351617,A0A7D5PFR3:0.448559):0.124848):0.128964):0.104988,D8J677:0.692532):0.183054,(((A0A1Q1FFZ0:0.294707,A0A4D6H5W5:0.463924):0.142326,B0R3V8:0.344991):0.097245,(A0A2R4X4E7:0.523847,(A0A518SEI3:0.326404,A0A7D5I003:0.339572):0.05896):0.149675):0.219173):0.709157,(A0A343TJF1:0.666855,G2MPL4:1.118544):0.844509):0.118532):0.169599):0.335464,(((((('CP000866.1_190':0.136465,'AFPU01000001.1_126':0.066338):0.05266,'DP000238.1_1840':0.209165):0.059173,'AVSQ01000003.1_14':0.209408):0.060881,'CP007026.1_211':0.220492):0.140241,('LN890280.1_161':2.0E-6,A0A128A0S6:2.0E-6):0.458873):0.121711,(((('CP007536.1_132':2.0E-6,A0A060HMB4:2.0E-6):0.250648,'CP007536.1_2747':0.234112):0.164716,('CP017922.1_2777':0.032975,A0A484IFY2:0.081419):0.46228):0.091378,('LT981265.1_1518':2.0E-6,A0A2K5ASW7:2.0E-6):0.451361):0.105568):1.070713):0.336534,A0A5B9EW91:2.498244):0.214648,A0A1R4A811:1.994847):0.714891,((((((((((A0A068LR34:0.547509,A0A2K8N1Y7:0.783451):0.244241,A0A0U2UPI0:0.581706):0.098874,((((A0A075JP22:0.457795,((A0A077J6J7:0.318249,(A0A1W7ABE7:0.617875,A0A4P8SD04:0.408437):0.140784):0.126641,A0A1U9K9K5:0.488297):0.08341):0.151587,B1YJP9:0.916471):0.133706,A0A223E2R9:0.381139):0.062043,((A0A1Y0CHV7:0.350201,E6TV32:0.632066):0.208011,(A0A448FD00:0.417771,Q9KEW0:0.395091):0.426073):0.181011):0.107051):0.064473,(((((A0A075JLB0:0.256778,A0A1Q1FZH2:0.81573):0.146111,A0A160M7U7:0.404789):0.148912,A0A4P7A1X1:0.401576):0.395983,A0A1Q2KYT3:0.949953):0.405583,(((A0A075R7D8:0.41156,A0A2K8N6E8:0.564682):0.102124,A0A220MPE8:0.530966):0.073791,A0A1Y0IL38:0.501078):0.193684):0.028332):0.772332,(((A0A0U3N535:0.479503,A0A1L6HTB3:0.41638):0.564271,(A0A5P9JXF8:0.439588,F8J716:0.633401):0.217745):0.437941,(((A0A1Z4C044:0.414797,Q604Y9:0.451878):0.138017,A0A250KVQ8:0.487134):0.24188,A0A347UD40:0.849494):0.151355):0.951399):0.227565,((((((A0A0C1UPH6:1.031306,A0A1V0DAD6:0.747258):0.335032,(B9KYL2:0.816078,D1C5T1:0.521906):0.326298):0.431288,((A5URU0:0.414486,A9WHC3:0.450727):0.430246,(D1C4V2:0.946576,I0I6J3:1.140511):0.174403):0.164167):0.092158,(A0A0K2SLC5:0.697206,A0A4P7GT81:1.052257):0.258384):0.111495,(((A0A221SZC0:0.321597,(F0RP62:0.561696,Q1J2G3:0.409982):0.093442):0.691316,(((((B7AAE1:0.423154,Q5SJ79:0.262278):0.217711,D7BH39:0.43795):0.17391,F2NQ13:0.415847):0.144579,E4U4S0:0.512651):0.209105,D7CXL5:0.70014):0.119996):0.150336,D5X147:1.073919):0.57057):0.284036,(((((A0A1H6AVY7:0.316277,(A0A1Q1FPB0:0.480394,(((A0A2Z2HRE7:0.293799,L0JS12:0.397738):0.126184,A0A2Z2HUQ8:0.490364):0.120252,A0A7D5CGC1:0.503084):0.083298):0.144871):0.221566,A0A7D5T7H2:0.494618):0.076168,(A0A2I8VGR6:0.343569,D5H5L0:0.708682):0.094607):0.081012,(A0A7D4YMV7:0.402566,A0A7D5HXY3:0.679364):0.074573):0.168023,B0R7A7:0.317931):0.93429):0.163848):0.259985,(((A0A191TIQ0:0.231136,A0A5P2G3Q3:0.549896):0.361496,(A0A291QPH1:0.369615,A0A5B8UR38:0.531444):0.153076):0.395262,(O67937:0.445667,W0DBR3:0.481967):0.547494):0.795366):0.195463,((A3MXJ8:0.501691,G7VI94:0.559664):0.634661,Q9YBH5:0.914181):0.598706):0.496644,(((((((A0A0F7JWY1:0.871417,B8GPF2:0.970953):0.61321,((((A0A127FBE8:0.548954,A0A2S0MYI6:0.312547):0.104663,A0A5B8RW15:0.492067):0.273205,A0A6M4H4Q3:0.904227):0.186905,(A0A1B4V0U1:0.612779,A0A1B4XCN3:0.520252):0.239865):0.315927):0.227104,(A0A6S6Y0X9:0.631542,C7RJ73:0.583071):0.638779):0.428219,A0A5B8N4G4:2.223192):0.307637,(((A0A0U5MLE2:0.692994,V6EZN9:1.112089):0.276971,W6KCA2:1.156262):0.443814,(A0A7D5RZT9:0.567224,A0A7H1N420:0.84164):0.88197):0.60834):2.658542,((((((((A0A0U5ADN1:0.51705,A0A345DZ86:0.360656):0.183583,A0A7D5GFJ8:0.493228):0.120328,D0MCV9:0.363359):1.006219,A0A1J0LQU8:1.199393):0.314516,(A0A0U5I343:0.419913,((A0A2S0MYJ9:0.382331,A0A6M4H8D3:0.383333):0.134503,A0A6S6Y072:0.352077):0.101559):0.462167):0.106773,A0A1I7PI59:0.872832):0.111336,D3DFL8:0.829911):0.16266,(D1C9U9:1.105095,I4B648:0.800816):0.119166):0.590645):0.741816,(((A0A2K8K6F9:0.696082,L0DXW3:0.542244):0.242275,A0A2S1XP27:0.75838):0.609503,F2NPF5:1.158117):2.243261):0.526388):0.67242,F4FYQ1:3.089672):0.392777):0.381771,((((((('Geocrenenecus_dongiae_JZ-1.bins.49.201705_NODE_5_length_130183_cov_3.79904_92':2.0E-6,'HGM36674.1':2.0E-6):0.232555,'HHP27724.1':0.494289):0.140364,('BEHE01000007.1_16':2.0E-6,'GBC71035.1':2.0E-6):0.328109):0.278866,('BEHE01000030.1_8':2.0E-6,'GBC72117.1':2.0E-6):0.503111):0.216444,'HIQ29540.1':0.566164):1.334693,B9L1Q3:1.863801):0.496141,A0A0F7JXB1:1.447693):1.831284):0.389823,((((((((((A0A0F7KF55:0.375539,(A0A7G1Q7F8:0.579218,D8KC76:0.250884):0.292815):0.500778,A0A6P1UC94:0.898425):0.163527,(A0A515DBU4:0.401828,M4NHL2:0.478374):0.621219):0.151072,D3SCV8:0.662871):0.105944,Q1QJV7:0.868954):0.106592,(A0A1L3I045:0.902982,D9SK68:1.073286):0.232522):0.103742,(A0A1Z4VUX0:0.526152,A0A2R4BS53:0.555644):0.13939):0.167898,(((A0A160M7N1:0.591244,A0A6B9YIA5:0.624625):0.354955,A0A5Q2TN16:0.775251):0.230959,A4INI4:0.550286):0.495459):0.890842,((A0A127FDL3:1.016217,D5MLJ8:1.328483):0.847515,B9L3U0:1.863854):0.216175):0.810792,A8MBM1:2.693608):0.920441):1.800416,((((A0A7D4AWY2:0.49015,A1SH51:0.552061):0.425816,(C0QTR7:0.414982,Q30UE6:0.401934):0.057449):0.121647,E0UQH6:0.481808):0.443859,D5MEK1:0.830254):0.568346):0.73236,'HIQ13604.1':0.716917):0.255577,(((((((((((((((('Geocrenenecus_dongiae_BF2.bins.100.201808_NODE_107_length_100898_cov_2.656429_9':0.0,'Geocrenenecus_dongiae_JZ-1.bins.115.201907_NODE_682_length_36637_cov_2.376527_23':0.0):0.0,'HGL61881.1':0.0):0.0,'Geocrenenecus_dongiae_JZ-2.bins.15.201601_NODE_2_length_172518_cov_34.1792_71':0.0):0.0,'Geocrenenecus_dongiae_Jinze_2011_Jz_20110110S_sed_contig03578_coverage_16.5642209905868_17':0.0):0.0,'Geocrenenecus_dongiae_SZTDM-1b.bins.22.201709_NODE_494_length_19266_cov_1.908250_3':0.0):0.0,'Geocrenenecus_dongiae_JZ-1.bins.86.201803_NODE_174_length_80536_cov_26.484187_21':0.0):0.0,'Geocrenenecus_dongiae_SRBZ-1.bins.49.201901_NODE_12591_length_3111_cov_4.068365_2':0.0):0.0,'Geocrenenecus_dongiae_JZ-1.bins.45.201709_NODE_190_length_80392_cov_25.213779_58':0.0):0.0,Geocrenenecus_dongiae_JZ_bin_15_Ga0180308_102_71:0.0):0.0,'Geocrenenecus_dongiae_SZTDM-1c.bins.20.201709_NODE_1486_length_18525_cov_1.176106_6':0.0):0.0,'Geocrenenecus_dongiae_JZ-1.bins.64.201705_NODE_3_length_177709_cov_14.0621_99':0.0):2.0E-6,'Geocrenenecus_dongiae_DRTY-2.bins.2.201901_NODE_1628_length_17995_cov_2.680826_10':2.0E-6):2.0E-6,('Geocrenenecus_dongiae_GMQP.bins.30.201808_NODE_62_length_113978_cov_1.934300_97':0.003441,'Geocrenenecus_dongiae_SRBZ-2.bins.180.201901_NODE_11947_length_12090_cov_1.003427_4':2.0E-6):0.003442):0.126866,(((('Geocrenenecus_huangii_DRTY-6.bins.60.201803_NODE_2760_length_18736_cov_4.376968_3':0.0,'Geocrenenecus_huangii_DRTY-7.bins.33.201803_NODE_1362_length_31572_cov_3.538464_16':0.0):2.0E-6,'Geocrenenecus_huangii_DRTY-6.bins.93.201709_NODE_2451_length_21214_cov_5.987243_8':2.0E-6):0.003498,(('Geocrenenecus_huangii_DRTY-6.bins.62.201808_NODE_72_length_160155_cov_14.831742_54':0.0,'Geocrenenecus_huangii_DRTY-6.bins.90.201907_NODE_2460_length_19386_cov_14.103380_3':0.0):2.0E-6,'Geocrenenecus_huangii_DRTY-6.bins.68.201901_NODE_6528_length_8442_cov_10.405292_9':2.0E-6):2.0E-6):0.010589,((((('Geocrenenecus_huangii_JZ-1.bins.116.201803_NODE_36_length_147125_cov_26.024259_126':0.0,'Geocrenenecus_huangii_JZ-1.bins.80.201907_NODE_582_length_39832_cov_2.323058_4':0.0):0.0,'HGK66725.1':0.0):0.0,'Geocrenenecus_huangii_JZ-1.bins.42.201705_NODE_1_length_405777_cov_28.0188_142':0.0):2.0E-6,'Geocrenenecus_huangii_JZ-1.bins.12.201901_NODE_1184_length_26968_cov_11.055438_24':2.0E-6):2.0E-6,('Geocrenenecus_huangii_JZ-1.bins.42.201709_NODE_57_length_161232_cov_20.046212_109':2.0E-6,'Geocrenenecus_huangii_ZZQ.bins.13.201803_NODE_41_length_198593_cov_22.351551_110':2.0E-6):0.003464):0.010509):0.148293):0.105741,'HGB91912.1':0.169731):0.223561,((('BEHE01000003.1_9':2.0E-6,'GBC70555.1':2.0E-6):0.134358,'HHM93913.1':0.157652):0.119221,('HGT97471.1':0.107275,('HFZ38825.1':0.043734,'HGJ45201.1':0.052785):0.139017):0.127548):0.159988):0.145169);
	tree CoxAC = [&R] ('TLZ85697.1':0.120665,((('TMA04846.1':0.013706,'TLZ85535.1':0.031518):0.092624,('TLZ85720.1':0.015338,('TLZ68528.1':0.026422,'TLZ94871.1':0.034029):0.008373):0.087386):0.014298,('TLZ95996.1':0.098659,'TLZ74287.1':0.089894):0.020985):0.102757,((((('HHK68971.1':0.346643,'HIQ29649.1':0.253623):0.23558,'HFM41375.1':0.518291):0.169151,((((('MBI2184909.1':0.40878,(('OLD44027.1':0.04003,'TMI40657.1':0.062234):0.239038,('TMI44727.1':0.145339,'TMI17115.1':0.153223):0.093701):0.452457):0.127672,('MBI2125714.1':0.306045,'MBM3898314.1':0.412725):0.313037):0.244226,(((((('GBC71092.1':3.0E-6,'BEHE01000007.1_75':3.0E-6):0.122625,'HHM93423.1':0.126133):0.052606,'HHN53128.1':0.119227):0.075322,'HHP26654.1':0.188566):0.203195,('HGU38741.1':3.0E-6,'Geocrenenecus_dongiae_JZ-1.bins.49.201705_NODE_8_length_73750_cov_3.51188_76':3.0E-6):0.387091):0.313361,(((('WP_049972324.1':0.010569,'WP_139328940.1':0.050795):0.262384,(((A0A0B5GLL8:0.083175,A0A6G8T5C8:0.103904):0.258842,A0A7D5TRS2:0.28877):0.118891,(A0A7D5GCI5:0.104118,A0A7D5L981:0.139854):0.241641):0.077313):0.04057,(((A0A1H5YW62:0.368038,(A0A2I8VFN6:0.196698,(E4NKZ2:0.174883,I3R5C8:0.187721):0.053702):0.087382):0.074724,((A0A345E0K6:0.116551,W0K5F1:0.170074):0.046139,A0A3M0DR66:0.082348):0.219345):0.061457,(A0A7D4Y6J8:0.186091,G2MKY6:0.134164):0.326266):0.043138):0.157064,(((((((((A0A1N7E2R6:0.108128,D3SX35:0.156207):0.029372,(A0A4D6HIG9:0.090114,(L0JYI0:0.19912,L0K4Y9:0.08239):0.077712):0.026465):0.021954,((((A0A4P8WF70:0.079324,A0A7D5GH74:0.128553):0.095484,D2RUF6:0.122649):0.045601,F8D8F1:0.210908):0.058041,(L0ICI0:0.384765,W0JSQ6:0.178691):0.093369):0.034223):0.025386,((A0A2Z2HPE1:0.141647,A0A346PDQ5:0.076163):0.07861,(L0AE22:0.077199,M0LCA4:0.153754):0.028987):0.051884):0.0395,A0A1P8RHP5:0.131141):0.073426,(((((A0A4P8WM36:0.132625,L0JIQ5:0.119291):0.027091,(A0A7D5KDF9:0.117508,I7BYM4:0.103183):0.030877):0.084795,A0A4P9TF05:0.182704):0.126658,D2RZ02:0.153354):0.049265,A0A5P9P3H5:0.160478):0.01035):0.062267,F8DBJ7:0.184897):0.172593,R4W595:0.391258):0.116872,(((A0A256KAR4:0.137989,((A0A3S9LEU4:0.105782,A0A7D4Y3G3:0.085105):0.033764,A0A7D4Y1Z5:0.096904):0.02719):0.180893,A0A343TKI2:0.285556):0.199945,R4W2M2:0.706649):0.078793):0.208651):0.587331):0.129648):0.096142,((((((((((((((((((A0A031JAX7:0.104851,A0A2Z5E8J9:0.103314):0.077436,(A0A291N5A5:0.111755,A0A2Z6ADE3:0.086275):0.044135):0.081593,A0A097EE06:0.202368):0.11772,W0ADT3:0.181319):0.361351,(((((A0A068SQL6:0.105154,A0A346YPF0:0.091032):0.120642,L0NHV4:0.148869):0.144855,(A0A1B3MJ32:0.145593,W0ICL5:0.196167):0.0999):0.086228,A0A3S9BPY2:0.226013):0.08039,A0A142MFX8:0.33072):0.158931):0.055053,(((((((((A0A0B5E9N5:0.224,(A0A0N9NJ77:0.16881,A0A316GC02:0.180138):0.060986):0.132975,(A0A0T5PCL1:0.127619,A0A1J0WN85:0.168386):0.096225):0.088237,A0A291M140:0.268744):0.049474,(A0A222E513:0.255546,A0A5P9J7F3:0.381699):0.09384):0.059272,(A0A0F7PH71:0.373451,A0A5P9H125:0.398999):0.077092):0.037127,(A0A2S0UNG8:0.543715,(A3PKJ7:0.095698,A4WT83:0.581045):0.164547):0.080135):0.288126,(A0A316G798:0.351729,A0A5B8LRF0:0.347213):0.267584):0.070083,(((A0A1B1PXG8:0.111234,A0A1U7D391:0.159999):0.158769,A0A2K8WC65:0.210069):0.597002,(D7A6W2:0.352232,I3TSJ7:0.313594):0.177255):0.08032):0.043016,((((A0A0F6W017:0.621961,((A0A1P8W8T5:0.251809,A0A517ZEH6:0.2745):0.064522,(A0A5B9R178:0.155351,Q7USM4:0.199841):0.305002):0.073936):0.034805,(D5BZ82:0.117132,D8K5U0:0.157801):0.165736):0.085643,(A0A2U9NEX5:0.231472,W8R3B7:0.258565):0.108927):0.15039,(A0A0S2EJZ4:0.381169,A0A127CRC1:0.322409):0.176967):0.058715):0.056058):0.321408,A0A4P7C4H0:0.543044):0.330199,(((((((((((A0A0D6JBX8:0.372296,(A0A1W6ZQV1:0.271198,A0A3G8M5W0:0.456396):0.061913):0.049991,((A0A5P6NVL8:0.127264,Q92UY6:0.107325):0.069838,I3XCS6:0.145887):0.230636):0.032344,(A0A0K2DH47:0.36968,(A0A1L3SLZ9:0.280696,Q11EK8:0.294077):0.071022):0.092959):0.060645,A0A1L3SZW6:0.400524):0.157914,(A0A126P240:0.415791,A0A1B1UE84:0.326353):0.157179):0.158015,(A0A193GBS3:0.280018,((A0A451FSQ9:0.157601,F4GRA8:0.351142):0.056367,A9IUL0:0.287937):0.058039):0.320623):0.051172,((A0A1B1URU4:0.386894,A0A1B2EAG7:0.391343):0.108406,A0A250KSR1:0.454782):0.087019):0.086421,((((((((A0A0G3XAR9:0.153466,A0A2Z5YTY8:0.150545):0.043736,(A0A161IAA5:0.113605,A0A2D3RJF4:0.145756):0.03554):0.039525,A0A2Z5YX52:0.182637):0.037567,A0A1Z1FBC4:0.152873):0.07099,((A0A0G3XIE1:0.120634,A0A222EXF9:0.110988):0.155964,A0A6G6Y345:0.241428):0.080639):0.271467,((A0A0P0DTW9:0.204704,(G2INU0:0.292044,G6EJE5:0.271232):0.068642):0.065851,A0A4P7RWV0:0.263312):0.179854):0.06669,((((((A0A0P0DAC8:0.124972,A0A168N8K0:0.148326):0.094255,A0A410NWV1:0.308387):0.152748,A0A2N5CX26:0.302671):0.2651,B4RAU5:0.216114):0.122195,A0A1L3ZW17:0.287134):0.070194,(A0A126R4Q7:0.159766,A0A1S6FH24:0.167748):0.191686):0.043393):0.150382,(A0A1C9VLS6:0.187028,A0A6P1J3C0:0.138795):0.548937):0.430345):0.114193,((A0A0F2L0C7:0.209254,A0A2U9S8H6:0.134448):0.103719,A0A0P0EMD9:0.293834):0.447128):0.097618,((((A0A0G3BU33:0.254301,A0A1W6LFS0:0.503971):0.122213,A0A1A9HJ80:0.830518):0.232716,((A0A2D2DJI4:0.180227,A0A2S2DM27:0.537773):0.124974,(A0A2R4CBJ1:0.281425,(A0A4P8HNY5:0.19243,A0A562PQR9:0.179532):0.217995):0.12174):0.115144):0.113321,((A0A7G9RJ59:0.425385,F6ARX5:0.241182):0.259745,(C5CVI9:0.187477,E6V6Z3:0.164889):0.158281):0.216096):0.26809):0.304147,F5XWU2:0.878086):0.101473):0.248111,(((((((((((((A0A060BEE7:0.070038,A0A455VEJ2:0.375223):0.077347,A0A291JWA2:0.099759):0.070292,A0A0D5M258:0.153394):0.11685,A0A1P8R0A0:0.135688):0.080176,A0A0X8HET0:0.331944):0.250351,((A0A1Y0FYY4:0.363529,A0A6C0U1A4:0.479995):0.100216,(A0A6M4MHT3:0.218931,F2G4C4:0.344842):0.233722):0.163798):0.080482,(A0A0B4XRI0:0.439564,((A0A0F7KDM6:0.244859,G4SUN4:0.223905):0.177267,A0A222P016:0.512898):0.071229):0.059308):0.042825,(((((A0A1G9REN8:0.152448,A0A2U9NBI9:0.069584):0.067489,W8QX33:0.17445):0.094654,((A0A1L7G0J9:0.126871,A4XUK9:0.081537):0.163658,F6AGA7:0.24554):0.087677):0.073459,A0A5P2S987:0.508911):0.055444,(A1K6B9:0.411111,Q5P901:0.381181):0.061748):0.113421):0.075033,A0A0C4WPF1:0.371974):0.148777,A0A2U8FQD3:0.619881):0.518889,((A0A0F7KQ95:0.834872,(((((((A0A0H4KWD2:0.418844,(A3PRD8:0.092318,A4WYS3:0.124926):0.265759):0.069913,A0A3S8U3F1:0.779672):0.126774,((((A0A1L3SPF8:0.369361,(A0A1Y0EA50:0.382368,(A0A6G7EE02:0.280988,A0A6G7VN47:0.221941):0.08667):0.063927):0.082312,A0A386TGI4:0.34433):0.054836,A0A6G6FK64:0.382907):0.127091,(A0A2D2D137:0.275985,A0A3G8M636:0.361658):0.221586):0.103199):0.37483,(((A0A1Z1FD69:0.565525,A0A411LK90:0.330203):0.183116,W0A2K4:0.433804):0.085899,A0A2S0N7H1:0.680176):0.127549):0.084678,((((A0A0U3P758:0.274524,F9Y913:0.321348):0.188392,A0A2K8K7E2:0.53516):0.072023,(A0A3T0Q768:0.206929,A0A4P7HLV2:0.180973):0.323665):0.207574,A0A222WXG8:0.730533):0.297197):0.088132,A0A3T0ECR7:0.769237):0.079215,(((((A0A0K2DA82:0.468476,A0A3Q8XPY1:0.383368):0.104579,Q3SQ73:0.549069):0.06565,((((A0A159Z2X4:0.663834,A0A4P6RZM9:0.543018):0.129999,A0A2P1BU75:0.723667):0.128088,(((A0A1A9G947:0.390615,A0A1B3NVV8:0.370515):0.08595,(A0A4D7E1N7:0.385974,U4Q065:0.509112):0.284759):0.058639,((A0A249PMG6:0.316482,L0NKQ6:0.282892):0.059388,A0A346YSZ9:0.274778):0.177481):0.072123):0.068821,(A7HQK4:0.421263,V5SFH0:0.540354):0.145223):0.104817):0.066522,(A0A2L1S4B4:0.551181,((D5WDI8:0.180961,S6AVZ8:0.228023):0.560344,G4RCT5:0.399295):0.08141):0.087506):0.134025,(A0A0S2ESN9:0.553866,(A0A1L7ALE2:0.368869,((E6VKN2:0.270351,Q07JU1:0.154622):0.074941,Q2J3U3:0.140654):0.456078):0.082355):0.065053):0.158694):0.12558):0.12409,((A0A1C3JWU4:0.564426,A0A5C0AUF2:0.420391):0.134812,(A0A1W6ZFA9:0.257723,A0A410G9K5:0.325996):0.351279):0.139915):0.247952):0.209777,((((A0A0E3ULF4:0.214931,(A0A514BUY6:0.389088,E6WSP1:0.271348):0.067132):0.105441,A0A290XB19:0.376957):0.095897,A0A518N3C5:0.374547):0.49495,(A0A1B4VB56:0.640438,A0A4P7BZP5:0.703335):0.125386):0.131207):0.149203,(((A0A1P8MR63:0.129692,(A8LTQ2:0.179582,W8S4G4:0.162683):0.111266):0.270008,A0A4P6UZ53:0.339502):0.818578,A0A4P7XJC8:0.836599):0.267491):0.0917):0.298984,(A0A346XVJ2:0.399991,H6RNG9:0.515794):1.039015):0.143433,(A0A411YAX1:0.969423,H6RNJ7:0.810861):0.44029):0.101969,(((((A0A060DK83:0.400096,A0A6I6GG92:0.707596):0.133057,(((((A0A068T6X2:0.136685,(A0A346YTD1:0.239881,U4QGY5:0.265139):0.088161):0.136632,(A0A248WHD9:0.195107,((B3Q583:0.140475,B6A1E9:0.111773):0.211558,C6B876:0.212576):0.048779):0.041692):0.082478,(A0A1Y6KK83:0.212129,A0A2U3Q0E3:0.265535):0.101666):0.241379,((((A0A120HN56:0.513826,J7Q545:0.419624):0.098012,((A0A5P9JXD0:0.260721,F7Y7J4:0.576809):0.084753,B8IBA8:0.355344):0.054332):0.08068,A0A1W6XHV7:0.447775):0.117596,E8TEF5:0.540781):0.123169):0.191373,((((A0A0C5X300:0.216661,A0A411LN44:0.23786):0.154934,A0A1B3Z738:0.341281):0.08933,(A0A173L0T3:0.28849,F6F3K4:0.327614):0.275371):0.632588,A0A7H0G6J3:0.725511):0.21897):0.099298):0.092724,(((((((A0A0P0RJT8:0.116568,B2JRY2:0.144938):0.113413,(A0A1I9YUH9:0.218674,Q13IJ6:0.208442):0.056889):0.182453,A0A1B4NWP8:0.2985):0.072374,K0DXH4:0.235457):0.061475,A0A1B2R969:0.427725):0.16591,((A0A4P8HPN9:0.267031,A0A562PVH4:0.178679):0.213564,D8IV71:0.530854):0.123508):0.095602,C5CLF5:0.324863):0.421112):0.13908,W0RFW9:0.896713):0.287874,((A0A250KMV3:0.629125,F5Z8I9:0.664273):0.170061,Q1H1C1:0.697172):0.296385):0.27955):0.29453,(((((((((A0A0H3KVT2:0.09413,((B1KAL8:0.120349,I2DYG4:0.342564):0.037271,Q0B156:0.04123):0.049504):0.075051,(C5AFM8:0.157464,F2LML1:0.154817):0.169487):0.16973,((A3NRU3:0.005001,Q3JVP6:0.002505):0.002323,C4KQX7:0.002577):0.252994):0.141016,(E1TKD5:0.108189,K0DTP4:0.111468):0.198802):0.186442,((A0A109WQ24:0.29912,((A0A1I9YMQ8:0.123202,Q13IT3:0.091414):0.105305,(A0A1L6HWW8:0.103878,B2JP14:0.148459):0.149653):0.086606):0.114437,A0A248VXM0:0.271376):0.109308):0.273399,(((A0A1Y6KE38:0.773674,F8JGY5:0.349625):0.113393,B8ES68:0.612575):0.110741,A0A6I5WWL7:0.681966):0.089706):0.148546,W0RBK7:0.577424):0.371829,A0A5B8U5F2:1.382342):0.124789,(A0A5P9YLA5:0.696258,A0A6I5UF68:0.540638):0.669961):0.125593):0.380115,((A0A518C8D5:0.397522,A0A6I6ABR4:0.386364):0.410116,B1ZVF1:0.93674):0.505194):0.124035,V9W468:1.565856):0.095005,((((((((((A0A0A7KHT7:0.105321,(A0A172T703:0.106432,((((A0A221SX37:0.168449,(A0A345IIN9:0.117678,F0RLH7:0.409051):0.065538):0.047808,H8GUT1:0.072693):0.019578,C1CXA3:0.143976):0.020465,Q1J1C5:0.134607):0.033693):0.039247):0.032024,A0A0F7JNW3:0.119184):0.088858,A0A2Z3JDG0:0.191127):0.05361,E8U6C8:0.186759):0.095734,K9ZZ14:0.288415):0.608446,(D3PP68:0.255864,D7BAM7:0.233795):0.16988):0.052902,F2NMV2:0.180091):0.091423,((A0A1J0LT31:0.068969,P98005:0.056666):0.265958,E4U677:0.321149):0.1561):0.734755,D7CV52:0.796592):0.484256,'BA000048.1_1248':2.572647):0.057691):0.233578,(((((('CP000866.1_190':0.164159,'AFPU01000001.1_126':0.080785):0.063425,'DP000238.1_1840':0.249817):0.073856,'AVSQ01000003.1_14':0.253507):0.074578,'CP007026.1_211':0.264237):0.181967,'LN890280.1_161':0.54744):0.149591,((('CP007536.1_132':0.317415,'CP007536.1_2747':0.292592):0.190672,'CP017922.1_2777':0.630476):0.118483,'LT981265.1_1518':0.551776):0.13555):2.303024):0.602489,(A0A1V0N1Q1:0.309618,Q6KZG3:0.259157):2.020629):0.402759):0.058789,(('HIQ13617.1':0.587788,Q9YDX6:1.430536):0.174602,Benthortus_lauensis_T2-175_k151_482380_27:0.631783):0.201794):0.092389):0.196051,U3TDQ1:1.18503):0.391625,('HIQ29260.1':0.194359,Benthortus_lauensis_T2-175_k151_505246_14:0.17865):0.304631):0.365953);
	tree CoxB = [&R] (Benthortus_lauensis_T2-175_k151_263347_43:0.107543,(((((((((((((((((((Benthortus_lauensis_T2-175_k151_211762_14:0.548478,((((((((((((((((('Geocrenenecus_dongiae_BF2.bins.100.201808_NODE_107_length_100898_cov_2.656429_10':0.0,'Geocrenenecus_dongiae_JZ-1.bins.45.201709_NODE_190_length_80392_cov_25.213779_59':0.0):0.0,'Geocrenenecus_dongiae_JZ-1.bins.64.201705_NODE_3_length_177709_cov_14.0621_98':0.0):0.0,Geocrenenecus_dongiae_JZ_bin_15_Ga0180308_102_72:0.0):0.0,'Geocrenenecus_dongiae_Jinze_2011_Jz_20110110S_sed_contig03578_coverage_16.5642209905868_18':0.0):0.0,'Geocrenenecus_dongiae_SZTDM-1b.bins.22.201709_NODE_494_length_19266_cov_1.908250_4':0.0):0.0,'Geocrenenecus_dongiae_SZTDM-1c.bins.20.201709_NODE_1486_length_18525_cov_1.176106_5':0.0):0.0,'Geocrenenecus_dongiae_JZ-1.bins.115.201907_NODE_682_length_36637_cov_2.376527_22':0.0):0.0,'Geocrenenecus_dongiae_JZ-2.bins.15.201601_NODE_2_length_172518_cov_34.1792_72':0.0):0.0,'Geocrenenecus_dongiae_JZ-1.bins.86.201803_NODE_174_length_80536_cov_26.484187_20':0.0):0.0,'Geocrenenecus_dongiae_GMQP.bins.30.201808_NODE_62_length_113978_cov_1.934300_96':0.0):0.0,'Geocrenenecus_dongiae_SRBZ-2.bins.180.201901_NODE_11947_length_12090_cov_1.003427_3':0.0):0.0,'HGL61880.1':0.0):3.0E-6,'Geocrenenecus_dongiae_DRTY-2.bins.2.201901_NODE_1628_length_17995_cov_2.680826_9':3.0E-6):3.0E-6,'Geocrenenecus_dongiae_SRBZ-1.bins.49.201901_NODE_12591_length_3111_cov_4.068365_3':3.0E-6):0.273469,(((((('Geocrenenecus_huangii_DRTY-6.bins.60.201803_NODE_2760_length_18736_cov_4.376968_4':0.0,'Geocrenenecus_huangii_DRTY-7.bins.33.201803_NODE_1362_length_31572_cov_3.538464_15':0.0):0.0,'Geocrenenecus_huangii_DRTY-6.bins.93.201709_NODE_2451_length_21214_cov_5.987243_9':0.0):0.0,'Geocrenenecus_huangii_DRTY-6.bins.68.201901_NODE_6528_length_8442_cov_10.405292_8':0.0):0.0,'Geocrenenecus_huangii_DRTY-6.bins.90.201907_NODE_2460_length_19386_cov_14.103380_4':0.0):3.0E-6,'Geocrenenecus_huangii_DRTY-6.bins.62.201808_NODE_72_length_160155_cov_14.831742_55':3.0E-6):0.03268,(('Geocrenenecus_huangii_JZ-1.bins.116.201803_NODE_36_length_147125_cov_26.024259_127':3.0E-6,'Geocrenenecus_huangii_JZ-1.bins.42.201709_NODE_57_length_161232_cov_20.046212_108':3.0E-6):0.008528,(((('Geocrenenecus_huangii_JZ-1.bins.12.201901_NODE_1184_length_26968_cov_11.055438_23':0.0,'HGK66724.1':0.0):0.0,'Geocrenenecus_huangii_JZ-1.bins.80.201907_NODE_582_length_39832_cov_2.323058_3':0.0):0.0,'Geocrenenecus_huangii_ZZQ.bins.13.201803_NODE_41_length_198593_cov_22.351551_109':0.0):3.0E-6,'Geocrenenecus_huangii_JZ-1.bins.42.201705_NODE_1_length_405777_cov_28.0188_143':3.0E-6):3.0E-6):0.03656):0.10259):0.130636,('HHO63555.1':0.173813,('HGU02803.1':0.043503,'HGB92045.1':0.076762):0.12922):0.089906):0.185211,((('BEHE01000003.1_8':3.0E-6,'GBC70554.1':3.0E-6):0.256619,'HHM93912.1':0.323853):0.161665,('HGT97472.1':0.254682,'HFZ38824.1':0.35398):0.121133):0.268847):0.205929):0.181579,'HIQ13603.1':0.767693):0.253203,((((A0A7D3XKR8:1.200098,Q30UE7:0.655855):0.151998,(A1SH50:0.764413,A6Q6Y7:1.168102):0.243151):0.111371,C0QTR6:0.503376):0.660619,D5MEK2:1.067779):0.648435):0.159178,'HGK14078.1':0.969761):0.11776,('HGZ16654.1':0.299823,((((('HID63777.1':0.277173,('OGO10370.1':0.480213,'MBN1137026.1':0.435802):0.022586):0.150812,'RLC74860.1':0.467215):0.104774,('HHS96881.1':0.472459,('HGH58593.1':0.060122,'RME34527.1':0.168156):0.068506):0.130656):0.091478,('MBC7242670.1':0.042077,'HGX30476.1':3.0E-6):0.299413):0.082891,'HFZ97116.1':0.351601):0.263018):0.310293):1.145967,(((((((A0A127FDE8:0.908311,D5MLJ9:0.861677):0.414884,A0A6P1UEM5:0.926835):0.380236,(A0A1L3I061:0.60544,A0A3T0N9Z2:0.471256):0.513919):0.093177,((A0A4P7C0C2:0.424674,A0A7G1Q7A1:0.636807):0.410598,(A0A515DHA3:0.441148,I4WWW6:0.572802):0.515417):0.195262):0.203248,((((A0A1H5T5L7:0.651895,A0A2R4BP98:0.488223):0.173906,Q2Y5L7:0.669544):0.274127,A0A1Z4VU78:0.851818):0.089589,D9SK69:0.9108):0.069779):0.108368,((((A0A161JB60:0.946876,A0A6B9YA89:0.475633):0.372183,A0A5Q2TNB0:0.588102):0.14822,A4INI3:0.54289):0.598127,(D3SCV7:0.797117,Q1QJV6:0.841388):0.155107):0.082434):0.466845,B9L3T9:1.404824):0.489026):0.358782,(((('Geocrenenecus_dongiae_JZ-1.bins.49.201705_NODE_5_length_130183_cov_3.79904_93':3.0E-6,'HGM36675.1':3.0E-6):0.338573,('BEHE01000007.1_15':3.0E-6,'GBC71034.1':3.0E-6):0.524816):0.129268,'HHP27725.1':0.551202):0.376718,('BEHE01000030.1_7':3.0E-6,'GBC72116.1':3.0E-6):0.77825):1.054672):0.203629,A0A1R4A837:3.344573):0.314618,(((((((Benthortus_lauensis_T2-175_k151_505246_13:0.222738,'HIQ29307.1':0.267349):0.83678,((Benthortus_lauensis_T2-175_k151_482380_26:0.94494,(U3T929:0.094768,Q9YDX7:0.069678):1.493856):0.081921,U3TBR4:1.324402):0.22185):0.215896,(('Geocrenenecus_dongiae_JZ-1.bins.49.201705_NODE_8_length_73750_cov_3.51188_75':0.808127,'BEHE01000007.1_76':0.702988):0.457917,(((A0A343TKI3:0.403968,A0A3Q9EBQ7:0.577772):0.223851,(((A0A4D6HGG4:0.443723,A0A4P9TFD5:0.413321):0.138525,F8D8F0:0.280508):0.194587,L0IEY3:1.007772):0.218999):0.109136,(((A0A345E0K7:0.618126,I3R5C9:0.432758):0.071789,(A0A7D4Y9T1:0.390612,R4VZB2:0.688404):0.179857):0.182837,(A0A7D5P6U1:0.761569,Q5V019:0.527777):0.155605):0.086472):0.677183):0.260132):0.532255,((((((A0A0U5CWD0:0.551525,((A0A2R4X1C1:0.573836,A0A518S8G9:0.396538):0.147202,A0A7D5E039:0.4475):0.205556):0.055345,A0A7D5PBS6:1.496644):0.161018,((((A0A1Q1FEV4:0.429384,A0A7D5T576:0.31199):0.162255,C7NMV5:0.644541):0.064683,A0A6G8T7G6:0.474932):0.064646,A0A4D6HH40:0.596833):0.10274):0.072344,((A0A1U7EW54:0.647505,D8J5K0:0.447179):0.149533,(A0A2I8VJU5:0.284259,A0A7D5KDQ4:0.458672):0.303301):0.135118):0.089176,(((A0A1Q1FHH8:0.434214,A0A4P9TDY7:0.655336):0.183565,(A0A3G8QXG2:0.261582,A0A6G8T8S8:0.322473):0.170923):0.451301,M0LI64:0.79595):0.102876):0.609337,(A0A343TJF2:0.921483,G2MPL3:1.724424):0.319953):0.099887):0.170594,(((((((((((((((((A0A060DZV1:0.682297,((A0A250KW36:0.788247,Q5P1W3:0.621452):0.124241,A9IUK7:0.684755):0.120015):0.05925,(((A0A222EXM2:0.291687,A0A6G6Y414:0.239498):0.241483,A0A6P1JAG3:0.531995):0.150914,A0A4P7S1W7:0.395715):0.546331):0.064184,((((((((A0A068SQV8:0.552637,W0IGQ2:0.809285):0.101957,(A0A142MFX9:0.665983,A0A3S9BPY6:0.423308):0.173472):0.137807,(A0A097EDZ0:0.431361,(A0A2Z5E8I7:0.445554,W0AC90:0.702065):0.141115):0.520452):0.110107,(((A0A0S2EJV9:0.557165,A0A127CRE5:0.421203):0.40156,D7A6W1:0.474542):0.06805,A0A5B8LXJ7:0.853131):0.081562):0.110886,((A0A1B1PXH7:0.904452,(((A0A1J0WN59:0.527643,(A0A2S0URE4:0.64252,A3PKJ8:0.447579):0.231588):0.078136,(A0A221K636:0.649548,A0A291M0T3:0.500363):0.099936):0.104614,A0A5P9JE56:0.424341):0.212414):0.096448,I3TSJ8:0.725028):0.120641):0.093433,(A0A0F6W027:0.780813,((A0A1P8W8U4:0.47252,Q7USM3:0.666445):0.220694,(A0A2U9NF88:0.538195,A0A4P7C3I6:0.411248):0.148068):0.096863):0.073158):0.272896,((A0A0D6JB07:0.908899,(((A0A0K2DGU9:0.430225,A0A1L3SLT4:0.542848):0.295549,((A0A1L3SZS9:0.588201,A0A1W6ZQW6:0.364609):0.201859,A0A249PJF4:0.522649):0.141863):0.079061,A0A3G8M1T2:0.616267):0.07165):0.165901,(A0A126P1S9:0.395994,A0A1B1UE94:0.77337):0.285782):0.17571):0.102132,(((A0A1B1UDQ0:0.511148,F5XWU3:0.70853):0.217717,A0A4P7C024:0.779073):0.11633,A0A1B2ENI9:0.63986):0.187861):0.075171):0.120774,((((A0A0G3BKR0:0.550062,(A0A1A9HJW9:1.054294,A0A1W6LFY9:0.545741):0.166597):0.266636,(A0A411WXW7:0.471621,(A0A7G9RJ58:0.873633,E6V6Z4:0.27314):0.250443):0.128212):0.0982,A0A2S2DKP3:0.69801):0.134112,((A0A411YB00:0.816673,H6RNJ6:0.640376):0.326065,W8RV07:0.983054):0.114767):0.178022):0.09868,((((((A0A0B4XQA3:0.610507,A1K6B8:0.550528):0.166032,((A0A2U8FQI4:0.943285,A0A6M4MHF4:0.754317):0.164271,Q5P900:0.654581):0.056419):0.253908,((A0A1Y0G2W5:0.613649,A0A6C0U5U9:0.554773):0.13539,A0A4P9UPR6:0.527004):0.098937):0.08844,((A0A0D6E7E1:0.366217,A0A0X8HES8:0.519019):0.399052,(A0A5P2S7G2:0.553416,A4VKM4:0.551164):0.076842):0.138733):0.373733,(((A0A0F7KSZ5:1.09682,((((A0A0K2DHP0:0.872571,(((((A0A1A9G8Y2:0.667739,A0A1B3NX41:0.756121):0.211345,(A0A249PMA5:0.673047,V5SFF3:0.52937):0.16706):0.035626,A0A4D7DXG5:1.020012):0.098926,A7HQK3:0.620392):0.081601,((A0A1V0GNA2:0.653668,A0A4P6RZ93:0.963192):0.265038,U4PZV9:0.913075):0.253775):0.021666):0.060229,((A0A159Z4X4:0.569589,A0A2L1SBJ5:0.646285):0.18666,S6AJK3:0.736441):0.099937):0.056994,((A0A0S2ESP6:0.591534,A0A2D2GYI5:0.630511):0.179872,(A0A3S9B9W9:0.450295,(G4RCT4:0.746782,Q3SQ74:0.546242):0.098716):0.160483):0.114924):0.136192,(((A0A1B3N650:1.046844,A0A3T0ECW3:0.6351):0.242773,((((A0A1Z1FF66:0.757751,A0A411LP46:0.50966):0.230411,W0A920:0.651792):0.170206,((A0A3S8U3I6:0.566798,J7Q412:0.327095):0.150617,(A0A6G6FMF0:0.764575,A4WYS2:0.387529):0.097694):0.183817):0.064844,((A0A2K8KF29:0.551134,F9Y912:0.5634):0.116331,A0A4P7HKE7:0.62678):0.237925):0.148662):0.117421,A0A2S0N836:1.115998):0.075273):0.102038):0.085803,(((A0A1C3JX95:0.63395,A0A451FSJ8:0.669286):0.216252,A0A5C0ATI2:0.663178):0.314575,Q07JU2:0.436411):0.063454):0.181313,((A0A290XAW4:0.825596,E6WSP0:0.516213):0.098035,A0A518N381:0.593527):0.588223):0.231677):0.278459,(A0A1B4V4U8:0.691568,A0A4P7C226:0.822175):0.215461):0.096176):0.125367,((A0A346XVJ1:0.557944,H6RNH0:0.646201):0.399834,A0A5B8U520:0.977776):0.1304):0.048913,((((((A0A0N7JWC5:0.519652,D5WF32:0.321002):0.123964,(A3N652:0.488186,E1TKD4:0.582138):0.208968):0.085252,Q2YBV3:0.717326):0.389305,(A0A1Y6KEH0:0.761561,(B8ES67:0.602668,F8JGY4:0.635426):0.136094):0.144841):0.085099,A0A6I5WVG1:1.034639):0.300256,(((((((A0A109QAR3:0.675306,J7QVZ8:0.670122):0.111734,A0A1W6XE57:0.687498):0.12873,((A0A1Y6KK56:0.491914,A0A248WI43:0.451258):0.359226,((((A0A5P9JZB8:0.439515,A6UMR6:0.501515):0.132343,B0UJY9:0.654852):0.07488,F7Y7J5:1.083476):0.101613,F7YAN2:0.546127):0.144844):0.048817):0.162175,((((A0A173L054:0.639801,A0A1B3Z730:0.590051):0.387053,A0A7H0G6J2:0.988852):0.100139,A0A6I6GFT6:0.746446):0.190604,G8AJB0:0.639443):0.135814):0.106925,((((((A0A1B2R966:0.635951,A0A2Z5MGQ4:0.418759):0.13161,(A0A1I9YUF1:0.488096,Q13IJ7:0.331525):0.258965):0.193188,C5CLF6:0.497178):0.17598,(A0A4P8HT45:0.506339,D8IV72:0.813888):0.145706):0.214705,W0RIU5:0.577551):0.151953,Q01R98:0.945502):0.098238):0.12623,(A0A250KMN6:0.773633,F5Z8I8:1.014245):0.153861):0.124096,((A0A5P9YLS6:0.607568,A0A6I5UJA3:0.74819):0.120619,W0RAM7:1.158498):0.25274):0.042846):0.085995):0.113324,(A0A4P7XJZ2:1.094049,Q1H1C0:0.801417):0.182298):0.144894,A0A455UIH3:0.956368):0.083941,A0A222P019:1.673329):0.246831,((((((((A0A075JQP7:0.737409,A0A221M8N2:0.292358):0.277428,A0A410MC47:0.649523):0.192227,A0A6P1HPC7:0.38763):0.268528,A0A1W5ZRU8:0.431905):0.893445,((((A0A075R727:0.401129,((((((((((A0A0B5AKS1:0.382125,A0A1Q2L1A7:0.676394):0.186086,A0A1Q1G402:0.48439):0.110627,(A0A0B5WQB4:0.449992,(A0A165XAB6:0.295898,P24011:0.367396):0.111075):0.070191):0.075836,A0RHW2:0.466947):0.102663,A0A2X4WSD3:0.413224):0.171794,(A0A160ILH7:0.595731,(((A0A345PG38:0.341827,A0A5Q2TI67:0.495941):0.158863,A0A6B9YBG2:0.336171):0.422529,K0ADY5:0.630138):0.092123):0.071702):0.099691,((A0A345BX26:0.41737,(Q9K9N0:0.195681,Q04441:0.208669):0.160214):0.355363,D6XTJ8:0.519249):0.293263):0.034778,(A0A172TF72:0.377833,(A0A3S8RPN5:0.412596,L0EAT3:0.493456):0.106712):0.263499):0.052407,(A0A6B8RWQ2:0.506411,F8FPX1:0.439347):0.267171):0.0889,A0A220MLG3:0.502673):0.10102):0.147225,(A0A2I7SPE6:0.606401,(A0A7D4BNN9:0.575838,A0A7D4CK91:0.614145):0.174485):0.09713):0.156702,A0A2K8N514:0.800746):0.102681,A0A1U9K542:0.556697):0.092753):0.161021,Q67ML2:0.786937):0.174283,(((A0A1I7PHG7:0.452875,(B1ZMS7:0.468931,W0JA31:0.341342):0.136008):0.194834,D5EPE4:0.808027):0.41957,D7CV76:0.628634):0.187189):0.11597,(((A0A0G3V2X4:1.02587,(A0A5Q2RQL6:0.554685,A0A6C7EDX8:0.723663):0.305934):0.161076,(A0A346XZR5:0.812886,A0A411YAP4:0.634718):0.274187):0.186532,(A7NPW1:0.814831,D1C449:0.461118):0.140254):0.141124):0.135374):0.040734,((((A0A0P0G9J3:0.739764,((A0A5B9EH07:0.485514,C1F1C9:0.414982):0.075825,(G8NPV0:0.404647,Q01PD2:0.476508):0.128223):0.205725):0.099042,(A0A517YDA9:0.65984,A0A517ZXQ0:0.716965):0.16897):0.406179,(((((A0A142HC43:0.65073,A0A2K8Z7T6:0.562316):0.164153,A0A5B8UDG0:0.79868):0.291863,(A0A2R3Z8U0:0.711895,D5BK57:0.654235):0.62515):0.324808,(((A0A518C8F1:0.412824,A0A518D8U3:0.564301):0.158551,A0A6I6A937:0.540114):0.247705,A0A5J6YS27:0.715319):0.205923):0.125609,B1ZVF0:0.717935):0.251363):0.162118,(A0A4P6JZM6:0.964703,A9B5D1:0.946071):0.164263):0.099721):0.097832,((((((A0A109QE25:0.477404,E4U678:0.550461):0.161692,F2NMV1:0.406562):0.096865,(((A0A2Z3JPC3:0.394148,Q1J1C4:0.323752):0.226601,K9ZX58:0.505901):0.630846,E4U679:1.125885):0.159243):0.116616,D3PP67:0.633617):0.360054,D7CV53:0.947786):0.073546,B9KZ00:0.988646):0.258741):0.17451,(C1A5N6:0.497783,W0RFQ9:0.364673):0.764523):0.187878,((((((((((((((((((A0A060PZI9:0.585881,D1ATW6:0.597996):0.585784,A0A6H1Q356:0.554545):0.160493,((((A0A0F6API0:0.348238,A0A4P6UZM9:0.53677):0.102125,F7YBY1:0.439055):0.095153,A0A0S2ENY1:0.562663):0.089349,A0A3B8ETP0:0.428682):0.399793):0.142163,((A0A222FDM8:0.457421,A0A2Z4UFF7:0.456877):0.138376,((A0A2R4MGX7:0.59288,G2KQ60:0.657606):0.087447,A7HQV9:0.589784):0.17044):0.101869):0.076917,((((A0A0S3PS49:0.474109,A0A2S0NH29:0.46917):0.142129,((A0A1D7U0M9:0.553239,((A0A1W6MYY1:0.562529,A0A6B8M0M3:0.363423):0.223027,B8EPK1:0.605933):0.115579):0.09014,A8IDL7:0.40772):0.074256):0.065838,B3QEH7:0.604104):0.059832,(A0A5C1WMM3:0.600885,(A0A6N0E032:0.554385,(F8J980:0.497333,V5SAX0:0.437769):0.246608):0.174581):0.113417):0.104898):0.043531,A0A0C6FZL1:0.66142):0.029765,A0A6G6WV91:0.690309):0.033632,(((((((((A0A086Y8P9:0.306168,A0A2K8KIU7:0.638365):0.074793,(A0A2K9EWU0:0.337408,A0A2K9MCD7:0.450387):0.26518):0.070143,((((A0A1J0WIP0:0.401754,B9KLZ4:0.458934):0.095336,A0A316GE31:0.450131):0.058448,M9RFU7:0.515315):0.096007,(A0A1W6NXE2:0.59391,A0A7L5BXS0:0.649152):0.029999):0.089297):0.038346,Q28MJ0:0.62047):0.10098,A0A6G7VHH8:0.513082):0.367996,((A0A1B1ALC5:0.725974,(A0A6G7EJ91:0.411577,B4REW8:0.32379):0.087951):0.140857,E8RV60:0.515786):0.265055):0.080255,E0TD52:0.682721):0.04557,(C6XR85:0.694398,Q0C3D3:0.75183):0.147443):0.076272,((((A0A0P0D4J3:0.383691,((A0A127MHP4:0.470133,((((A0A1B2ADA8:0.450749,A0A1Z1FC39:0.451432):0.097374,(A0A1D7NKX0:0.238227,A0A1J0V855:0.541758):0.104826):0.083642,A0A1L3JEI1:0.425525):0.055212,(A0A2Z5EDG1:0.517724,A0A6I5X0R3:0.376533):0.119744):0.076722):0.095004,A0A1B3MW76:0.421623):0.096025):0.085591,(((A0A1L6J6C8:0.321814,A0A411LKU9:0.393667):0.159858,W0AMZ1:0.429128):0.122141,((A0A1X9YG14:0.236164,A0A7H0GBM5:0.602211):0.069128,A0A4P6FKR7:0.404193):0.059064):0.098762):0.048724,((A0A1L3ZVA4:0.380687,A0A4D7BXB7:0.477795):0.07841,A0A7G5IGZ8:0.543752):0.083601):0.379462,(A0A3T0E8I5:0.425984,Q0AMG7:0.517651):0.249153):0.047072):0.110187):0.1976,(A0A192IPV6:0.78327,(A0A516H332:0.383229,A0A5J6MDQ3:0.48214):0.114214):0.088816):0.105096,(A0A0B4Y4R1:0.613411,I3TPG4:0.662739):0.103491):0.042997,(A0A248JRS4:0.621436,A0A7D5MY56:0.460914):0.194147):0.06506,((A0A077AV86:0.587295,((A0A1W6N4P4:0.349223,J9Z0Y9:0.88111):0.125442,(S5TE70:2.210296,X5GWY8:0.439391):0.173007):0.15293):0.085305,(((A0A077FJW5:0.478148,A0A3Q8T8M9:0.515425):0.243442,(((((A8F1H8:0.016588,Q92I65:0.042652):0.043219,Q4ULU3:0.0098):0.040849,Q9ZDC6:0.217515):0.093278,Q1RI44:0.062162):0.315372,B3CU13:0.738255):0.249597):0.224312,((B6IRX5:0.757198,B6IXF5:0.320647):0.195413,D3NTY7:0.392126):0.108135):0.082409):0.051917):0.043505,(A0A143DE63:0.561339,(Q2W5A1:0.538925,V6EX07:0.430559):0.172468):0.235643):0.128841,(((A0A1L7AJD2:0.471422,Q0BPU5:0.552541):0.165956,F0J333:1.189571):0.096014,D5BSW6:0.65672):0.132008):0.699519,((((((((((((((((((A0A075JXS2:0.50851,A0A160DWQ3:0.331925):0.114272,A0A2P1PUT3:0.422075):0.093819,D2UBE6:0.600565):0.219405,A0A0K0XW77:0.581977):0.088181,A0A6B8JN40:0.367699):0.075849,(A0A6H0J0Z1:0.313444,Q0ABY9:0.562842):0.213244):0.167894,A0A0D6EUP5:0.726188):0.059602,(A0A0B4XS53:0.695221,A0A1B3BDI2:0.432382):0.131675):0.090694,((((A0A127FDK4:0.472152,A0A193LK61:0.438731):0.217182,A0A346N7T0:0.533761):0.042383,A0A2Z2NN45:0.608787):0.032369,(A0A1Z4BTP8:0.49154,Q60AH4:0.370459):0.220439):0.06316):0.071325,((A0A0M4LEM6:0.383472,A0A6N0HQE4:0.396815):0.29601,A0A6I6D652:0.703912):0.052187):0.048194,((((((A0A090ILP6:0.495821,(A0A0S2K677:0.29669,A1SY62:0.267837):0.101574):0.073487,A0A3G8M221:0.314301):0.053054,(A0A3S4WZ65:0.451531,C4ZNF3:0.450025):0.132119):0.070708,(A0A0S2JBT2:0.308008,K6YWH8:0.526211):0.086211):0.092825,A0A2K9LP51:0.593181):0.128894,((((A0A0C4WIK4:0.449295,A0A0S2K9P7:0.493943):0.10258,R4YKU4:0.540557):0.026473,((A0A0C5VRC4:0.39742,A0A2K8KJE5:0.529136):0.157829,(A0A0F7LXY1:0.501038,A0A1Y0FXX9:0.367234):0.126645):0.070563):0.078292,(((A0A3S8YS01:0.510324,A0A5J6LFY6:0.346795):0.22127,C5BKT7:0.478806):0.049935,A0A5Q2QAC5:0.500343):0.070732):0.089329):0.069876):0.053316,((A0A0A8UK50:0.417116,A0A5E4PGD4:0.709809):0.177515,A0A5E4PKJ1:0.372658):0.132338):0.047859,(A0A1B1YR47:0.46772,A0A7G1QC82:0.834997):0.068996):0.063314,(A0A7L6AS06:0.345348,W0SE90:0.470516):0.158927):0.025833,A0A1Z4VM41:0.479531):0.048674,(((((A0A0C5JJK8:0.403243,((A0A0T7CTS0:0.361258,(((A0A1Y0EL05:0.393926,D5X618:0.818546):0.085109,A0A244DZS1:0.37502):0.109756,A0A2R4C759:0.320889):0.125964):0.115302,((A0A1P8FFB5:0.425243,A0A2I6S5Q0:0.462439):0.122861,F9ZDH6:0.451873):0.061411):0.05647):0.059379,(A0A7D5Z5K5:0.606184,Q3SLX5:0.345433):0.137793):0.098785,(A0A4P6THS9:0.61395,(A0A5C1E6D7:0.412383,D7DPI9:0.56623):0.09134):0.050678):0.117636,(C6WU65:0.484645,Q47G11:0.373334):0.397455):0.08554,A0A1B4V0Q2:0.382804):0.027962):0.076845,A9KCD0:1.259798):0.069342,(A0A7L6AS23:0.535989,B8GPT4:0.537911):0.378919):0.349879):0.245678,(A0A5B8U6H4:0.67123,(A0A5B8UA40:0.520801,D3F356:0.422084):0.227213):0.786623):0.138727,((A0A2Z4FMG0:0.534982,A0A5C1WLY9:3.023519):0.47876,C7M0W6:2.205763):0.439538):0.135806,((((((((((((A0A075JE94:0.429059,A0A1B1N9W4:0.564798):0.127211,A0A6I5X4F1:0.360943):0.090877,((A0A1L3MGA5:0.413515,C7NIK2:0.544707):0.116865,A0A239VNP4:0.538512):0.145288):0.045103,E6SCC1:0.572118):0.155449,A6WD34:0.566156):0.097585,((((((A0A0X3QCN3:0.354227,A0A2Z5R043:0.538024):0.169951,A0A229HQU5:0.648105):0.10815,(A0A5B7WVQ2:0.426113,(A9WMK9:0.425128,F0M246:0.575679):0.109848):0.179095):0.216701,((((A0A173LW83:0.372133,(A0A4P7FDI6:0.563103,B0RIL0:0.447158):0.055778):0.074739,(A0A4P8RAB6:0.474938,A0A5C1Y9B9:0.519648):0.119666):0.060051,A0A387BUN3:0.383282):0.184693,Q83GL9:1.044758):0.237155):0.100532,A0A4P8HDE0:0.825497):0.173188,((((A0A3S9Q0J3:0.533601,C5C513:0.489606):0.124967,A0A6C0FJ66:0.383974):0.101008,(A0A4P8TJR9:0.600807,A0A6G7Z412:0.368778):0.088733):0.09826,A0A5P9QBX9:0.486898):0.159901):0.077357):0.401685,(A0A249KGV6:1.044093,((((A0A4P6Q134:0.530296,A0A5J6UFE1:0.535112):0.092675,A0A5P9YR87:0.867313):0.150382,(A0LTG9:0.785619,F8AZ31:0.571576):0.203532):0.110568,(((A0A5P2URJ6:0.195045,(Q82AL0:0.043199,Q9X814:0.095084):0.077568):0.199107,E4N9Y7:0.372915):0.119622,C7QBL1:0.519305):0.256119):0.101532):0.119751):0.087097,((((A0A0A1DID3:0.61882,A0A3G9IQE2:0.572415):0.117171,A1SLF8:0.336926):0.125238,A0A4P7IDS6:0.501867):0.317682,(((A0A0U3T2Z3:0.560491,A0A7G6X749:0.41495):0.147477,(A0A516Q669:0.538766,(A0A5Q2FI17:0.564707,((A0A6G7YAX8:0.410599,A0A7H0H731:0.414192):0.116485,D4HCM6:0.451817):0.165734):0.155229):0.173272):0.170296,A0A7G9RGN2:0.583811):0.073817):0.184272):0.135374,(((((((((((A0A0B6F2B6:0.31727,(Q8FNQ7:0.123732,Q8NNK2:0.073985):0.160062):0.105785,Q6NG98:0.204447):0.097576,F8DZR6:0.453918):0.050049,A0A3G6JAN1:0.441133):0.090515,U3GZP4:0.319688):0.06379,A0A0K2H0W6:0.405721):0.380978,A0A2S0LXI0:0.50535):0.187718,(((((A0A1H4XKR0:0.534034,J9S5Q9:0.343423):0.148682,(A0A3S4BJ55:0.111219,(P9WP68:0.08754,(Q73YL5:0.178091,Q9CCF1:0.120836):0.060872):0.032281):0.457058):0.053121,A0A516X4A4:0.659815):0.065654,Q5YZ37:0.324355):0.078318,D6ZF05:0.695417):0.07398):0.170649,(((A0A0H5CDD2:0.365535,K0JST7:0.407866):0.164587,A0A0M3U7X8:0.46853):0.213995,C8XCY3:0.664785):0.121739):0.167792,(A0A7L4YTI2:0.546999,H6RSR3:0.576964):0.15851):0.215579,A0A385AUV0:0.605964):0.441572):0.345608,C7M190:1.045896):0.232287,A0A5J6T132:0.69362):0.16129,(A0A143CAU3:0.733098,A0A4P7C8K8:1.054123):0.841191):0.239727):0.109973):0.146843,((((((((A0A068N0V9:0.953272,((A0A5Q0GL65:0.413389,K9VCC7:0.42524):0.097271,E0UL91:0.576569):0.315135):0.140157,((A0A125STQ6:0.623492,((A0A1B1TMG4:0.480506,K9TW34:0.631651):0.10533,((A0A1D8TYM2:0.373203,E0UB47:0.463502):0.076793,A0A7H0F3P5:0.588098):0.055358):0.139402):0.120267,((A0A182AIU0:0.530911,A5GVD1:0.510058):0.255898,K9PAY9:0.41834):0.459441):0.088673):0.183271,U5QK52:0.653286):0.574352,((Q7NMM6:0.471701,U5QIW0:0.287677):0.247039,U5QJU6:0.897362):0.230477):0.101655,U5QMB1:0.755845):0.265695,((((((A0A0H3K359:0.618434,K9S3K0:0.466767):0.114547,((((A0A1Z3HU83:0.48893,A0A6M8B6S5:0.265461):0.095722,A0A5C2M5P1:0.287116):0.108512,(A0A5P8VU77:0.28607,K9UYY2:0.525093):0.153511):0.289333,A0A6H1TT04:0.455165):0.0331):0.07158,((((((A0A2K8WN09:0.42045,K9PYZ6:0.411597):0.07897,(D3EQZ8:0.639216,Q06474:0.381062):0.090904):0.138506,K9T496:0.241354):0.126321,K9YR43:0.508242):0.182725,K9WGX4:0.333789):0.080702,(A0A2Z6CKJ7:0.373403,K9UMA8:0.383364):0.108898):0.07313):0.053299,((A0A0S3TNR7:0.137735,K9ZP93:0.277062):0.185686,A0A0S3U7C6:0.510899):0.128029):0.119995,(B0C0A3:0.561281,B8HMH5:0.348731):0.291888):0.112711,((((A0A2Z5WZR4:0.525623,K9SE83:0.499069):0.174314,K9SUD9:0.395159):0.31918,(A9BE64:0.56922,K9PA84:0.213384):0.693998):0.093901,Q2JUD7:0.8497):0.069516):0.362117):0.525451,A0A518GH81:2.430595):0.143607,(((((((((((((A0A068NQ93:0.840439,S0ESC8:0.773762):0.249237,A9WF38:0.517442):0.134299,((A0A142X069:0.480176,A0A5K7XIT5:0.631345):0.1441,A0A518E1X8:0.649524):0.234723):0.045314,((((((A0A0P0ERJ1:0.535591,((A0A248K192:0.441394,C6B8H8:0.520253):0.170332,A0A2Z5YX96:0.75169):0.161475):0.140636,A0A2U9NBP7:0.683913):0.095721,(A0A2U8VM79:0.600604,A0A6M8HVH0:0.520682):0.546988):0.204706,(A0A1W6XA01:0.488402,A0A2K9MHF5:0.765855):0.35686):0.051959,(((((A0A0S2EMT3:0.476358,A0A1L7AIX3:0.59692):0.091066,A0A1W6RH92:0.579763):0.101736,A0A1W6N082:0.678365):0.250712,((A0A347WF68:0.75938,A0A6B8M7K8:0.560238):0.39146,A0A5B8SSB2:0.800265):0.113005):0.090135,((A0A1B2R377:0.592012,A0A5B8N3G2:0.508267):0.262009,Q3JBQ1:0.762549):0.094878):0.107754):0.12054,(A0A5B9WFP4:0.502692,L0DGX8:0.642584):0.195092):0.131833):0.094023,(((A0A143PHI9:0.6576,((A0A2Z5FW77:0.793842,G2LKF0:0.682042):0.169663,Q1IMA3:0.478168):0.087157):0.101095,Q02BQ9:0.648984):0.109384,D1CCH9:0.716555):0.084355):0.22991,(A0A517Y0P2:0.720474,A0A5C1A9G6:0.561335):0.754221):0.182642,((((((A0A0K1EMR9:0.534278,A0A1L6L3I9:0.326938):0.103854,S4XLB5:0.531467):0.070147,A0A1L6L249:0.52243):0.155724,D0LN58:0.64722):0.183657,(A0A0K1PA06:0.459479,A0A0K1PVF3:0.8904):0.241194):0.126786,(((A0A250JGL4:0.493982,A0A250JZR6:0.577394):0.063834,A7H8L3:0.460622):0.071817,A0A250JKF9:0.486096):0.197753):0.606489):0.250672,(((((A0A0C5WX96:0.350378,B0SMN8:0.591044):0.203439,A0A3T0RNF8:0.63911):0.352487,((A0A345UP13:0.888987,D0MDE2:0.532493):0.127019,H1XPM9:0.610614):0.115376):0.124454,((A0A0K1ESL7:0.450144,A0A1L6LCZ6:0.841196):0.304253,A0A4P2VNP0:1.013804):0.107554):0.138523,((((A0A0F6W353:0.719925,A0A0F6W3M4:0.179649):0.44791,A0A0K1PW12:0.899105):0.464429,(A0A0K1PH24:0.700774,B4UKX3:0.966856):0.113498):0.104643,(((((((A0A142WX18:0.72712,(A0A518CNK2:1.038325,F0SPD6:0.586047):0.05427):0.107206,(A0A286RHQ9:0.548041,(A0A518AF90:0.583319,A0A518DJG2:0.608416):0.142058):0.077067):0.060341,A0A518GJD2:0.798036):0.062422,A0A518CBY0:0.865491):0.07808,((A0A142Y4H2:0.554888,A0A518G117:0.524583):0.418433,(A0A518AH06:0.98685,(A0A5B9P5S3:0.957261,(A0A5B9QTI4:0.588944,Q7UI92:0.433228):0.392301):0.110133):0.104563):0.07642):0.072875,A0A517YXU5:0.977727):0.10026,D0LJA9:1.052708):0.171637):0.072079):0.149143):0.098365,(((A0A0B5BCG9:0.457963,A5GCS3:0.5309):0.350294,I0IIL4:1.385172):0.059034,((((((A0A0E3P0W2:0.35963,A0A7D5E9E6:0.517042):0.194161,Q12Z03:0.626465):0.036353,D7E924:0.591615):0.167802,(D5E6L3:0.355535,F7XNK4:0.46189):0.163476):0.27483,A0A7D5E865:0.757542):0.032687,(A0A2C8FCF0:1.419159,(F2KSJ8:0.382357,O30048:0.348921):0.297431):0.099891):1.492567):0.123031):0.074868,(((((((A0A0E0T254:0.469746,(C7LU08:0.548924,Q310M3:0.323575):0.108402):0.156576,(A0A2Z6AU92:0.462714,(F0JJZ8:0.474859,M1WM78:0.402039):0.371381):0.18783):0.110882,A0A410JX43:0.67001):0.247516,((A0A143BB99:0.422933,(A0A1L3GS81:0.366738,Q3A1J0:0.709609):0.221161):0.127225,(B5EJ51:0.599777,Q74GM4:0.376125):0.242955):0.240542):0.095495,K0NLY3:1.043715):0.169677,((((A0A0S2I4L2:0.586804,(A0A1Y1CGV8:0.529062,A0A6C0RJA4:0.528666):0.1308):0.188515,E4T0K0:0.858479):0.100109,(I0AJF0:0.816423,I6ZMP0:0.748315):0.203604):0.187745,A0A1D7TI69:0.878754):0.114815):0.363626,(((A0A2K8L1K5:0.858041,W0SJ74:0.602446):0.277082,W6KB59:0.716668):0.934102,((D3DHV2:0.357676,W0DG61:0.548508):0.131235,(O67934:0.743333,W0DEH4:0.355765):0.107014):0.963264):0.094571):0.167405):0.152355,(((A0A109QHZ7:0.544767,A0A223D4H0:0.743845):0.404844,A0A4D8RXV6:2.266111):0.156717,I4B3Z4:1.650098):0.099498):0.171371,(((A0A161KBB4:0.635003,I0I1G4:0.957986):0.394414,E8N120:0.871991):0.287632,(((((A0A1D8IMX1:0.594909,A0A2Z6IHE4:0.70423):0.498192,(((A0A3S6Z3R4:0.503699,G8TS60:0.473795):0.296693,A0A3S6Z4S0:0.48561):0.262227,G8TYZ8:0.364166):0.540582):0.546983,E6SH40:1.097777):0.237066,A0A5J6T1Q1:0.859825):0.317242,(A0A5B8UBB2:0.534853,D3F349:0.405463):0.724711):0.173856):0.169995):0.240775,((((((((((((A0A090IHQ7:0.390965,A0A1S6HI86:0.403957):0.111749,A0A516HC26:0.502089):0.12488,(A0A1P8R253:0.533914,A0A6C0TZU4:0.425354):0.066501):0.063146,((A0A0S2K8Q4:0.477021,A0A127M6L8:0.5764):0.079014,(A0A193LIS8:0.397585,A0A1B3M2B3:0.440009):0.133451):0.072084):0.165509,((((A0A0E0UEW2:0.339734,P98053:0.291158):0.112095,A0A1W6MSE4:0.719119):0.08792,F2I0E7:0.685575):0.053664,A0A1L3ZU46:0.53954):0.167348):0.234931,((A0A0C5W1U2:0.57341,((A0A0U2RK50:0.418147,E1SUB4:0.56607):0.173091,A0A1P8EYC4:0.554705):0.131824):0.053219,((A0A1D9BAP7:0.47687,((A0A1J0LZK9:0.334934,A0A562PZ88:0.573428):0.090667,(B3RBU3:0.399201,(G0A8M5:0.384191,Q12FL0:0.424524):0.075587):0.105714):0.094223):0.107979,A0A4Y6KQJ2:0.430299):0.141719):0.119224):0.179717,(D7BA69:0.572418,F2NMV7:0.350323):0.450067):0.284563,(A0A0K2SFS9:0.984177,A0A4P7GT12:0.975999):0.210143):0.198491,(((((((((A0A0D3LNF6:0.601162,(A0A4D7JEG7:0.65316,E4TQG6:0.405243):0.080671):0.091583,((A0A126PCU5:0.545719,A0A1X9YMV6:0.383046):0.324672,A0A6C0GF81:0.427746):0.088216):0.092266,A0A385SZ26:0.544754):0.108265,((A0A2S2DS64:0.530505,((A0A2Z4GFW4:0.336613,E4RV04:0.490563):0.086942,(A0A344THT0:0.348726,A0A514ZRU0:0.391949):0.271594):0.085536):0.185305,A0A6N4SSP0:0.698773):0.089717):0.201015,A0A1B1FSB1:0.511498):0.097951,I4ALP0:0.69404):0.21675,((((A0A127VH85:0.44746,(F0S5K0:0.423046,H8KX41:0.689554):0.113622):0.076586,(A0A4U9UPG3:0.440942,A0A5C0ZG95:0.261904):0.230481):0.084875,A0A142HRC5:0.522425):0.442945,(((A0A1A9I727:0.509216,C7PG38:0.366909):0.121482,A0A3B7MT59:0.316557):0.124843,A0A5B8VK89:0.432139):0.502287):0.101826):0.335806,(((((A0A1B1Y708:0.40682,A0A238U5S7:0.311221):0.09992,A0A5B7TQ16:0.437439):0.178186,A0A1G5AKE1:0.373987):0.127663,((A0A1L7I6D5:0.240521,A0A3S9MUR1:0.4557):0.219325,A0A2Z4LTI8:0.396572):0.11818):0.163207,((A0A1J1DYJ6:0.401309,F2IB87:0.953802):0.0933,G8R2B3:0.389501):0.069254):0.821365):0.176857,(F4KZ18:0.597698,H6L972:0.508377):0.614943):0.292571):0.092299,(((((((A0A142X4K0:0.501495,A0A517ZMI0:0.492803):0.081656,(A0A518FPF6:0.452614,A0A518GT52:0.549174):0.140175):0.093311,(A0A518CHK3:0.531708,F0SL15:0.545983):0.122494):0.385097,(A0A142YC17:0.501396,E8R2H3:0.685949):0.335465):0.092436,((A0A518C4S2:0.546072,A0A518DYU0:0.438371):0.127954,A0A5K7XG44:0.62697):0.385128):0.183072,D5MEP7:1.472113):0.306149,((A0A143PTJ8:0.552155,(A0A6G6K074:1.700837,B3DYF0:0.593123):0.221546):0.661031,((A0A2Z5G7X6:0.743637,G8NZY6:0.511696):0.796166,(Q01UX9:0.72222,Q1IUK8:0.919166):0.319943):0.351848):0.156254):0.291407):0.117989,D3PLC8:1.504937):0.053558,((((A0A142XIA8:0.59302,M4NG81:0.914115):0.522132,A0A157MGV3:1.025421):1.07805,(A7HEB6:0.522001,Q094E4:0.738099):0.211051):0.428091,(A0A2K9NMJ7:0.431222,E1X2V6:0.459692):1.045554):0.328634):0.208174):0.073063):0.087759):0.218343,(((A0A1P8WHI2:0.887475,A0A5B9QX33:2.133086):0.428429,A0A4D7DNJ8:1.350377):0.494873,(A0A5Q2RBE5:1.479102,B6A3V4:1.422534):0.349849):0.48396):3.0E-6):0.110984,((((((((('CP000866.1_189':0.107844,'AFPU01000001.1_125':0.18163):0.065185,'DP000238.1_1839':0.215124):0.078134,'CP007026.1_210':0.133562):0.1752,'AVSQ01000003.1_15':0.212188):0.093172,'LN890280.1_160':0.621736):0.117266,('CP007536.1_2746':0.43117,K0IHS0:0.183915):0.179879):0.080376,'LT981265.1_1519':0.616309):0.181099,('CP017922.1_2778':0.208036,A0A484I9Z3:0.027311):0.467519):0.810954,('BA000048.1_1587':0.171211,'BEHD01000003.1_72':0.466263):0.675207):0.466572):0.084892,(A0A1V0N1V6:0.731349,A8MBM0:1.125737):1.023799):0.063574):0.036934,A0A5B9EU19:1.583998):0.090075,((((((((A0A075R5K2:0.534447,((((A0A0B4RGF6:0.37383,A0A6M8G773:0.727086):0.261963,A0A1Y0CHG2:0.471544):0.256854,((A0A1U9K9J4:0.444351,(A0A5Q2TKY9:0.448568,A0A6P1HIJ7:0.555837):0.324617):0.126354,(A0A1X0TUL3:0.623138,A0A2S1H079:0.477703):0.505709):0.148917):0.056093,A0A223E339:0.466093):0.1612):0.110209,(A0A0U2UQF3:0.632232,(D5WR16:0.766664,I3E8V4:0.689219):0.307587):0.10799):0.017775,(A0A1Q2KZ32:0.632646,E6TR65:0.469796):0.276275):0.188119,((((((A0A0G3BU35:0.67819,A0A562PVC5:0.540409):0.098805,A0A160UIK5:0.708704):0.099106,A0A0H3KV76:0.267407):0.293263,(A0A5P9JYM3:0.761734,F8J715:0.576647):0.28699):0.450074,(A0A1Z4C5B9:0.501744,(A0A347UD41:0.881986,A0A6N0HNQ4:0.739032):0.163794):0.526783):0.737788,A0A1Q1FZH1:0.626701):0.145798):0.197522,(G7VI95:0.911767,Q9YB77:1.024082):0.733089):0.140437,((((((A0A0C1V3P2:1.123075,I0I6J4:0.66709):0.189393,((A0A191TIR9:0.460133,A0A291QPI1:0.832802):0.455339,D3DJD3:0.715058):0.617559):0.101948,D5X146:1.401753):0.14079,((A0A0K2SL06:0.889808,((A0A1V0DAC1:0.804026,(B9KYL1:0.628897,D1C5T0:0.55992):0.284729):0.08849,(A5URT9:0.579669,D1C4V1:0.698837):0.330035):0.110862):0.120366,A0A4P7GW03:0.934045):0.171502):0.143366,((((A0A0F7JMJ7:0.619794,A0A2Z3JL87:0.474499):0.168236,F0RP63:0.579336):0.650982,(((A0A0U5HTA3:0.489597,M0LKG5:0.493783):0.101048,D0MCW0:0.61308):0.509355,(((((A0A0U5I2U5:0.523187,A0A1B4VCT5:0.499481):0.246384,(A0A1I7PI60:0.739574,(A0A2K8LBF5:2.268247,D3DFL9:0.529287):0.120702):0.084768):0.28636,I4B649:0.891969):0.114924,A0A1J0LT71:0.849106):0.114906,B9L3M9:0.783073):0.332752):0.724835):0.235941,((((B7AAE2:0.387809,Q5SJ80:0.15145):0.554487,D7BH40:0.604935):0.273232,E4U4R9:0.412306):0.515032,D7CXL4:1.161727):0.071651):0.162101):0.053284,(A0A1Q1FM85:0.468155,((((A0A2I8VGS4:0.347769,Q5V2Z8:0.576289):0.12514,(A0A7D5I208:0.466695,D5H5K9:1.059608):0.264702):0.107876,(A0A4D6KGE7:0.43913,B0R7A8:0.594781):0.174813):0.150066,((A0A3Q9ED79:0.547572,D3T139:0.35163):0.185893,L0I8L4:0.351117):0.16467):0.157942):0.728101):0.110916):0.825287,O30095:1.245712):0.35816,(((A0A0U5MK93:1.576785,V6F2U2:0.775454):0.353607,W6KC34:2.706214):0.494197,(A0A2S1XP28:1.11573,F2NPF6:0.376364):0.821662):0.281196):0.105614):0.279354,((((('BEHD01000002.1_90':1.726372,A0A143PF91:1.248051):0.197261,(A0A0B5HD38:0.501992,D3S179:2.789571):0.415969):0.431284,((((((A0A0D5LGZ4:0.699687,((A0A1D9GV35:0.618869,Q46TC8:0.755362):0.16182,Q1LQU1:0.76575):0.269364):0.23106,A0A177RER3:0.423553):0.273457,(A0A223PDZ4:0.831317,A0A515DBR7:0.734957):0.350538):0.124679,A0A5Q0BHX0:1.50744):0.124718,A0A1P8FQM2:1.744567):0.382169,(A0A143PIJ4:2.23575,(((((A0A223KSN8:2.359953,(E8WZ59:0.623767,Q1ITB3:1.503233):0.086062):0.194048,A0A5B9EEG1:0.832028):0.051966,I3ZE28:1.008258):0.178554,A0A2Z5FX16:0.39116):0.316542,(A0A2Z5FX00:1.070708,A0A6B9YVN6:1.219622):0.097411):0.631118):0.148928):0.20907):0.218943,(((A0A075WBT9:1.28147,D3S177:0.625054):0.424312,(A0A1U9NP25:0.981543,(E3H951:0.74131,E3HDW9:1.009914):0.257388):0.26804):0.15803,E6W0Y2:1.172908):0.28182):0.092529,(((((((((A0A060LVY3:0.996308,((((A0A1D7QX60:0.342819,E6TR62:0.767328):0.11984,A0A4P7A265:0.667163):0.116405,A0A6B9YGW6:0.623242):0.068767,A0A220TZ85:0.709265):0.452775):0.197647,A0A516KCJ9:0.574235):0.464395,((((A0A0D5NQY8:0.727951,A0A0U2UTY7:0.59848):0.091494,L0EAI3:1.264017):0.144809,((A0A3Q8X8C2:0.685156,A0A3T1D253:0.9167):0.280793,C6CWJ8:0.528):0.149456):0.201621,((A0A0S1SWS3:1.797875,A0A1U9K6T5:0.418554):0.476883,A0A220ML77:0.856842):0.588284):0.06715):0.117156,((A0A0U2WAY0:0.34757,F8FEL3:0.639544):0.433061,A0A410WSV1:0.515074):0.181212):0.154302,(((((A0A089I2U7:0.403988,X4ZA43:0.457243):0.409261,A0A1L5LN05:0.441909):0.234859,A0A167GTN8:0.411958):0.169578,A0A3Q8S6B2:0.58587):0.145491,A0A172ZET8:0.765317):0.460723):0.014875,A0A5J6PS08:3.173018):0.150471,((((A0A0U5BHJ7:0.471767,A0A3S9A2A6:0.651497):0.210331,N0AQC7:2.343709):0.118119,A0A3G3JWB7:0.492824):0.444492,(A0A223D5N7:1.046963,A0A3G3JWY6:1.343856):0.781333):0.083148):0.44964,(((((A0A0D5NER7:0.424638,A0A4P6F0D3:0.639011):0.376865,A0A3T1D9V0:0.53907):0.380918,(A0A0U2VH26:0.733046,(A0A410WVF2:0.625051,V9W614:0.505313):0.37476):0.282083):0.605092,(((A0A160IK65:0.789888,A0A1Y0CIJ2:0.856285):0.722662,(((A0A167DGE5:0.950591,(A0A345PJL5:0.69858,A0A6C0NV21:1.309352):0.270468):0.182811,A0A6C0FZ61:1.002467):0.260105,A0A3T0I5W9:1.654484):0.156076):0.137563,A0A172TDJ2:1.084274):0.150486):0.214443,A0A6B8RKT5:1.403787):0.162352):0.32864,V9W8F3:1.014729):0.523716):0.289342):0.243211,A0A143PTY9:1.288614):0.169153,(A0A0K2SQ65:0.576818,F2NM88:0.626055):1.637339):1.053063,((('HHM93978.1':0.218214,'HEM20451.1':0.325832):0.112702,('GBD39839.1':0.209521,('SNB61165.1':0.098603,'HHM70615.1':0.138108):0.178426):0.14511):3.0E-6,A0A455V1H5:1.601651):0.163077):0.062029,'WP_012964663.1':0.24436):0.073973,('WP_014288022.1':0.349869,'WP_193322690.1':0.38965):0.098271):0.092196,'MBM3897871.1':0.279228):0.056293,(((('Geocrenenecus_dongiae_JZ-1.bins.49.201705_NODE_11_length_56563_cov_3.53376_26':0.001754,'HGM36425.1':3.0E-6):0.024378,('BEHE01000010.1_54':3.0E-6,'GBC71360.1':3.0E-6):0.049203):0.050265,'HHP27880.1':0.114177):0.101511,'HHK67843.1':0.138304):0.058903):0.073696,'HIQ29586.1':0.149142);
	tree CoxC = [&R] (Benthortus_lauensis_T2-175_k151_505246_14:0.133044,((((Benthortus_lauensis_T2-175_k151_482380_27:0.414449,'HIQ13617.1':0.531445):0.147515,((('HHK68971.1':0.250872,'HIQ29649.1':0.184543):0.187982,'HFM41375.1':0.375868):0.070137,('MBI2184909.1':0.523851,'GBC71092.1':0.45147):0.132693):0.100488):0.110722,(((((((((((((((('BA000048.1_1248':2.0E-6,E6PAQ4:0.009638):0.460319,'BEHD01000012.1_36':0.27546):2.415324,((((((A0A0U5H338:0.334255,E4NPJ7:0.385988):0.161528,(((A0A1Q1FLU7:0.266474,A0A1U7EW66:0.510464):0.077724,C7P4P9:0.404031):0.07278,(A0A4D6H917:0.382299,C7NQN3:0.418183):0.070302):0.098682):0.066403,D8J5K1:0.514985):0.074675,(A0A2R4X1D1:0.814765,(A0A518S8D4:0.423575,A0A7D5DZ85:0.540539):0.087084):0.287385):0.07041,M0LI58:0.721317):0.194172,((A0A1Q1FHI1:0.542122,D2RSI9:0.630101):0.173325,((A0A2I8VHK9:0.480398,A0A345DZ03:0.374581):0.134965,A0A6G8T8X3:0.4005):0.181596):0.327725):0.698126):0.350073,(((((((((((((((((((((((((((((A0A023REN6:0.397271,(A0A1U9NAN4:0.333503,C4ZNF6:0.441218):0.081984):0.123212,A0A4P6VMM4:0.339595):0.087721,(G4QNV1:0.396323,M4SA35:0.419468):0.068859):0.085087,B0TNS8:0.311482):0.053753,((A0A0S2JBT4:0.509123,(A0A377HI33:0.294799,Q6LVR6:0.37946):0.126704):0.035911,(A0A2S0VR64:0.35671,Q5R0Y2:0.291769):0.097961):0.111729):0.05831,((A0A0S2K5A5:0.43719,A0A0X8LHF8:0.482898):0.034021,A0A1Y0D447:0.706789):0.089697):0.119148,(A0A090IJD3:0.540009,A1SY59:0.490406):0.044334):0.138735,(A0A0B4XQM0:0.531823,A0A2K9LT56:0.289461):0.25888):0.083505,A0A0F6TS08:0.607216):0.18449,((((((A0A0C5VE50:0.46237,A0A2K8KJE6:0.377442):0.295568,(A0A127M0Q3:0.374141,(A0A1X9NAI1:0.283571,A0A6C0U0W3:0.47057):0.132814):0.383195):0.063867,(A0A1Y0FY80:0.234763,C5BKU0:0.58227):0.169463):0.11601,(A0A1Q2M1Y7:0.270379,A0A5Q2QDT3:0.566367):0.213027):0.131083,A0A0S2K9N4:0.650014):0.164391,(((((A0A0H4HZL6:0.322145,W8QSZ3:0.542748):0.050304,R4YSL6:0.834953):0.095549,A0A1Y0IAU0:0.363541):0.094878,A0A451F5Q2:0.487467):0.112982,(A0A1A9F306:0.388201,((A0A1J0VJZ3:0.233221,A0A455VHG4:1.31662):0.247788,(A0A222FKJ3:0.391993,A0A5J6LF66:0.368392):0.150982):0.39593):0.217745):0.06932):0.144854):0.258874,(((((A0A0G9HBE6:0.264618,H8KZM3:0.487527):0.157225,A0A167H5Y2:0.299815):0.101405,A0A7G9SSC5:0.441772):0.052628,S6CEP2:0.585742):0.110395,A0A0K0XWA5:0.46662):0.049178):0.042557,(A0A346MWJ6:0.390107,A0A6P1U9U2:0.329373):0.561603):0.068409,(A0A127FDJ1:0.476218,A0A193LKA2:0.489571):0.138995):0.124723,A0A0D6EV79:0.634318):0.069741,A0A7L6AS04:0.746579):0.063652,((A0A1Z4BTE2:0.414865,A0A250KXY7:0.3018):0.142478,(A0A2Z2NIH7:0.623517,K0C838:0.350646):0.121023):0.153473):0.072529,((A0A0F7JVD4:0.421275,B8GPT0:0.396226):0.16562,A0A7L6ASJ7:0.683066):0.310804):0.049778,A0A1Q2SJW8:0.618655):0.025319,(((A0A098GBY0:0.429022,(A0A2D3R902:2.106359,A0A5E4PGU1:0.545157):0.417779):0.085236,A0A5E4PIA8:0.79747):0.149011,W0SF04:0.832017):0.123806):0.067419,(((A0A0P0UQR0:0.595218,(A0A6B8JPS8:0.399149,(A0A6H0IZC5:0.443469,Q0ABY6:0.339179):0.160258):0.23332):0.191394,A0A1Z4VLT0:0.269974):0.098065,(A0A1B1YR14:0.582674,L0E0C4:0.470649):0.109609):0.067178):0.147765,(((((A0A0K0SXR7:0.596369,C6XD33:0.192379):0.250676,(C7RP97:0.295312,Q47G15:0.372275):0.126174):0.175975,(A0A6F8VCU4:0.487549,S6ADG8:0.301859):0.050952):0.174438,A0A1B4XD40:0.355927):0.15055,A0A5C1E4R6:0.514852):0.105474):0.137347,Q3SLX0:0.438132):0.076421,(A0A142LH99:0.374658,A0A1P8FFA9:0.415418):0.179251):0.038997,(A0A0S3AGL8:0.452613,A0A4Y1YPI2:0.583147):0.196841):0.157167,(A0A0C5J6A0:0.468919,A0A1B3LQ20:0.46861):0.099828):0.102935,A0A127K9X8:0.383676):0.099431,(A0A073A2G4:0.257705,((((((A0A095XC16:0.389635,A0A2Z6EXX2:0.40187):0.116638,D5X615:0.663376):0.057267,A0A0E3V1L1:0.540815):0.038787,A0A0C6PAW6:0.503664):0.099468,(((A0A5B8RUR7:0.391253,A0A5Q3HCW9:0.292008):0.157766,A0A5C1Q334:0.265556):0.15784,I0HWY2:0.572969):0.249205):0.052816,W0VCV6:0.418509):0.117349):0.448985):0.126375,(A0A1D9BEN5:0.434133,(((A0A2T5NWC8:0.300554,A0A3G9GIH1:0.546824):0.127135,C1DA56:0.621154):0.246788,A0A516SH49:0.419686):0.069018):0.163503):0.435233,(((((A0A077ATE5:0.525334,A0A1W6N5L8:0.540788):0.112987,((A0A1L7AL63:0.367151,Q0BPV4:0.791589):0.069414,A5G0I1:0.722991):0.241054):0.043561,((((((A0A077FJL7:0.352971,(((B0BWH8:0.011092,Q92J29:0.004681):0.038433,(Q4UKK0:2.0E-6,Q9ZDX3:0.148625):0.006746):0.173671,Q1RHH9:0.035251):0.484018):0.124145,A5CEJ3:0.950662):0.083631,A0A3Q8T505:0.47105):0.098118,(((A0A0H3LYU2:0.414512,(A0A2Z2LCC4:0.385203,Q2GLU5:0.361613):0.503109):0.274426,A0A218KP17:0.635117):0.300269,A0A6P1GA76:0.794825):0.170809):0.397932,((A0A0B4Y4M2:0.651904,(((A0A248JR71:0.408474,B6IXG0:0.2697):0.109997,G8AN25:0.347532):0.087875,G2KQ48:0.568547):0.094368):0.087127,J9YYY5:0.679279):0.043763):0.073819,(A0A5J6MEQ5:0.389186,D5BSW1:0.463225):0.112507):0.066589):0.058701,(((A0A143DEC6:0.931575,(Q2W5A4:0.353392,V6EXC3:0.435759):0.187583):0.129481,A0A7H1N423:0.621856):0.356849,I3TPF9:0.381596):0.139724):0.067494,(((((((((A0A097EIX6:0.225716,(A0A0H4VAZ5:0.546047,(A0A1S6FMY0:0.292406,M4S6M4:0.18847):0.055062):0.064094):0.249115,A0A7G5IGZ4:0.45634):0.184037,((A0A0H3AP57:0.357782,A0A4P6UXY2:0.312101):0.121827,G8PRS0:0.306267):0.159216):0.085937,(A0A4D7BCQ7:0.467151,A0A5P8MT49:0.369033):0.107801):0.048019,((A0A0X8CNH6:0.308124,A0A2L1S315:0.529115):0.023389,((A0A1W6MYY7:0.705287,A0A3G8M395:0.297925):0.308524,((A0A4U8Z075:0.323856,A0A7L5XUS3:0.37294):0.096406,A0A5E4NW12:0.355041):0.117268):0.144845):0.060363):0.060946,(A0A0A8K107:0.427599,(F8J975:0.300921,V5SAX3:0.358167):0.249395):0.181348):0.04934,((((A0A172Y2L8:0.463534,(A0A2D2B1W3:0.405765,E8RV65:0.316251):0.102273):0.092209,((A0A3T0E872:0.252299,A0A6I6MMG6:0.472356):0.139877,(C6XR90:0.417558,Q0C3C8:0.365179):0.249686):0.086384):0.23864,E0TC79:0.869842):0.093173,(((A0A1P8MVE9:0.28133,A0A3T0MZQ0:0.392515):0.232564,(F9Y9G8:0.949074,S5XSD1:0.33905):0.088311):0.060428,A0A3S8U355:0.269202):0.402806):0.11525):0.094446,A0A192IEJ6:0.507424):0.093393,F2I0F2:0.544434):0.033568):0.696984):0.546584):0.097256,(A0A4P6JZG5:0.613616,E6SH42:2.398467):0.658534):0.128906,((A0A343TJF3:0.731909,B9LW25:1.145456):0.821211,D3F346:1.343048):0.355959):0.1402,(((((((((((((A0A060DQI7:0.969404,(((((A0A0C5XGL1:0.360603,A0A411LN78:0.619709):0.237691,A0A1B3ZGF4:0.567334):0.301241,(A0A173KZ36:0.491159,F6F3K5:0.49605):0.24014):0.5903,A0A7H0G6J4:1.339548):0.063312,A0A6I6GW74:1.352653):0.185037):0.247957,(((((A0A068T6T2:0.543503,A0A2U3Q0C6:0.507678):0.462503,(E8TEF6:0.450416,J7QSD3:1.199952):0.173142):0.114972,A0A1W6XI36:0.7488):0.125879,A0A0X8CML9:0.691433):0.122424,(A0A5P9JYJ2:0.450572,(A6UMR8:0.624837,F7Y7J3:0.729379):0.165274):0.326084):0.08291):0.156099,A9W7F9:0.752262):0.431087,(((A0A1B2R948:0.500796,A0A1B4NWQ8:0.856678):0.10118,A0A2Z5MGG0:0.441576):0.180892,(A0A562PVJ8:0.716904,C5CLF4:0.501983):0.145716):0.205346):0.136276,D8IV70:0.652458):0.323648,W0REW4:2.926264):0.498395,Q01RA0:2.109116):0.540061,(A0A455UFP9:0.931753,F5Z8J0:1.275888):1.162747):0.460533,(A0A250KMJ2:0.843823,Q1H1C2:0.899072):0.344121):0.915223,((A0A2Z3R8I7:0.648069,A0A2Z6IID9:0.75909):3.86406,(H6RNJ8:2.679143,Q5P1W5:2.918186):2.0E-6):0.262377):0.212422,(A0A5B8U5V5:2.137888,(A0A5P9YLF9:0.939936,A0A6I5U9D2:0.82511):0.782834):0.207661):0.068514,((((A0A109WQ23:0.797783,Q13IT2:0.330686):0.509516,Q2YBV5:0.799813):0.310695,(A0A1Y6KEC6:1.053804,F8JGY6:0.89939):0.282808):0.553597,((A0A4V6YUK8:0.50267,B8ES69:0.767518):1.324034,A0A6I5WUI3:1.61606):0.237387):0.585573):0.20113,A7HEB4:2.258748):0.458729):0.111926,((((A0A0P0GEK8:1.248045,(((A0A5B9EF06:0.7267,C1F1D2:0.461243):0.148672,A0A7L5A6K8:0.4822):0.115898,((E8X2I2:0.941701,G8NPV2:0.473772):0.161398,Q01PD0:0.803411):0.103378):0.126842):0.560316,((A0A517YDB0:0.827577,A0A517ZXU6:1.309928):0.247849,A0A5K7XQF5:0.801357):0.420532):0.394244,((A0A142HC44:1.729138,A0A5B8UD13:0.76105):0.403531,(A0A2R3Z8M1:1.22816,D5BK59:0.85112):0.640147):1.075118):0.385827,(((A0A6S6Y1E7:0.269844,W0SI30:0.35521):0.501968,W6KC98:1.068341):0.750691,(((D3DHV4:0.297312,D3SN03:0.670496):0.226368,O67932:0.663159):0.309126,D3DJC4:0.777795):1.146252):0.568801):0.159775):0.135636,(((((A0A068MUL2:1.264803,((A0A0S3U6S6:0.573176,((A0A1B1TMJ8:0.504698,A0A2Z5WZ36:0.473478):0.124184,((B1WRL8:0.416224,B2J1T7:0.43745):0.140495,K9RCM4:0.377161):0.159204):0.069864):0.22413,(A0A182AJJ7:0.59842,(K9PBD6:0.547996,Q0I8U0:0.696939):0.059465):0.277113):0.225381):0.159038,((D7E5Q8:0.727196,K9VD09:0.273631):0.147139,E0UL93:0.665609):0.613805):0.237867,U5QK16:0.479648):0.84948,U5QR47:0.678092):0.275819,((((A0A089QPT2:0.532071,Q3AWK7:0.305415):0.241705,A0A182APR8:0.511293):0.218042,A5GRR4:0.337652):0.903637,((((((A0A120MX07:0.464579,A0A2K8SW78:0.399938):0.561237,(B0C0A1:0.320068,B8HMH7:0.570686):0.127355):0.036152,A0A2Z5X0A6:0.558355):0.078094,K9S490:0.392482):0.123065,(((A0A2K8WMJ1:0.398608,Q06475:0.467028):0.148266,B7KL74:0.343065):0.134139,(A0A6H1TUW6:0.464873,A0A6H2AGJ3:0.446197):0.15324):0.138467):0.078734,A0A2K8SNN4:0.355231):0.306266):0.298884):0.814052):0.122096,((((((((((((((((((A0A024FDV8:0.395293,((A0A1D7XSG8:0.702644,A0A516GN60:0.377332):0.097398,A0A2K8WUL3:0.721001):0.076759):0.073383,A0A2K8XKJ4:0.832653):0.143834,((A0A0A7K5V6:0.449446,((A0A0D5YUJ6:0.362886,A0A1B7ZFJ3:0.506947):0.191557,A0A411E6N4:0.411557):0.122879):0.122222,F9YPX5:0.784148):0.221301):0.093045,(A0A0A2GVP5:1.067232,(A0A2S0HUC2:0.648147,(A0A410G3S4:0.616852,A0A7G8PU11:0.31524):0.125522):0.28952):0.112676):0.104739,((((((A0A076NY14:0.450373,A0A345H9X9:0.415069):0.175676,(A0A085EJ33:0.415003,((A0A0B5RL75:0.574556,H8XQ60:0.314862):0.189107,A0A2U8QVR6:0.450336):0.202531):0.063944):0.163421,A0A2S0RFQ4:0.632104):0.225018,A0A345GYX4:0.587449):0.087941,A0A3A9W8H2:0.607648):0.114453,A0A1L3J5H3:0.654248):0.161486):0.32926,(A0A2K8XBZ4:0.574669,A0A3S9MW10:0.475174):0.662358):0.191089,(A0A0X8G7D1:0.370418,(A0A1B8U3B8:0.643457,(A0A1D8P8F2:0.40576,A0A5B7TS58:0.593085):0.183777):0.152305):0.482792):0.22347,A0A1J1DXM8:1.407253):0.413161,F2IJL7:2.228146):0.134465,G8R295:1.286745):0.347509,((((((((((((((A0A076HZ71:0.403059,A0A142HIL8:0.528786):0.208313,(A0A0A7LS58:0.494671,A0A5B8A165:0.527813):0.14513):0.066477,A0A3B7QWN2:0.547203):0.383901,A0A7G7G8I7:0.622632):0.095151,A0A0E3UXH0:0.573689):0.050501,A0A0H4VL87:0.530618):0.136222,A0A142L2N6:1.074512):0.28015,(A0A0D3LNN3:1.587324,((A0A0H4PB39:0.555754,(A0A142ERQ4:0.350434,A0A4D7JMH1:1.678531):0.094807):0.112696,(A0A6C0GF39:0.431494,E4TQH0:0.516774):0.150151):0.222791):0.050442):0.141341,A0A6N4SST2:1.108981):0.056858,(((A0A1W6E2B8:0.315377,C6VT32:0.493967):0.120657,(A0A2Z4GG89:0.403851,E4RV08:0.857272):0.435408):0.141567,A0A2S2DS35:0.476916):0.418252):0.073242,((A0A1B1FR89:0.638008,A0A3Q9FNB4:0.368463):0.309279,A0A385SSU0:0.647866):0.287426):0.036213,(((((A0A088EUJ5:0.490763,(A0A4P7DVL9:0.433956,A0A4U9JHI6:1.068023):0.269727):0.250185,A0A5C0ZQQ2:0.886151):0.420181,(((A0A127VHD2:0.55736,A0A1X9Z867:0.559969):0.872849,((A0A142I022:0.719492,A0A223NTH0:0.442801):0.124171,A0A5B8V413:0.569029):0.216693):0.039492,A0A5B8W297:2.046163):0.06351):0.275994,A0A5C0VNU6:0.64789):0.753742,H8KX37:0.599271):0.597905):0.206545,I4AIH5:1.039968):0.301955,(((((((((A0A076HZ79:0.282659,(((A0A0U4AD19:0.343393,A0A126P9M1:0.517621):0.258406,W8F7A5:0.410617):0.079634,(A0A3B7QYK8:0.499628,A0A5B8A465:0.352014):0.123381):0.131278):0.548281,A0A7G7G793:0.955537):0.288328,A0A0E3V011:0.763518):0.270497,((A0A0H4VI01:0.438422,A0A0P0CY99:0.364998):0.3173,A0A127B4L3:0.520241):0.751154):0.555364,((A0A0D3LGU7:0.959297,(((A0A0H4PCT5:0.520909,G0IZK6:0.434403):0.8522,(A0A2Z4IIT8:0.773169,L0FUM6:0.287993):1.389445):0.182734,(A0A142EJV5:0.676699,I3Z312:0.639821):0.593332):0.848483):0.235244,E4TV35:2.854182):0.203736):0.646346,I4AM88:2.474311):0.374369,(F4L3T3:1.295979,H6L0S6:1.065393):1.248738):0.650778,((((A0A0E3V5F1:0.653486,I0K2C0:0.274076):0.424621,A0A344TSW2:1.0154):0.195382,C6VZY8:1.515742):0.344927,A0A6C0GNW9:0.987049):0.924897):0.402433,(((((((A0A172TXV4:0.400202,A0A5B8URH1:0.70375):0.188397,A0A1A9I9Y3:0.755815):0.161352,G8TF81:0.755916):0.159043,A0A7G5XN14:0.88767):0.139999,A0A6I6GB20:0.824392):0.178415,(((A0A173MQR8:0.662548,A0A5B8VGV5:0.306697):0.121441,(A0A191TNE9:0.438523,A0A5P2G4L4:0.688701):0.291617):0.130802,(A0A291QR28:0.485357,A0A5B9WJA0:0.370748):0.575989):0.08351):0.553464,(F4KZ21:1.255815,H6L969:1.418854):0.730792):0.204357):0.231022):0.306447):0.46738,A0A172U0Z8:4.305717):0.4043,((((((A0A142X4J1:1.045754,A0A517Z7C4:0.840069):0.525271,(A0A1P8WPW0:1.88877,A0A517ZKG9:1.447125):0.183387):1.18466,A0A517QFI1:1.51959):0.452522,(A0A518GJC2:1.118469,F0SPE0:2.090885):0.255603):0.178236,((((A0A142XVZ2:1.210192,A0A518G8Q8:1.33272):0.439606,(A0A5B9QVW9:0.97232,Q7US88:0.953312):1.030646):0.780504,(A0A518CBY1:1.080776,A0A5B9P6I0:1.029375):0.448872):0.165451,A0A518CNJ1:2.336349):0.160005):0.26794,(A0A517YXU0:1.354908,I0IIL9:1.147836):0.697417):0.742045):0.21795,(A0A2K9NMK0:0.864589,E1X2V8:1.082167):1.931011):0.157886,(((((((((((((A0A068D7B7:0.236845,(A0A5B8L0N1:0.44585,Q11FG5:0.489839):0.221199):0.20563,A0A142M2L6:0.607313):0.139815,(((A0A0B4X3G1:0.377184,A0A6M8X1M7:0.485996):0.098769,(A0A387G6B5:0.49374,W6RJN1:0.404444):0.158723):0.183224,((A0A0E0UF41:0.42209,W8I9Q8:0.470068):0.363998,A0A2N9VPH4:0.358553):0.116383):0.336458):0.119259,((((A0A1W6MSR1:0.614036,A0A3G8M7F4:0.5071):0.159215,A0A6B8KJ86:0.595329):0.074015,A0A6B8LVJ6:0.708508):0.905916,(A0A1W6ZZH0:0.876582,(A0A5C1AXI3:0.822113,(A0A7G6U683:0.422442,H7C6T5:0.318662):0.152907):0.080394):0.066448):0.084466):0.054744,(A0A1B2EJI7:0.591213,A0A4D7B179:0.58686):0.141774):0.114966,(A0A0K2DJ03:0.888658,D7A1T5:0.669942):0.081278):0.124318,((((A0A2R4WH40:0.561296,B0UG11:0.423766):0.149013,B8IBC0:0.37688):0.332171,A0A2U8W4N1:0.699496):0.652328,A0A481PI72:1.645557):0.24727):0.212175,A0A346R4H5:2.106256):0.158078,(((((((A0A0C5XM88:0.453888,A0A126RB34:0.509679):0.223079,F6IML0:0.618907):0.616368,A0A1L3ZU38:1.512987):0.319399,(A0A0S2K8Z9:1.851248,F2I0E5:2.259685):0.445197):0.154904,A0A193LIR0:1.051777):0.150805,(A0A1P8R8P6:0.590135,A0A291P7U2:0.607968):0.55013):0.167714,A0A1B3LVE7:1.474151):0.093907):0.26818,((((((((A0A090IE16:0.777904,A0A0S2JIK1:1.312279):0.246132,D4ZD55:0.966383):0.370293,((A0A0F7LY58:0.70525,A0A127M6N6:0.313504):0.919876,A0A6C0U799:0.971169):0.184119):0.206652,A0A516HC36:1.607487):0.375258,((A0A0U2ZGP0:0.655954,K7ABV8:1.040401):0.350517,E1SUB2:1.398051):0.158905):0.268804,((A0A1A9EV38:0.91053,A0A1B3E6F8:0.614045):0.159705,A0A1P8EYC0:0.538105):0.387362):0.217193,((A0A3S7UBB1:0.609577,A0A4Y6KPS5:0.653282):0.259302,H0Q0N1:0.331844):0.512341):0.420361,((((((((A0A0C4YVG4:0.460349,(A0A0M4KN54:0.53439,(A0A1U9V168:0.307598,Q1LGA1:0.708177):0.125366):0.1158):0.192141,A0A1D9H4H6:0.684729):0.303967,((A0A7H0HI48:0.623987,((A4G459:0.54218,G0A8M7:0.577929):0.260021,Q12FK8:0.491306):0.21991):0.080419,(B1Y7S9:1.364549,C5CR54:0.329648):0.195055):0.226292):0.133114,A0A1W6LA28:0.958449):0.373801,A0A378YMS7:1.632192):0.164849,(A0A1B4C492:0.406815,B2UK57:0.741788):1.162241):0.18043,((A0A0C5WJM1:0.793285,Q6LKB9:0.368928):1.46837,(A0A0K1K5E5:0.877649,(A0A2R4CI79:0.82202,(A0A411X786:0.690085,A0A562Q057:0.479141):0.236875):0.339781):0.445758):0.206312):0.237724,(A0A1D9BB43:1.249309,G2J0S9:0.663486):0.21551):0.115616):0.236435):0.185979,((D7BA67:0.578612,E8PJH1:1.391195):0.176192,F2NMV5:0.531201):0.41846):0.836766,(((((A0A0K2SFT0:1.101192,A0A4P7GT20:1.102942):0.34481,Q1IUK6:1.177913):0.086678,Q1IQ26:1.50262):0.343294,((((((A0A2Z5G7G4:0.441517,C1F0V8:1.533282):0.244764,(A0A6B9YQ75:0.381607,A0A7L5A824:0.487105):0.12338):0.070265,A0A5B9EDP2:0.488565):0.130814,I3ZG82:0.58838):0.052531,E8V6P3:0.816255):0.114309,G8NZY4:0.492796):1.338515):0.183558,Q01UX7:1.443926):0.543661):0.556441,(A0A5Q2RIN7:1.148523,A0A6C7E952:2.246277):2.411467):0.42943):0.183285,(A0A2K8L2M8:2.955504,A0A518DDL8:2.981989):0.119968):0.041599,((((A0A160T8K9:0.816229,E8N117:1.03147):0.304035,I0I1G1:0.568902):0.45106,A0A5J6SYX5:1.115051):0.769931,(A0A1D8IKF7:4.29213,(((A0A3S6Z241:1.350333,G8TS62:0.791341):0.84109,A0A3S6Z4P5:1.806278):0.434824,G8TZ00:1.363094):1.149294):1.008563):0.464169):0.057258,(A0A2Z3JCK4:0.548711,H8H0V5:0.570775):2.607032):0.160651):0.171112,(((((((((((((((((A0A0F0KTY0:0.359943,A0A6G8FTM9:0.479894):0.106101,((A0A126Z355:0.355046,A0A5C1Y9M5:0.411196):0.064964,A0A1X9LJ46:0.504493):0.074146):0.115851,A9WR06:0.448517):0.075507,(A0A142NM93:0.393648,A0A4P8HCV1:0.420705):0.157445):1.3E-5,Q83GL6:1.212813):0.056077,(((A0A1B0ZIL9:0.405508,A0A220UFW2:0.404083):0.530479,(A0A2Z5R3X8:0.374066,(A0A3Q8WTR7:0.517785,A0A5B8AXY5:0.357525):0.140674):0.072899):0.053385,A0A1L2ZLN0:0.461309):0.029253):0.068695,(A0A5P9QDM4:0.342729,(A0A5Q2VUI4:0.632332,A0A6I6A095:0.268487):0.107586):0.226739):0.061165,((A0A345NSD3:0.412125,A0A5P8FN50:0.328838):0.358531,A6WD25:0.446898):0.090217):0.152164,((A0A516Q2I4:0.463121,F5XRY6:0.292509):0.117597,(((A0A5Q2FLH3:0.557936,K7RRR9:0.406977):0.092996,A0A7H4S1U9:0.74274):0.063748,A0A6G7Y8E0:0.532179):0.097705):0.366168):0.070974,((A0A0M5IS88:0.104216,Q82AK5:0.01572):0.064343,Q9X809:0.044484):0.331026):0.022577,(A0A249KGU9:0.363119,A0LTH7:0.575561):0.191774):0.061239,(A0A4P7GPK1:0.282526,A0A7G5M095:0.436329):0.182717):0.039792,A0A5J6UFF1:0.382041):0.160068,D7B287:0.528233):0.108363,((((((A0A0H5CE12:0.473135,((((A0A2X4RK42:0.736386,(Q6NGA0:0.203521,(Q8FNQ9:0.040852,Q9AEL8:0.061987):0.117802):0.058599):0.137093,G0HE96:0.19058):0.546613,F6EFC0:0.303649):0.125063,((R4UKZ4:0.252955,((O69582:0.080319,Q73YM3:0.045921):0.018047,P9WP66:0.072241):0.198551):0.048122,Q5YZ19:0.114474):0.115636):0.139952):0.129057,C8XCX6:0.427669):0.181303,D2SAC7:0.260113):0.083524,A0A7L4YT54:0.565279):0.159994,I0H0V4:0.416751):0.178989,Q2J8C7:0.623089):0.128927):0.577564,C7M194:1.538729):0.581629,A0A5J6T0U4:1.279242):0.436852):0.391549,(((((((((((A0A060LXM2:0.208111,(A0A1D7QWE9:0.637466,Q04442:0.16939):0.120533):0.318182,B1YIW2:0.557602):0.079985,A0A160IKM3:0.512536):0.109527,((((A0A0A8JL14:0.447274,A0A0F7D463:0.569347):0.141483,A0A448FJ66:0.50846):0.087038,(A0A5J6XKG2:0.353564,P24012:0.292728):0.049066):0.118218,Q8ER75:0.494384):0.140443):0.198376,(A0A2I7SPJ2:0.473354,(A0A7D3XZ77:0.530965,A0A7D4BEC2:0.493454):0.255403):0.055831):0.065339,((A0A075QYG1:0.485243,A0A0H0SFB9:0.445761):0.118409,((A0A0D5NKH8:0.284471,A0A3S8RPL8:0.533775):0.296126,A0A0U2M7S0:0.495271):0.123669):0.107616):0.227492,D5WT98:0.877378):0.397584,A0A1U9K521:0.807425):0.883874,Q67ML0:0.683124):0.205006,(((A0A411YKV6:0.919206,A0A5Q2RRS6:0.527192):0.245185,B9KYZ8:1.048248):0.163619,C1A5N8:0.927551):0.262396):0.238836,(A7NPV9:0.57196,A9B5D3:1.309316):0.258681):0.741997):0.142303,(((((((((((A0A076HT87:0.389504,A0A1B1FR93:0.560223):0.070469,((A0A0D3LNG2:0.41309,A0A0E3ZZ25:0.33571):0.036736,(A0A142ERQ3:0.484213,(E4RV09:0.382592,I4AHR5:0.3775):0.073897):0.117922):0.05213):0.228655,A0A6N4SSY1:0.379798):0.260986,((((((((A0A076P081:0.258075,(A0A0B5RTX9:0.327115,(A0A2S0RCR9:0.176207,G2Z2S8:0.220126):0.126861):0.055799):0.054883,((((A0A0D5YTB4:0.317549,A0A5Q0JTN8:0.361916):0.048483,A0A1D7XSF2:0.225727):0.074823,(A0A345GYX5:0.317512,F9YPX4:0.36202):0.07842):0.106154,(A0A2S0HUH1:0.220948,A0A410G3U1:0.249324):0.087392):0.068432):0.040351,L7W923:0.404678):0.122319,A0A0U3IT30:0.338061):0.086425,A0A5B7TQJ9:0.264124):0.21284,A0A1J1EAS3:0.676566):0.195841,G8R294:0.4845):0.205539,F2IJL6:0.813077):0.17321):0.13529,A0A142L2N5:0.447713):0.104717,(((((A0A1A9I9T5:0.578536,A0A5B8UL09:0.334511):0.162785,A0A6I6GP29:0.27134):0.419386,(A0A386HL50:0.428325,A0A5P2G3S4:0.429009):0.088782):0.128883,A0A291QQY1:0.334975):0.225715,(A0A223NSE6:0.280851,A0A4P7DX86:0.509635):0.31444):0.262845):0.248191,(F4KZ22:0.389883,H6L968:0.475981):0.727115):0.613163,(((((A0A0C5JV55:0.399131,A0A1B4HZN4:0.409484):0.125913,(((A0A126RJJ4:0.372631,((A0A1P8R2B3:0.546719,A0A1W6ZME9:0.187463):0.075109,(A0A6B8KG89:0.49174,F2I0E4:0.58637):0.103453):0.178582):0.090351,((A0A1S6HI90:0.375271,A0A516HC44:0.361267):0.13774,Q6LKB8:0.594731):0.100042):0.136059,A0A562PZ77:0.346733):0.053423):0.139432,B1Y7S8:0.351903):0.094051,D7BA66:0.639993):0.759531,(A0A0K2SFU8:0.709396,A0A4P7GTI8:0.623849):0.280215):0.297373):0.348913,(Q01UX6:0.653974,Q1IUK5:0.931768):0.857244):0.146686,A7HEB8:1.619976):0.093803,(A0A2Z4FMU0:1.044401,E1X2U8:1.15945):0.449818):0.397774):0.093414,(((A0A142YCV5:0.436872,(A0A1U7CMC9:0.32788,A0A5B9W237:0.478779):0.115532):0.192042,L0DNK7:0.541417):0.244684,E8R2V8:0.74746):0.732311):0.165907,(((((((A0A142X4R8:0.507505,A0A517Z1U7:0.418536):0.137879,A0A1P8WJ30:0.713923):0.116486,A0A518CHQ7:0.637415):0.085244,A0A517Q223:0.653347):0.11895,(A0A518GT59:0.795123,F0SL11:0.787129):0.134367):0.254398,A0A517ZMI1:0.568717):0.522442,((((A0A517YN26:0.426423,D2R8Q0:0.401715):0.104334,A0A518DYW0:0.60827):0.131782,A0A5K7XKV8:0.592493):0.149238,A0A518C4M4:0.611661):0.632722):0.821457):0.145358,(((((((A0A068NPV5:1.036711,S0ES95:0.841537):0.73517,D1CCH7:0.99823):0.344501,(((((((((A0A0E0T2G3:0.732057,C7LU10:0.388212):0.177863,Q310M5:0.584645):0.096353,(((A0A0M4CVK2:0.764104,((A0A143BA63:0.969296,Q39Z29:0.420211):0.211378,A0A6S6LTQ7:0.621732):0.10349):0.338451,(A0A1L3GS12:0.633325,Q3A1J2:0.71055):0.331196):0.128234,K0NFI9:1.172431):0.115356):0.260944,(((((A0A0S2I4E7:0.340652,E4T0J8:0.869411):0.255256,(A0A1Y1CGW4:0.428165,A0A6C0RI00:0.686094):0.099448):0.22696,A0A1D7TIM2:2.426384):0.130394,(I0AJE8:0.350781,I6ZZX6:0.461158):0.140051):0.332082,A0A410JWL0:0.675463):0.179399):0.170652,((A0A126QRD5:0.46823,A0A2C8FA35:0.457791):0.214153,A0A2Z6AU91:0.583001):0.187075):0.358507,(((((A0A0F7K468:0.984239,(((A0A1H5VD08:0.517681,Q3SHG3:0.276172):0.17216,Q47IX9:0.520545):0.248427,((A0A2U8FVE0:1.591355,A0A5B8NCR4:0.431144):0.327374,G8QIC4:0.371705):0.106725):0.438892):0.087785,(A0A5C1EAF7:0.327253,(C4ZKM3:0.699296,Q5NYX3:0.371013):0.305442):0.194241):0.237378,S6A9V2:0.838714):0.697772,(A0A3S9QBS2:0.92669,A0A4P6P9F4:0.830107):0.19836):0.294424,(A0A2S0VN30:0.687965,(A0A346S093:0.819814,Q12MR6:0.8331):0.327452):0.323711):2.124619):0.413843,(((((A0A0G2ZIZ5:1.050588,((A0A0H4WTK4:0.442493,A0A250JXK6:0.447872):0.406674,H8MY41:0.737066):0.517501):0.352259,(((A0A0K1EMU3:0.379332,D0LN56:1.129527):0.179475,((A0A1L6L260:0.406705,A0A1L6L3L2:0.917686):0.114653,S4XHG9:0.754039):0.124676):0.18431,(A0A0K1PAW3:1.290012,A0A0K1PVF1:0.867149):0.843533):0.221863):0.211998,(A7H8L5:0.650454,B4UEE2:0.187137):0.504135):0.325151,(A0A250JHS6:0.366114,Q1CZF0:0.452003):0.532721):0.192654,I4B3Z2:1.677096):0.177579):0.139752,(A0A0F6YI89:0.749811,A0A4P2VMB7:1.33478):0.244829):0.049017,((((A0A0K1PH12:0.91311,(A0A345UP11:0.788559,H1XPM7:0.729865):0.168815):0.230693,((((((((A0A142WV18:0.212041,A0A517ZFG6:0.291108):0.362093,((A0A286RHS6:0.502196,A0A518AF87:0.544862):0.185468,F0SPD8:0.761561):0.119984):0.09324,A0A518GJC3:0.667001):0.163258,((A0A518AGY7:0.571709,A0A518DJK7:0.843938):0.283057,A0A5B9P1S9:0.898219):0.091829):0.095329,(((A0A142Y465:0.472133,A0A518G124:0.55263):0.142503,(A0A5B9R309:0.38364,Q7UI89:0.31176):0.156919):0.25834,A0A518CNJ6:0.57337):0.202545):0.209595,A0A518CBY3:0.652727):0.162763,(D0LJB1:0.63839,Q2IK65:0.905649):0.242407):0.100259,(A0A517YXV5:0.787909,I0IIL7:0.774869):0.373179):0.250056):0.069284,(((A0A2M9XNS8:0.410137,B0SMN6:0.705596):0.205648,(A0A3T0RNH7:0.42538,W5WV26:0.43262):0.334511):0.422893,S4XQI2:0.696237):0.200894):0.105373,(A0A1V0DET6:0.445325,D5HB33:0.644998):0.427174):0.16406):0.134457):0.083491,((((((((A0A089Q351:0.330236,A0A2R4WJ17:0.407012):1.592564,A9WF40:0.813008):0.13149,A0A143PFD1:0.91664):0.167098,((A0A142X115:0.619232,A0A5K7XNT6:0.867488):0.540994,((((A0A142YNX3:0.550805,A0A1U7CZE2:0.297134):0.344054,A0A5B9WH44:0.564771):0.365972,L0DEW6:0.766983):0.257112,((A0A4P7C0D2:0.352586,D8K591:0.715963):0.380031,A0A5B8STC5:1.460671):0.223412):0.103075):0.100262):0.084895,((((((((A0A0D5LSU2:0.929984,(A0A248WE90:0.921773,I3TKN1:0.732077):0.160207):0.089089,(A0A248K0A3:0.75695,A0A2Z5YX83:1.038835):0.182107):0.233263,C6B8H6:1.337978):0.236388,A0A2Z3IBT3:0.73648):0.346877,(A0A0P0EX58:1.071971,(A0A2U9NBH7:0.716352,A0A3M3EEI5:1.142192):0.504619):0.119721):0.371506,(((A0A1B2R3A5:0.800487,Q46SU6:1.105493):0.317026,A0A5B8N5Q9:0.807647):0.314211,((A0A1W6XA14:0.368188,F7Y6D4:0.532187):0.603756,A0A2K9MHT0:1.151178):0.438035):0.128157):0.130311,(A0A0S2EMU2:0.745895,((((A0A160U8F3:0.517439,(B0UF70:0.461558,Q1QG46:0.714887):0.095308):0.120883,((A0A1W6RH11:0.37298,A0A6B9FI99:0.495371):0.364911,A0A2U8WTM4:0.367723):0.117504):0.157915,A0A1W6N0C5:1.204502):0.255385,A0A1L7AJ07:0.889322):0.134265):0.567359):0.191106,((A0A347WF66:0.510335,A9HP34:0.511791):0.637939,(A0A6B8M3W0:0.720615,J7Q9Q2:0.65359):0.662731):0.595501):0.317341):0.112845,((((A0A2Z5FVU7:0.28577,(E8X4X5:0.557283,I3ZBM4:0.303543):0.159625):0.403954,Q1IMA5:0.877423):0.227624,Q02BQ7:0.672975):0.232088,A0A518E1Y2:0.658357):0.209997):0.079823,(((A0A142XCQ5:0.208767,A0A2Z3HCJ1:0.225787):0.378222,A0A517Y0P1:0.559969):0.598901,A0A5C1AC41:1.561983):0.460873):0.173268,G2LKE8:1.262732):0.061583):0.213245,(A0A0B5BIU8:0.557213,A5GCR6:0.757075):0.727183):0.335061,((A0A0C1V319:0.664017,A0A143PUJ4:0.385662):1.170736,D5MEP5:1.602507):0.197614):0.050327,A0A6G6KET2:2.742994):0.146124):0.962802):0.249787,('TLZ85697.1':0.082204,((('TMA04846.1':0.011735,'TLZ85535.1':0.024187):0.072167,('TLZ85720.1':0.011452,('TLZ68528.1':0.020739,'TLZ94871.1':0.026525):0.007186):0.066584):0.01219,('TLZ95996.1':0.075859,'TLZ74287.1':0.069801):0.01659):0.087259):0.242893):0.239502,'HIQ29260.1':0.201934);
	tree CoxL = [&R] (Benthortus_lauensis_T2-175_k151_16096_2:0.224038,(((((((((Benthortus_lauensis_T2-175_k151_702004_14:0.239259,((('KON29970.1':0.178053,(('TET71398.1':0.112729,(('MBC8224600.1':0.036972,'MQY82597.1':0.04609):0.086902,'MBL7167982.1':0.057387):0.154456):0.0499,(('OGD54531.1':0.19245,('MBD3206864.1':0.137192,'MBD3171884.1':0.252939):0.044607):0.070662,(('TFH19372.1':0.078355,'MBT5642888.1':0.138868):0.132589,('OGD58054.1':0.169392,'MBN1682492.1':0.325666):0.095871):0.140491):0.055622):0.155021):0.069985,'MBS7620269.1':0.244585):0.046361,'MBS7652990.1':0.220323):0.060129):0.05056,(((((((('Geocrenenecus_dongiae_BF2.bins.100.201808_NODE_107_length_100898_cov_2.656429_94':0.001652,(('Geocrenenecus_dongiae_JZ-1.bins.64.201705_NODE_3_length_177709_cov_14.0621_15':0.00165,(('Geocrenenecus_dongiae_JZ-1.bins.86.201803_NODE_194_length_76888_cov_25.611756_8':0.0,Geocrenenecus_dongiae_JZ_bin_15_Ga0180308_102_155:0.0):2.0E-6,'Geocrenenecus_dongiae_JZ-2.bins.15.201601_NODE_2_length_172518_cov_34.1792_155':2.0E-6):2.0E-6):3.58E-4,'Geocrenenecus_dongiae_SRBZ-1.bins.49.201901_NODE_10761_length_3481_cov_3.220036_1':2.0E-6):0.001294):2.0E-6,('Geocrenenecus_dongiae_Jinze_2011_Jz_20110110S_sed_contig04370_coverage_15.9569892473118_3':2.0E-6,'Geocrenenecus_dongiae_JZ-1.bins.115.201907_NODE_5076_length_9349_cov_2.602798_10':2.0E-6):2.0E-6):2.0E-6,'Geocrenenecus_dongiae_GMQP.bins.30.201808_NODE_62_length_113978_cov_1.934300_13':0.003308):3.58E-4,'Geocrenenecus_dongiae_SRBZ-1.bins.49.201901_NODE_18181_length_2373_cov_4.123776_1':2.0E-6):0.001294,'Geocrenenecus_dongiae_JZ-1.bins.45.201709_NODE_188_length_80693_cov_23.999255_65':2.0E-6):2.0E-6,('Geocrenenecus_dongiae_SRBZ-2.bins.180.201901_NODE_25716_length_7073_cov_0.901382_4':3.0E-6,'Geocrenenecus_dongiae_SZTDM-1b.bins.22.201709_NODE_266_length_28545_cov_1.749138_25':0.001651):0.001651):0.001813,'Geocrenenecus_dongiae_SZTDM-1c.bins.20.201709_NODE_17130_length_4315_cov_1.080707_1':2.0E-6):0.157195,(((('Geocrenenecus_huangii_DRTY-6.bins.60.201803_NODE_9127_length_7928_cov_3.963979_1':2.0E-6,'Geocrenenecus_huangii_DRTY-6.bins.93.201709_NODE_11519_length_6393_cov_6.106288_7':2.0E-6):2.0E-6,(('Geocrenenecus_huangii_DRTY-6.bins.62.201808_NODE_5201_length_10829_cov_16.007288_9':2.0E-6,'Geocrenenecus_huangii_DRTY-6.bins.90.201907_NODE_7678_length_8080_cov_14.037847_6':2.0E-6):2.0E-6,'Geocrenenecus_huangii_DRTY-6.bins.68.201901_NODE_17322_length_3777_cov_11.544384_3':2.0E-6):0.001658):2.0E-6,('Geocrenenecus_huangii_DRTY-7.bins.33.201803_NODE_12270_length_4754_cov_3.855846_6':2.0E-6,((((('Geocrenenecus_huangii_JZ-1.bins.116.201803_NODE_154_length_86009_cov_26.269195_5':0.0,'Geocrenenecus_huangii_ZZQ.bins.13.201803_NODE_29_length_240564_cov_22.133769_155':0.0):0.0,'Geocrenenecus_huangii_JZ-1.bins.42.201705_NODE_3_length_256877_cov_27.6226_169':0.0):0.0,'Geocrenenecus_huangii_JZ-1.bins.42.201709_NODE_170_length_85603_cov_20.043544_5':0.0):0.0,'Geocrenenecus_huangii_JZ-1.bins.80.201907_NODE_3430_length_12154_cov_2.622516_2':0.0):2.0E-6,'Geocrenenecus_huangii_JZ-1.bins.12.201901_NODE_7446_length_8654_cov_11.833236_5':2.0E-6):0.003317):2.0E-6):0.091187,(((((('Geocrenenecus_arthurdayi_GC-01.bin.10_NODE_6972_length_4366_cov_88.886569_2':0.0,'Geocrenenecus_arthurdayi_GC-11.bin.8_NODE_4465_length_4832_cov_75.929663_4':0.0):0.0,'Geocrenenecus_arthurdayi_GC-10.bin.45_NODE_7321_length_4963_cov_89.009984_2':0.0):2.0E-6,'Geocrenenecus_arthurdayi_GC-07.bin.31_NODE_153_length_61347_cov_23.239265_56':2.0E-6):0.001653,'Geocrenenecus_arthurdayi_GC-06.bin.5_NODE_4502_length_5357_cov_6.098642_3':2.0E-6):2.0E-6,'Geocrenenecus_arthurdayi_LGB-05.bin.6_NODE_3496_length_7645_cov_89.872859_6':0.001648):0.05754,'HGB90715.1':0.07097):0.035164):0.06017):0.190273):0.057092,('RLG76749.1':0.106596,'HDJ83648.1':0.122587):0.226682):0.158793,'HFM54094.1':0.431922):0.926335,((((((((((((((((Benthortus_lauensis_T2-175_k151_46178_2:0.431707,'HIQ29727.1':0.293652):0.217035,'GBC69702.1':0.354386):0.101706,(('Geocrenenecus_dongiae_JZ-1.bins.49.201705_NODE_8_length_73750_cov_3.51188_49':2.0E-6,'HGM37566.1':2.0E-6):0.248335,'OQY90490.1':0.949517):0.236959):0.103327,('HHK69114.1':0.217938,'HHM44040.1':0.300951):0.087757):0.169866,'HHR40621.1':0.268092):0.063842,('HGL41642.1':0.009415,'BAJ48272.1':0.025374):0.169362):3.391121,(A0A1W6JYQ7:0.510359,(A0A510DY62:0.569936,A0A650CWK4:0.466076):0.295686):0.67782):0.384666,(('BA000048.1_403':2.0E-6,E6P8H9:2.0E-6):0.893922,'BEHD01000004.1_44':0.56212):0.521967):0.119488,'BEHD01000011.1_45':0.985441):0.133811,((((('Geocrenenecus_dongiae_JZ-1.bins.49.201705_NODE_6_length_123641_cov_3.96816_107':2.0E-6,'HGM36742.1':0.001821):0.331711,(((((((('BA000048.1_605':2.0E-6,E6N5R1:2.0E-6):0.003488,'BAJ49353.1':2.0E-6):0.020924,'HGL41418.1':0.018519):0.086955,'HHR41019.1':0.080303):0.046911,'HHM44424.1':0.101315):0.029341,'HHK68804.1':0.103002):0.108616,('BEHD01000013.1_30':2.0E-6,'GBC69709.1':2.0E-6):0.17144):0.106224,'HIQ30121.1':0.256026):0.076292):0.195989,('WP_174448598.1':0.11106,'HED49677.1':0.061317):0.52779):0.085226,(('TLY00495.1':0.042145,'TLY15772.1':0.021021):0.518596,'HFZ92636.1':0.527804):0.16044):0.07994,'BBD72029.1':0.895098):0.213836):0.111476,(((((((((((((((((('Geocrenenecus_dongiae_JZ-1.bins.49.201705_NODE_4_length_146439_cov_3.7837_32':2.0E-6,'HGM37472.1':2.0E-6):0.28144,((('WP_069284339.1':0.034712,(('WP_168367227.1':0.094367,('WP_009990994.1':0.022772,'WP_153425131.1':0.021527):0.015732):0.015048,('WP_012715912.1':0.010155,'APX53005.1':0.013851):0.036945):0.012248):0.045788,'WP_048100679.1':0.083331):0.144975,'PSN90464.1':0.188314):0.073443):0.09001,((((('HDY04213.1':0.103093,('MBI3998470.1':0.063095,'MBI2247105.1':0.078365):0.065439):0.038443,'MBI2153517.1':0.103137):0.055764,('RMH75412.1':0.123689,F4L785:0.289838):0.034035):0.030431,'HBY95489.1':0.183513):0.062432,D1C8P7:0.289702):0.065794):0.121161,(((A0A0F7PKK4:0.078294,P19919:0.103396):0.232832,A0A6H0IY00:0.24174):0.201458,(A0A5J6YNL6:0.386503,D3PRQ7:0.170477):0.201984):0.060441):0.115303,(A1SD90:0.521395,D0LFU3:0.279857):0.172089):0.050616,((A0A387BJH5:0.280416,R4M3M8:0.239866):0.083984,(A0A6F8XTP4:0.489432,F4D028:0.354371):0.041445):0.235602):0.057923,A0A1H5ZLA2:0.428162):0.544327,((A0A2K8PM80:0.552331,K9U1N8:0.429177):0.501569,A5UQ70:0.421718):0.115698):0.074428,(((((((((((((((A0A068STM5:0.650804,A0A127F6R9:0.698217):0.202964,A5FYT5:1.25079):0.282181,(A0A127EQL6:0.539073,A0A1W6ZNA9:0.523391):0.468315):0.164463,((((A0A0S3PW89:0.492159,(A0A127F0D5:0.40222,A0A1W6ZY57:0.297347):0.096922):0.057274,Q6N7R2:0.500594):0.060832,(A0A1L7AG08:0.439755,A5G0M7:0.400745):0.078836):0.057904,((A0A126P170:0.383773,A0A7L5Y163:0.582422):0.11122,A0A2R4WHM8:0.42953):0.052946):0.327856):0.101018,((((((A0A068SXB7:0.694938,A0A127EXP6:0.517287):0.075194,A0A1L6I1R6:0.465515):0.084768,A0A127F5W0:0.465312):0.130683,(A0A127EN38:0.33995,G9AJG2:0.383971):0.331966):0.126236,((A0A0P0RRQ4:0.33257,A0A3G8GTZ1:0.453207):0.31698,(A0A127EXQ7:0.540247,A0A1W7A121:0.536265):0.136253):0.296475):0.321199,((((A0A0B5E084:0.401608,A0A0B5E0M4:0.464055):0.408834,((A0A0S3PWU8:0.333748,A0A127ERG8:0.281482):0.344735,A0A127F4C0:0.560452):0.095817):0.118875,(A0A1W6ZTZ2:0.729938,(A0A346R7M1:0.598717,((A8LSG8:0.893061,C3KNL1:0.614786):0.126579,F2IYN1:0.870746):0.106741):0.098068):0.202571):0.054474,Q11AJ5:1.190075):0.1024):0.064017):0.075428,((A0A192IR52:0.781911,(A0A1B1UIE8:0.562663,A0A1B3NHP3:0.559854):0.316764):0.110342,U5WWE7:1.20953):0.067493):0.047451,((((((A0A0C6G043:0.487597,(((A0A0K2D8G5:0.329618,A0A126NUE7:0.397974):0.107828,(((A0A0S3PUY0:0.456507,(A0A1W6ZTV4:0.366962,B3QJ37:0.483601):0.073532):0.158333,A8I556:0.595031):0.083774,A0A4D7AQ68:0.511734):0.060919):0.082629,A0A5C1WQM8:0.431203):0.06601):0.0832,(((A0A0F7PPU9:0.355663,A0A3Q8XS68:0.273607):0.167465,(A0A2S0XPA8:0.310646,A0A6N1VC71:0.364333):0.078368):0.173235,(A0A2C9D7G4:0.439269,((A0A346R449:0.296282,F2J394:0.28715):0.101004,G8PT02:0.442342):0.076544):0.138332):0.115077):0.27593,(A0A192IE59:0.830602,A0A6P1YQG4:0.797198):0.106052):0.063263,((A0A0U5MFJ0:0.660698,A0A193LH42:0.880812):0.115979,(A0A2K9NEZ9:0.598165,D3NUU1:0.471611):0.196632):0.064644):0.053628,((((((((A0A0D6B187:0.393558,(A0A0P0A712:0.493755,(A0A291LXN2:0.311055,A0A5B8BTD3:0.492111):0.094512):0.028287):0.0475,(A0A0H4KW34:0.292368,A0A222E9D3:0.300004):0.057204):0.029029,((A0A0T5P4F2:0.327158,A0A345QKD3:0.640055):0.112402,((((A0A1B1A9Q1:0.291757,A0A346SMC6:0.339043):0.076958,A0A1J0WIY8:0.285918):0.065678,((A0A316G9R6:0.529299,(A0A5P8YYN7:0.379777,A0A5P9JAU7:0.404936):0.100221):0.051995,A0A5B9ERF5:0.413602):0.047927):0.018682,A8LPW9:0.407564):0.029369):0.037787):0.081484,(A0A4P7JBY2:0.280478,Q28LN5:0.326759):0.160284):0.045712,(A0A2K8K5D2:0.560256,(A0A2S0UKJ8:0.247058,A0A3S8UA50:0.499226):0.204838):0.103781):0.216627,((A0A5B8FXP4:0.30346,A0A6G7VK88:0.322281):0.133505,A0A7L5BTH9:0.40328):0.087164):0.458931,(A0A192III1:0.629269,((A0A1L7AFK9:0.350595,A5FZY7:0.393411):0.110038,A0A516GX28:0.432558):0.194383):0.062149):0.064994,((((A0A0P0MEK0:0.435233,(A0A167GY46:0.256117,F5Y392:0.315816):0.062163):0.072196,A0A5B8S0Y7:0.370016):0.40415,Q89E16:0.673257):0.355234,(D5BNS1:1.116953,I3TIA2:0.617707):0.06161):0.104924):0.056818):0.076365,((A0A192IMA0:1.085986,((A0A5B8FH60:0.395635,A0A7L5C237:0.644418):0.13001,A0A6G7VGX1:0.707053):0.34318):0.143003,((A0A2Z4UIY2:0.284245,A7HWN3:0.333255):0.430989,A0A7G5IEK1:0.814131):0.124811):0.079027):0.06222):0.066168,A0A7H1N5X3:0.8865):0.059828,(A0A127F0D9:0.732546,A0A515DAC7:0.902455):0.209242):0.126016,(A0A5J6MN17:0.414808,I3TMK5:0.548844):0.258724):0.048346,(A0A127F0H1:0.882106,A0A127F6P3:0.661637):0.163526):0.123424,((((A0A0M4LBY4:0.244221,A0A2P1V818:0.338525):0.173663,((((A0A1C7DAA8:0.23499,A0A3B7E411:0.3991):0.401956,J9YVX3:0.559362):0.110669,((A0A1D7U6W1:0.288357,W6RGP3:0.387444):0.064882,A0A2Z4UHZ9:0.298207):0.081008):0.074375,A0A516H4Q5:0.351902):0.06585):0.05886,(((A0A160UED3:0.477922,A5FUM3:0.264325):0.08729,(((A0A6G6FP80:0.507882,A0A6G6FPQ7:0.512906):0.229808,D0LKQ3:0.31816):0.069982,Q2RVS8:0.318426):0.059432):0.041486,(B6ISQ8:0.247315,I3TJS6:0.311612):0.088782):0.038561):0.03631,(A0A192IGT6:0.284902,(A0A5P9JBK8:0.244998,(A3PJW7:0.22896,M9RHU6:0.305479):0.143032):0.157525):0.113039):0.045368):0.142364,(A0A1V0DDQ4:0.240771,I0KFJ2:0.414778):0.134604):0.134924,(((A0A0A7KJK6:0.335267,A0A2Z3JAE1:0.275643):0.080147,D3PS55:0.264252):0.176299,W0RH18:0.470664):0.074923):0.086123,(((((A0A2I8VJG2:0.583841,G0LH74:1.008321):0.195251,W0K342:0.586999):0.096889,(A0A2I8VLJ6:0.617877,((A0A7D5BZU7:0.435261,A0A7D5P771:0.336354):0.137318,W0JZ71:0.4068):0.290919):0.10912):0.067162,(A0A345EAF3:0.428744,W0K2B1:0.392541):0.055331):0.063062,(A0A4V1FYS1:0.414618,W0K5E7:0.422805):0.08125):0.288186):0.114168):0.043258,(((((((('Geocrenenecus_dongiae_JZ-1.bins.49.201705_NODE_9_length_70072_cov_3.47134_54':0.001737,'HHM36816.1':2.0E-6):0.185458,(('BEHE01000016.1_12':2.0E-6,'GBC71752.1':2.0E-6):0.065736,'HHM93625.1':0.068359):0.135245):0.112374,(((('BA000048.1_1852':2.0E-6,'BAE03273.1':2.0E-6):0.020073,'HGL40717.1':0.025415):0.168425,'HHK68100.1':0.231343):0.112362,('BEHD01000011.1_19':2.0E-6,'GBC69562.1':2.0E-6):0.285872):0.069802):0.138434,('HIQ30313.1':0.211338,'HHP26941.1':0.251583):0.074782):0.040995,(('PSN95254.1':0.021958,'PSO09031.1':0.035325):0.296891,'PSN83365.1':0.339162):0.076362):0.072588,('WP_022542126.1':0.014704,('WP_131160447.1':0.005276,Q9Y9S2:0.003473):0.024242):0.415308):0.106761,D1C3L7:0.363277):0.067232,((('MBT9258637.1':0.227557,(A0A1U9K801:0.207237,(A0A345PK07:0.336955,A0A3T0I0J7:0.355278):0.183307):0.1251):0.056661,(A0A3S6Z7L4:0.324976,G8TVW9:0.295869):0.152298):0.049143,A0A0K2SIN3:0.280484):0.176572):0.076382):0.044593,D3DGA0:0.753619):0.066591,(((A0A160FT20:0.494499,A0A2U3PV04:0.561655):0.193773,A0A7D4BTI3:0.869718):0.137931,(A5EF34:0.856044,I4CEJ9:0.773232):0.114164):0.173872):0.090402,(((('BAL55029.1':0.01296,'GBC78168.1':0.031276):0.298476,Q025V3:0.536272):0.148087,(A0A143PSW7:0.673405,A0A4P6JRN2:0.597671):0.152957):0.0754,(((A0A023X1X4:0.322224,(A0A023X6D0:0.186615,A0A6G8QE97:0.314688):0.103148):0.17587,(((((((A0A0K2RI22:0.33157,(A0A1B1N8G7:0.194802,A0A4P6MYH2:0.314298):0.078879):0.044442,A0A0M3UA47:0.377085):0.049232,A0A223RNA1:0.302594):0.059065,(A0A7L4YMV3:0.393949,I4F528:0.264255):0.071863):0.109871,D2BCX6:0.320303):0.069821,((A0A2S1YU71:0.30514,A0A411YKN3:0.281853):0.080467,(A0A346XXX4:0.285495,C8XIH1:0.40169):0.059346):0.052311):0.204138,((A0A5Q2RGI5:0.314575,C7M0I3:0.269466):0.107448,A0A6C7EF33:0.414778):0.227562):0.062699):0.247132,A0A4P7GT94:0.49027):0.122908):0.053602):0.079739,(((((((((((A0A0K2DIW5:0.287192,A0A1W6ZZ33:0.536196):0.148732,A0A4D7BNA7:0.678156):0.067011,(A0A5B8G1V0:0.506626,F2IW07:0.50287):0.202082):0.105567,((A0A0U3EG21:0.851019,(A0A1P8JR19:0.313337,A0A6P1IZC7:0.343002):0.289568):0.242886,(Q28SE3:0.600418,Q5LPG7:0.392334):0.386878):0.123846):0.426421,D3F4N1:0.994811):0.194143,B9L3H3:0.91933):0.09575,A0A4P6K1W6:0.866859):0.043353,((((((((A0A0P0S8W7:0.356958,A0A222VWH0:0.427582):0.091718,((A0A1B1N9R1:0.511402,A0A4P7GGR9:0.333376):0.114123,A0A6G6WD25:0.395937):0.11769):0.098758,A0A7L4YHS6:0.700211):0.107984,A0A6C7E301:0.663216):0.172248,(((((A0A0P0SDF6:0.365431,I4F486:0.362256):0.112154,A0A7L4YN67:0.491584):0.096833,(A0A4P7C772:0.403481,A4F8W5:0.43288):0.161534):0.101821,((A0A5Q2RIZ4:0.582129,A0A5Q2RRE4:0.324901):0.206643,A0A6C7EA79:0.64768):0.051268):0.144804,C7M0J9:0.788515):0.065686):0.068371,A0A411YHH7:0.784818):0.160533,((A0A5P9YX63:0.572836,D7CFF6:0.558331):0.344878,A0A6F8Z0U8:1.01016):0.270131):0.123227,(A0A7G5LUU9:0.450539,F4CSJ0:0.34788):0.493813):0.121554):0.047358,D7BBR4:0.751633):0.075075,(B9L1F6:0.601348,D1C3M5:0.416663):0.380326):0.069526,(((A7NLD9:0.309398,A9WF02:0.310353):0.171461,D1CB89:0.336369):0.176777,(B9L1U8:0.446254,(D1C6T6:0.283207,D1C6T7:0.270555):0.121322):0.133499):0.29068):0.076373):0.151674,(((('Geocrenenecus_dongiae_JZ-1.bins.49.201705_NODE_15_length_32551_cov_4.1795_25':2.0E-6,'HGM37646.1':2.0E-6):0.699244,(((('BEHE01000010.1_57':2.0E-6,'GBC71363.1':2.0E-6):0.131586,'HHM93689.1':0.145508):0.056324,'HHN53998.1':0.175578):0.115817,'HHP27432.1':0.191193):0.361864):0.146043,(('BEHD01000002.1_106':2.0E-6,'GBC68621.1':2.0E-6):0.548387,'HHK69112.1':0.500587):0.302826):0.018458,((((('BA000048.1_1139':2.0E-6,E6N758:2.0E-6):0.008778,'HGL41320.1':0.057758):0.001793,'BAJ49550.1':2.0E-6):0.276928,'HIQ30525.1':0.287408):0.184373,('BEHD01000008.1_15':2.0E-6,'GBC69289.1':2.0E-6):0.604842):0.076738):0.235478):0.081798,((((('Geocrenenecus_dongiae_JZ-1.bins.49.201705_NODE_5_length_130183_cov_3.79904_19':2.0E-6,'HGM37143.1':2.0E-6):0.294169,'HHK68754.1':0.386132):0.469521,'BEHD01000015.1_33':0.785566):0.196163,((((A0A1V0N335:0.715686,A0A1V0N3F6:0.539829):0.15515,Q6KZZ6:0.359035):0.430867,A0A4V0P1L8:1.278592):0.386678,((((A0A2U9II50:0.517467,(((A0A2U9ILL5:0.288055,M1J1U3:0.415483):0.089877,A0A6N0NV80:0.466498):0.170081,A0A5Q0SII3:0.550642):0.074412):0.067335,(A0A650CPT6:0.379452,M1J020:0.429714):0.189904):0.06191,(F0QYS5:0.633695,H6Q908:0.803986):0.110011):0.142015,A0A348B6J8:0.758565):0.478626):0.154822):0.372438,((((((A0A0E3GWA7:0.310062,(A0A2U9IE24:0.312386,(A0A4D8S5B1:0.29515,A0A510DY17:0.467693):0.129996):0.121651):0.065859,A0A650CJI9:0.364991):0.088228,A0A348B3N1:0.477837):0.277829,(A0A1C8ZSU1:0.396122,A0A348B4S6:0.57108):0.494398):0.180279,((A0A2U9IBW9:0.318866,(A0A2U9IRV0:0.377851,A0A510E6V7:0.362121):0.067915):0.050381,((A0A348B1Z2:0.531015,E1QND5:0.353706):0.120667,A0A650CJW3:0.286579):0.047021):0.573743):0.181323,(A3MUJ6:0.415736,(F2L5F1:0.135934,G4RN58:0.529385):0.376033):0.472528):0.201284):0.239713):0.108871,('BEHD01000002.1_121':0.815112,'BEHD01000004.1_30':0.873736):0.18743):0.069975,((((((A0A0E3M9P9:0.416762,A0A348B4J1:0.510064):0.115978,F4G0T4:0.337207):0.71881,A0A348B1U8:1.126703):0.107844,A0A4V0P1N6:1.046719):0.070782,((((A0A1C8ZTG0:0.419741,F0QXE6:0.371706):0.193075,((A0A2U9IHG5:0.315814,A0A650CTV6:0.273682):0.091096,A0A650CR90:0.403125):0.080478):0.034958,(A0A2U9ISU9:0.323655,A0A348B4V3:0.678893):0.089426):1.17458,F4CY80:1.073857):0.221768):0.137987,A0A0U2UCK5:1.072264):0.065127):0.028488):0.058563,(((((((((A0A059W292:0.255767,(A0A5P9PS74:0.309402,A0A650GEQ5:0.385955):0.056472):0.19225,A4FGW5:0.329446):0.198515,(A0A0N9ID26:0.337544,A0A7L4YKW6:0.519486):0.225713):0.127501,Q1AUV6:0.523549):0.21001,((A0A1W6ZYM2:0.260087,A0A7G6TV58:0.329117):0.290591,A0A6F8YRD9:0.57531):0.349997):0.190418,(((((((((A0A0M5KPF9:0.316606,A0A347WBL7:0.363717):0.083361,((A0A291M4N7:0.271983,A0A2C9D9I3:0.33334):0.123667,A6SW17:0.581319):0.06886):0.077361,((A0A127EUU4:0.611967,B0UCX3:0.295528):0.066997,A0A6G8I4V2:0.392154):0.044644):0.087013,(A0A2U9SHR0:0.338326,A0A6P1YTG7:0.440038):0.058716):0.158012,(((A0A144HSM7:0.750324,A0A2K8YQN6:0.313829):0.121648,M9REM9:0.496252):0.130543,(((A0A1W6ZCL8:0.219436,(A0A2P1VI98:0.370211,A0A3G2HXL2:0.343598):0.095272):0.057915,Q2L1T1:0.374988):0.101835,R4WSF5:0.352444):0.212489):0.080226):0.124234,A0A3G8GTV5:0.800867):0.157373,(A0A127ER63:0.648367,A0A3G8GQB7:0.510144):0.186976):0.149554,(A0A193GF73:0.373033,A0A3G8GJP6:0.348683):0.743186):0.267466,(A0A142M155:0.612342,A0A5Q2W389:0.774812):0.349624):0.13187):0.125592,F4CNM1:0.925264):0.143476,(((((((A0A0E3ZN87:0.640518,A0A410US80:0.300249):0.131617,(A0A2K8YD44:0.443949,A0A5C1AYV1:0.382459):0.067874):0.06013,A0A0S3Q004:0.352834):0.159914,A0A6G6FLZ5:0.520537):0.422029,(((((((A0A0F2KWV3:0.385508,A0A1B3M1I8:0.338049):0.134896,A0A2R4WFK0:0.272532):0.066883,A0A127F1X1:0.386684):0.060689,(A0A2S0NCS8:0.359309,A0A346R5K5:0.446505):0.089206):0.05804,A5G0J0:0.487974):0.069221,(((A0A0K2DCK7:0.22902,A0A0X1SL20:0.32794):0.087469,A0A126V1L6:0.420407):0.133352,A0A5E4NZP6:0.415004):0.091483):0.112368,((A0A127ESE8:0.713909,((A0A127ETV7:0.351333,A0A1W6ZYH2:0.27629):0.252008,(A0A5B8G1X7:0.58852,A0A7G6AS55:0.526859):0.106935):0.291874):0.113968,A0A1P8UW36:0.871521):0.066307):0.714438):0.10731,((A0A1I9YR27:1.254524,((((A0A291N3Y6:0.298093,A0A346MYZ4:0.377184):0.111799,A0A6G6Y430:0.366582):0.700867,(A0A2X4WWQ6:0.346864,(A0A5J6U3K8:0.384996,(A8LEE7:0.337157,(E3JC64:0.353848,I4BPP0:0.400816):0.077227):0.073895):0.08195):0.381077):0.247111,(A0A4V1A074:1.154618,((A8LEK4:0.559013,L0J2P1:0.789556):0.084746,F4CZ58:0.759106):0.070919):0.277719):0.162511):0.083634,(A0A2K8N9N0:0.447442,G8TWP0:0.449341):0.501058):0.090863):0.042563,(A0A126RPC2:1.071462,(B9L4R1:0.29211,D1C8T1:0.273742):0.329413):0.257306):0.053542):0.085342,(((((((A0A075UMY8:0.402643,A0A076MTU6:0.275359):0.147861,F4CTR1:0.449818):0.089209,D3F4R1:0.362702):0.45255,A0A7D6E8V6:1.043338):0.20162,((A0A1V0ACL2:0.315785,D2ASH6:0.2997):0.702953,(A0A5J6N445:0.232142,(A0A6G8I4W2:0.385356,K0HW49:0.288678):0.095818):0.888129):0.130277):0.096378,A0A6H1QZC4:1.038271):0.074082,((((((A0A076MZW4:0.707396,A0A248TN10:0.659013):0.207701,Q2IVG6:0.865354):0.064347,((A0A0D5NE19:0.473505,A0A0D5NR60:0.610998):0.376156,A0A0K0XC89:1.193496):0.178699):0.095802,A0A5J6U7V2:1.005039):0.067323,(((((A0A089HLG1:0.630166,A0A4P6JR21:0.531393):0.372173,A0A192IHW1:0.885111):0.118752,(((((((A0A0A1DVI2:0.348245,A0A1W6ZZB4:0.266937):0.131886,A0A1B1KWC5:0.699193):0.340123,(((((A0A1B2U9T9:0.405231,(A0A4P6Q4T3:0.319273,C7QEA2:0.338725):0.06273):0.036055,(A0A7L4YHP0:0.332773,H6RKB9:0.28127):0.134963):0.05213,E6SDZ1:0.234063):0.031952,(A0A345NPA0:0.302338,A0A6G8KSZ2:0.298549):0.176754):0.070766,A1SGS0:0.300496):0.377354):0.093887,(A0A4P6K3M7:0.45668,B9KYN2:0.458367):0.109372):0.075834,E6SGD9:0.412403):0.054918,A0A6H1RAR1:1.041338):0.03773,(E6N5K4:0.601199,E8N1K0:0.825449):0.106319):0.11341):0.054166,F4CPZ8:0.893607):0.081028,((((((((A0A0C6P531:0.230047,Q2KW69:0.362902):0.409092,(A0A193GLD8:0.267622,A0A3G8GF64:0.435068):0.260651):0.099289,(A0A127F5Y9:0.526292,A0A2C9D136:0.446973):0.14889):0.089318,A0A127F713:0.61515):0.120723,(A0A127F149:0.465963,A0A1B2R8Z4:0.48356):0.302113):0.070771,(A0A140GW38:0.45232,F8J6T8:0.503985):0.301063):0.162381,((A0A127EQ48:0.498918,A0A5J6MFA8:0.526022):0.117684,A0A2Z5MHN9:0.595375):0.123464):0.187094,G8TTA9:1.21411):0.090073):0.102946):0.095302,(((((((A0A0N9IH67:0.323732,A0A7L4YLJ3:0.6486):0.155724,A4FGW3:0.386016):0.207329,(A0A2H5B3K4:0.846524,Q1AUV4:0.385127):0.145145):0.165619,(((A0A0S3PQG7:0.281934,A0A7G6TV56:0.358945):0.055818,((A0A127EVC9:0.628635,A0A127F5R6:0.466202):0.063759,A0A1W6Z9L0:0.51224):0.067677):0.220737,A0A6F8YRI2:0.741313):0.298928):0.160026,(A0A4P6JQS8:0.599981,X4Z9L5:0.601218):0.406633):0.122236,((((((((A0A127EQE4:0.54336,A0A127ETM5:0.582882):0.079888,A0A127EQG6:0.448334):0.082029,Q2IVG0:0.492913):0.056211,Q2IVF1:0.630637):0.061847,A0A3G8GUB8:0.723249):0.124927,(A0A1W7A017:0.46025,A0A7G6U0B9:0.385781):0.10685):0.203382,A0A6P1ING2:0.705823):0.40777,A0A5P9YX80:0.904269):0.111007):0.281137,I4F1I7:1.034769):0.096293):0.110278):0.048361):0.136224):0.033209,((('Geocrenenecus_dongiae_DRTY-2.bins.2.201901_NODE_380_length_53890_cov_2.760170_47':0.677015,('HHM44540.1':0.693953,((('MBM4333771.1':0.397788,'HGX12956.1':0.430194):0.090114,(('WP_084068073.1':0.112579,'MBI9091046.1':0.107683):0.115491,'WP_092223124.1':0.252141):0.444288):0.079213,'MBI5441723.1':0.624726):0.32908):0.09047):0.326773,((('MBC7342846.1':0.286505,'MBM4227067.1':0.57207):0.106873,('WP_012870721.1':0.248367,('BBU38203.1':0.166758,('WP_201318639.1':0.051563,'WP_062409152.1':0.082796):0.178409):0.169633):0.200174):0.109632,(A0A411YBH4:0.79278,H6RKG6:0.770857):0.17216):0.258782):0.197504,('BEHD01000004.1_65':0.843297,(A0A0C5XNM7:0.900805,(A0A0M4QZ96:0.740192,((((A0A0P0SLF5:0.407176,A0A653FAJ4:0.332864):0.763851,A0A0P0SMC8:1.031164):0.108742,Q11L47:1.119022):0.152158,(A0A291RR75:0.565126,A0A6F8XMV9:0.530812):0.300043):0.089955):0.122418):0.248361):0.206053):0.078862):0.305704,(F4CLW0:0.467139,J7LY11:0.765524):0.655255):0.329828,D4GPV6:1.496758):0.094935,(A0A6F8XX65:0.814654,A0A7I7SKX4:0.789498):0.591028):0.087263):0.152013,(E6N5K2:0.872987,I0A106:1.029376):0.255328):0.260559,('NLG78453.1':0.680223,A0A6F8XY11:1.597643):0.172273):0.115744,(((Benthortus_lauensis_T2-175_k151_50098_7:0.285011,('BA000048.1_446':0.54983,'BEHD01000021.1_23':0.370346):0.233538):0.36639,((Benthortus_lauensis_T2-175_k151_235691_20:0.441988,((('Geocrenenecus_dongiae_JZ-1.bins.49.201705_NODE_8_length_73750_cov_3.51188_53':2.0E-6,'HGM37570.1':2.0E-6):0.441333,'HIQ29657.1':0.258574):0.098029,((((('BA000048.1_1821':2.0E-6,'BAE03302.1':2.0E-6):0.018615,'HGL41268.1':0.029321):0.124723,'HHR40674.1':0.188476):0.061522,'HHK68490.1':0.190264):0.10127,('BEHD01000017.1_32':2.0E-6,'GBC69963.1':2.0E-6):0.298765):0.16207):0.177344):0.274466,('NAY82571.1':0.331775,'HGY35628.1':0.552531):0.28168):0.109708):0.15876,(((('HDN75983.1':0.176722,('RLG78626.1':0.190216,'PUA32842.1':0.21072):0.089829):0.036394,'OYT45487.1':0.18122):0.077713,(('RLG73940.1':0.036018,'RLG74945.1':0.067861):0.135722,'OYT57245.1':0.155635):0.111422):0.096496,'HES91061.1':0.447201):0.410718):0.103236):0.592837,'BA000048.1_813':0.714705):0.201287,((((((('Geocrenenecus_dongiae_BF2.bins.100.201808_NODE_56_length_137126_cov_2.585063_114':0.0,'Geocrenenecus_dongiae_SRBZ-1.bins.49.201901_NODE_278_length_38952_cov_3.838300_7':0.0):0.0,'Geocrenenecus_dongiae_SZTDM-1b.bins.22.201709_NODE_49_length_92391_cov_2.013787_47':0.0):0.0,'Geocrenenecus_dongiae_SZTDM-1c.bins.20.201709_NODE_4044_length_10078_cov_1.032962_6':0.0):2.0E-6,'Geocrenenecus_dongiae_DRTY-2.bins.2.201901_NODE_181_length_92418_cov_2.589353_5':2.0E-6):2.0E-6,'Geocrenenecus_dongiae_SRBZ-2.bins.180.201901_NODE_26665_length_6903_cov_1.014610_6':2.0E-6):3.32E-4,((((((('Geocrenenecus_dongiae_Jinze_2011_Jz_20110110S_sed_contig00643_coverage_16.6408718717564_16':0.0,'Geocrenenecus_dongiae_JZ-1.bins.64.201705_NODE_1_length_453904_cov_14.2048_329':0.0):0.0,'Geocrenenecus_dongiae_JZ-1.bins.45.201709_NODE_63_length_149402_cov_25.522773_125':0.0):0.0,'Geocrenenecus_dongiae_JZ-1.bins.115.201907_NODE_442_length_46729_cov_2.391807_17':0.0):0.0,'Geocrenenecus_dongiae_JZ-1.bins.86.201803_NODE_21_length_179373_cov_26.145303_57':0.0):0.0,Geocrenenecus_dongiae_JZ_bin_15_Ga0180308_101_185:0.0):0.0,'Geocrenenecus_dongiae_JZ-2.bins.15.201601_NODE_1_length_239746_cov_34.3236_185':0.0):2.0E-6,'Geocrenenecus_dongiae_GMQP.bins.30.201808_NODE_86_length_96726_cov_1.916262_60':2.0E-6):0.001356):0.143355,((('Geocrenenecus_huangii_DRTY-6.bins.60.201803_NODE_7156_length_9540_cov_4.341761_1':2.0E-6,('Geocrenenecus_huangii_DRTY-6.bins.60.201803_NODE_7864_length_8915_cov_4.827947_10':2.0E-6,('Geocrenenecus_huangii_DRTY-6.bins.93.201709_NODE_2123_length_23570_cov_6.293392_13':2.0E-6,'Geocrenenecus_huangii_DRTY-7.bins.33.201803_NODE_2366_length_18636_cov_4.010752_12':2.0E-6):2.0E-6):3.58E-4):0.001342,(((((((('Geocrenenecus_huangii_DRTY-6.bins.62.201808_NODE_312_length_67362_cov_16.311088_71':0.0,'Geocrenenecus_huangii_DRTY-6.bins.90.201907_NODE_5227_length_10864_cov_15.358480_2':0.0):0.0,'Geocrenenecus_huangii_JZ-1.bins.42.201709_NODE_170_length_85603_cov_20.043544_22':0.0):0.0,'Geocrenenecus_huangii_JZ-1.bins.80.201907_NODE_5547_length_8807_cov_2.827650_5':0.0):0.0,'Geocrenenecus_huangii_JZ-1.bins.116.201803_NODE_154_length_86009_cov_26.269195_22':0.0):0.0,'Geocrenenecus_huangii_JZ-1.bins.42.201705_NODE_3_length_256877_cov_27.6226_186':0.0):0.0,'Geocrenenecus_huangii_JZ-1.bins.12.201901_NODE_2223_length_19007_cov_11.871504_5':0.0):0.0,'Geocrenenecus_huangii_ZZQ.bins.13.201803_NODE_29_length_240564_cov_22.133769_172':0.0):2.0E-6,'Geocrenenecus_huangii_DRTY-6.bins.68.201901_NODE_2327_length_18603_cov_10.964549_18':2.0E-6):2.0E-6):0.111783,(((((('Geocrenenecus_arthurdayi__GC-01.bin.10_NODE_1665_length_13769_cov_88.717369_10':0.0,'Geocrenenecus_arthurdayi_GC-10.bin.45_NODE_716_length_29584_cov_87.323919_10':0.0):0.0,'Geocrenenecus_arthurdayi_GC-11.bin.8_NODE_249_length_31282_cov_68.564640_25':0.0):2.0E-6,'Geocrenenecus_arthurdayi_GC-07.bin.31_NODE_512_length_29558_cov_22.634647_22':2.0E-6):3.32E-4,'Geocrenenecus_arthurdayi_GC-06.bin.5_NODE_2548_length_8602_cov_6.605593_9':2.0E-6):0.003045,'Geocrenenecus_arthurdayi_GC-06.bin.5_NODE_5516_length_4450_cov_6.270535_1':0.002604):0.001667,'Geocrenenecus_arthurdayi_LGB-05.bin.6_NODE_1433_length_14662_cov_88.712193_3':0.0017):0.09903):0.040092):0.148694);
	tree CydA = [&R] ('Geocrenenecus_dongiae_BF2.bins.100.201808_NODE_2160_length_16263_cov_2.693109_2':0.005657,((((((((((((((((((((((((((('Geocrenenecus_dongiae_BF2.bins.100.201808_NODE_2160_length_16263_cov_2.693109_3':0.0,'Geocrenenecus_dongiae_SZTDM-1c.bins.20.201709_NODE_13369_length_4992_cov_1.068448_4':0.0):2.0E-6,'Geocrenenecus_dongiae_SZTDM-1b.bins.22.201709_NODE_532_length_18273_cov_2.013006_17':2.0E-6):2.0E-6,'Geocrenenecus_dongiae_SRBZ-1.bins.49.201901_NODE_10273_length_3596_cov_3.526088_5':2.0E-6):2.0E-6,(((((('Geocrenenecus_dongiae_Jinze_2011_Jz_20110110S_sed_contig00807_coverage_15.1062127718521_16':0.0,'HGL62332.1':0.0):0.0,'Geocrenenecus_dongiae_JZ-1.bins.64.201705_NODE_1_length_453904_cov_14.2048_2':0.0):0.0,'Geocrenenecus_dongiae_JZ-1.bins.86.201803_NODE_475_length_48872_cov_24.520094_38':0.0):0.0,'Geocrenenecus_dongiae_JZ-1.bins.45.201709_NODE_71_length_140407_cov_23.921322_139':0.0):2.0E-6,'Geocrenenecus_dongiae_JZ-1.bins.115.201907_NODE_612_length_38758_cov_2.345008_16':2.0E-6):2.0E-6,('Geocrenenecus_dongiae_JZ-2.bins.15.201601_NODE_5_length_89474_cov_34.666_2':2.0E-6,Geocrenenecus_dongiae_JZ_bin_15_Ga0180308_105_2:2.0E-6):0.003463):0.003454):2.99E-4,'Geocrenenecus_dongiae_SRBZ-1.bins.49.201901_NODE_8403_length_4129_cov_5.010245_1':2.0E-6):0.00315,'Geocrenenecus_dongiae_DRTY-2.bins.2.201901_NODE_951_length_27476_cov_2.917182_2':0.006924):0.003449,'Geocrenenecus_dongiae_SRBZ-2.bins.180.201901_NODE_20115_length_8426_cov_1.157609_2':2.0E-6):0.123671,((('Terraquivivens_tengchongensis_DRTY-1.bins.48.201901_NODE_2760_length_9214_cov_0.850666_8':2.0E-6,((('Terraquivivens_tengchongensis_GMPQ.bins.52.201705_NODE_3_length_132346_cov_2.98514_69':0.0,'Terraquivivens_tengchongensis_GMQP.bins.29.201808_NODE_14_length_201235_cov_3.051162_68':0.0):0.0,'Terraquivivens_tengchongensis_GMQP.bins.8.201907_NODE_36_length_137002_cov_1.986623_73':0.0):2.0E-6,'Terraquivivens_tengchongensis_GMQP.bins.100.201901_NODE_7_length_201299_cov_1.742086_144':2.0E-6):0.015872):0.03959,((((('Terraquivivens_tengchongensis_DRTY-6.bins.154.201705_NODE_3_length_272825_cov_1.86513_263':0.0,'Terraquivivens_tengchongensis_JZ-1.bins.90.201705_NODE_544_length_70011_cov_8.97463_70':0.0):0.0,'HGM09961.1':0.0):0.0,'Terraquivivens_tengchongensis_DRTY-6.bins.20.201901_NODE_18_length_342429_cov_2.137148_288':0.0):0.0,'Terraquivivens_tengchongensis_DRTY-7.bins.137.201803_NODE_99_length_228281_cov_7.948539_89':0.0):2.0E-6,'Terraquivivens_tengchongensis_DRTY-6.bins.169.201907_NODE_3405_length_15074_cov_3.050713_9':2.0E-6):2.0E-6):2.0E-6,'Terraquivivens_tengchongensis_DRTY-1.bins.48.201901_NODE_2760_length_9214_cov_0.850666_9':2.0E-6):0.172037):0.029928,(((((((((('Geocrenenecus_huangii_DRTY-6.bins.60.201803_NODE_28579_length_3291_cov_4.051201_3':0.0,'Geocrenenecus_huangii_DRTY-6.bins.93.201709_NODE_7143_length_9378_cov_5.798508_3':0.0):0.0,'Geocrenenecus_huangii_DRTY-7.bins.33.201803_NODE_6581_length_7809_cov_3.670529_6':0.0):2.0E-6,'Geocrenenecus_huangii_DRTY-6.bins.62.201808_NODE_5201_length_10829_cov_16.007288_2':2.0E-6):2.0E-6,'Geocrenenecus_huangii_DRTY-6.bins.68.201901_NODE_30399_length_2392_cov_10.682119_2':0.00346):2.0E-6,'Geocrenenecus_huangii_DRTY-6.bins.90.201907_NODE_3129_length_16121_cov_12.351257_17':2.0E-6):0.010483,'Geocrenenecus_huangii_JZ-1.bins.12.201901_NODE_16834_length_4657_cov_10.565784_3':2.0E-6):2.0E-6,'HGK66912.1':2.0E-6):0.003075,'Geocrenenecus_huangii_JZ-1.bins.116.201803_NODE_23_length_168669_cov_25.598634_4':2.0E-6):3.0E-6,(('Geocrenenecus_huangii_JZ-1.bins.42.201705_NODE_3_length_256877_cov_27.6226_162':0.0,'Geocrenenecus_huangii_ZZQ.bins.13.201803_NODE_29_length_240564_cov_22.133769_148':0.0):0.0,'Geocrenenecus_huangii_JZ-1.bins.80.201907_NODE_12084_length_4906_cov_2.018205_4':0.0):2.0E-6):3.0E-6,'Geocrenenecus_huangii_JZ-1.bins.42.201709_NODE_454_length_50668_cov_19.535348_48':2.0E-6):0.178816):0.062989,(((((('Geocrenenecus_arthurdayi_GC-01.bin.10_NODE_131_length_56157_cov_89.331753_47':0.0,'Geocrenenecus_arthurdayi_GC-10.bin.45_NODE_237_length_55463_cov_87.638716_47':0.0):0.0,'Geocrenenecus_arthurdayi_GC-07.bin.31_NODE_153_length_61347_cov_23.239265_49':0.0):0.0,'Geocrenenecus_arthurdayi_GC-11.bin.8_NODE_426_length_24014_cov_67.519304_20':0.0):2.0E-6,'Geocrenecus_arthurdayi_GC-06.bin.5_NODE_750_length_20004_cov_6.018798_4':2.0E-6):0.00677,'Geocrenecus_arthurdayi_LGB-05.bin.6_NODE_3447_length_7727_cov_92.145334_7':2.0E-6):0.121432,'HGB91621.1':0.145252):0.131078):0.53939,('HGC33553.1':0.138025,'NHV97115.1':0.048279):0.490039):0.888057,(((A4WI50:0.151458,'qOR4aACB39273.1':0.150299):0.596876,((O27987:3.0E-6,'qOR4aWP_048064777.1':2.0E-6):0.001532,'qOR4aAIG99306.1':0.007983):0.830187):0.439031,((E1QVD4:0.222772,'qOR4aWP_081225955.1':0.463875):0.240612,('qOR4aAKT35770.1':0.024377,'qOR4aWP_081245688.1':0.029764):0.158856):1.559584):0.630795):1.005656,((A0A4P2VNM2:0.804944,((((A8MAD2:2.0E-6,'qOR4aWP_012186728.1':2.0E-6):0.171995,'qOR4aKUO90524.1':0.154176):0.232375,(E1QRY9:2.0E-6,'qOR4aWP_013336431.1':2.0E-6):0.440206):0.251579,(G4RMI8:0.215303,('qOR4aKUO87973.1':0.011381,'qOR4aWP_081246098.1':0.029504):0.193828):0.375461):0.176502):0.225811,'qOR4aKUO93148.1':0.6967):1.79138):0.3725,(((((A0A0F7FHX2:0.461326,A0A3G1A521:0.406249):0.060409,(A0A7L9FJJ1:0.292973,B1L7A0:0.659563):0.095611):0.467175,A2BMU6:0.66025):0.122635,(F2KR23:0.28452,N0BBA6:0.475633):0.532151):0.250666,(A0A0X8IAD8:0.428099,L0AAR3:0.45568):0.807593):1.10028):0.572029,(((((((((((((((((((((A0A023NZC6:0.466485,(((A0A077AV97:0.379906,A0A077FPV0:0.503398):0.123952,J7Q968:0.512895):0.054457,A0A5J6MM02:0.331317):0.055475):0.048312,(A0A0S2FMK5:0.48839,(((A0A0W0U8T4:0.417711,A9KCF8:0.461119):0.102231,A0A5E4PGP6:0.542336):0.092768,A0A6B8KBT3:0.481415):0.091806):0.057646):0.077417,(A0A0F2KUR6:0.345812,A0A248JZX5:0.395626):0.107153):0.051303,(((((A0A0C6PB36:0.253016,(A0A2X1WGI8:0.532302,M1LUX7:0.456503):0.14534):0.12502,G4R7L2:0.506836):0.070166,Q3BSJ7:0.448623):0.176544,((A0A0F6AUZ9:0.379203,((A0A222F0Z0:0.482953,A0A2C9D3D1:0.317974):0.06607,(A0A5P8Z353:0.255657,S5Y8D3:0.439608):0.200175):0.035744):0.104226,A0A0X1SEZ7:0.590871):0.049889):0.030748,(((((A0A1B3ZDL1:0.452867,A0A222X4K3:0.372712):0.102514,Q0C1M6:0.439584):0.090686,A0A3T0E749:0.408332):0.122216,K0CI04:0.37095):0.080147,A0A5Q2Q6J0:0.606964):0.069088):0.095401):0.291798,((((A0A023RMI2:0.586542,D8J0I9:0.291834):0.130338,A0A5Q0BGC7:0.398365):0.120431,(((A0A023WVN7:0.359687,(((A0A075P3Y4:0.381681,A0A0C5W5N0:0.335924):0.207017,F2JXG0:0.372):0.088135,(A0A0D5LZX4:0.048989,A0A3T1DXF8:0.119455):0.39769):0.117148):0.084711,((((((A0A0A6ZQA7:0.008267,P26459:0.007943):0.747879,A0A0A7S3A6:0.5335):0.148855,(((A0A0E1CH71:0.055409,P0ABJ9:0.052403):0.122042,A0A143WQE4:0.79739):0.085126,C7BMY0:0.548842):0.061061):0.063936,(Q65UN8:0.245709,P45021:0.278489):0.330304):0.110116,(E1SQX2:0.364021,M4U5Z6:0.4109):0.08331):0.052015,(A0A0H3AE09:0.399614,A0A2R3F0C0:0.433028):0.103869):0.079903):0.068461,(((A0A1S1NRR6:0.321549,A0A348HG36:0.422708):0.107167,A0A4Y4GQG0:0.401174):0.119003,((A0A1S6HQR0:0.461836,S6CFN2:0.430248):0.069669,(A0A2K8UB78:0.364446,H6SSK0:0.419684):0.081187):0.143342):0.056314):0.081705):0.080063,A0A160DS46:0.584636):0.057614):0.10084,(((A0A059XSQ8:0.495054,(A0A2Z6GAS9:0.332008,((A0A345D970:0.378399,A0A3S9XEN7:0.406979):0.172403,A0A6F8V8S9:0.360352):0.119868):0.114191):0.054954,A0A2I7N589:0.622998):0.089748,((A0A1C7HJH5:0.574942,A0A2Z6I9T3:0.485027):0.207528,(((A0A1Y0G921:0.351287,A0A378QAS8:0.449728):0.134112,(A5EWS9:0.457575,X2H6H8:0.343467):0.120627):0.096867,(A9KD51:0.967486,Q5NI13:0.834823):0.407456):0.03743):0.054776):0.0773):0.109968,((A0A060A1G2:0.288556,(A0A1U9KLD1:0.412542,A0A4Y6UA89:0.465414):0.286547):0.303845,((((A0A157S923:0.467523,H8L6J3:0.461053):0.059368,D5X2F5:0.355517):0.081593,L0GV98:0.400237):0.106593,(A0A1D8INY5:0.398816,A0A2Z3J864:0.386866):0.095451):0.144394):0.440419):0.110144,((A0A126T5U8:0.38071,A0A172U5J5:0.919079):0.686176,G0A261:1.138761):0.939734):0.224775,((A0A1W6LCJ5:1.856089,A0A516SBN4:1.069026):0.51774,A8H1K9:1.933433):0.365827):0.19434,(((((A0A060RBX0:0.505812,(A0A4Y1WK19:0.360534,(A0A5Q0Q0A9:0.445325,A0A6S6MJQ3:0.283795):0.110003):0.195588):0.165193,((((A0A098C1J4:0.461281,A0A6G7X9S4:0.311534):0.09952,E4T5K2:0.396515):0.13109,(((A0A0A2FJL1:0.368106,(B2RJL5:0.305403,F4KL55:0.478905):0.157879):0.295768,(((A0A0S2KMH7:0.369121,D5ESH2:0.396547):0.371828,A0A5P8E6V1:0.676387):0.149086,A0A174LDB8:0.384705):0.109169):0.067021,G8UNM1:0.411992):0.079912):0.067776,((A0A1B1S7G4:0.906283,A0A7G1I293:0.426207):0.181563,U5Q5G0:0.660741):0.067831):0.102493):0.089547,(((((A0A0B5FVS4:0.380693,A0A0M5IT92:0.479067):0.109812,((A0A2L1GMN4:0.582424,Q6APR9:0.412123):0.079449,M1PP00:0.480669):0.098543):0.232983,(((((A0A0K1HD37:0.446853,A0A0M4SVX5:0.340194):0.091957,(E4U2I7:0.385627,Q7VH64:0.40534):0.112818):0.114426,A0A1P8KL34:0.415178):0.090473,(A0A1Y0HJB6:0.552246,(A6Q1A4:0.467122,E6X166:0.357869):0.15595):0.085968):0.061038,E6W288:0.676961):0.061681):0.107056,A0A1T5AIL7:0.708854):0.073757,A0A0S2HZK4:0.442781):0.087212):0.112475,A0A3S9VXH1:0.785747):0.199309,A0A4P9DPK3:1.092485):0.4703):0.251531,E8T5J1:0.98961):0.109154,(((((((((((A0A068LUN0:0.461713,((A0A1D2KF79:0.456688,A0A1S7FXP2:0.337647):0.165884,M4KZG3:0.414567):0.05444):0.102374,(((((((((((A0A075TXX6:0.481125,A0A288QY87:0.299564):0.191047,K0DDG2:0.658376):0.190643,A0A4P6YT47:0.395259):0.263013,A0A241RLU4:0.258767):0.057531,(A0A0A1GT84:0.45987,A0A6G9Q5Z9:0.493893):0.104026):0.173116,((((A0A076JIE4:0.322544,A0A086Z1V4:0.535882):0.327628,A0A410NBP9:0.379962):0.087978,K0N6Y2:0.362951):0.123743,((A0A0H4QH39:0.639707,A0A347STI9:0.343957):0.138033,(A0A2D1KR38:0.389872,A0A7D9N8M9:0.557117):0.110422):0.055704):0.097178):0.087157,A0A5P9XEA4:0.818605):0.088791,(((((A0A089QFS6:0.319304,(B2GAC7:0.454096,F8DMS3:0.422415):0.197397):0.240194,(A0A109Y5E2:0.41541,((A0A387B7J2:0.444844,F9VF29:0.262822):0.587342,A0A3L8GN15:0.373193):0.079014):0.132519):0.076026,A0A1K1KMK1:0.500354):0.125698,A0A0U3MSP6:0.605933):0.118457,((A0A1Q2D5M8:0.525569,A0A4D7CT70:0.523666):0.128305,A0A6G8ALY7:0.430402):0.20136):0.082097):0.18539,Q03D44:2.363668):0.373648,A0A5J6XSE1:0.653328):0.069882,A0A410D7U9:0.438544):0.111607):0.048271,(A0A0D0FT52:0.334495,A0A345NWK3:0.554881):0.224462):0.055773,(A0A0B6AS76:0.473127,A0A2K9IUI9:0.357913):0.093585):0.101649,(A0A075R273:0.382021,L0EH12:0.518659):0.152543):0.079328,(A0A109WH37:1.174389,A0A3S4QF45:0.500625):0.18414):0.192002,(((A0A0D5NKG3:0.419497,F8IEQ9:0.607893):0.139445,(((A0A3S6Z2U0:0.450867,A0A3S6Z2Z2:0.451058):0.161418,G8TSC2:0.501534):0.301676,(G8TS98:0.433511,G8TWG0:0.544576):0.476438):0.247222):0.059202,D5WRV6:0.491827):0.183537):0.237517,M1N298:0.657687):0.108207,((((A0A075KIL8:0.475338,A0A348AH19:0.593521):0.101195,(A0A348ALQ1:0.652239,A0A517DWH4:0.63657):0.578713):0.106294,(((A0A0K1FIG0:0.531032,I0GPJ8:0.501878):0.206424,C9LSU8:0.597701):0.437675,A0A239YMG4:0.830973):0.164565):0.16717,(A0A1S6IW26:0.379207,(B8G248:0.367845,G7WDB7:0.43348):0.199164):0.084146):0.113271):0.061156,(((((((((((((((A0A068NFZ1:1.115365,A0A448PGM3:0.630252):0.243402,A0A3Q8WSX7:0.555455):0.200778,((A0A1D9MKA8:0.589332,D6ZHN4:0.922729):0.116398,A0A3S5EW94:0.608248):0.27307):0.221477,A0A5B8AV61:0.48957):0.116807,((A0A222X947:0.413746,((A0A4P6EJA9:0.377023,A0A5P9QEC7:0.383534):0.147487,A0A6G7Z4E4:0.385057):0.069274):0.070941,C5C3H4:0.374856):0.071046):0.129505,((((((A0A0E3H6C0:0.547256,(A0A2X4RS74:0.633188,(M1P205:0.353253,S5SX15:0.452175):0.070377):0.136287):0.089589,(((A0A0K2H1Q6:0.378902,B1VE36:0.302946):0.077288,S4XML4:0.302504):0.136532,A0A173LPX2:0.344555):0.211695):0.165012,A0A1Y0C4P3:0.462956):0.105797,A0A2X4TXY7:0.27982):0.134921,(A0A222TEX5:0.179015,A0A2S0KD98:0.542181):0.451185):0.16362,(A0A1B0ZIQ6:0.378032,A0A1P8ND09:0.352149):0.475437):0.120734):0.262725,((((A0A126ZZB5:0.345679,((A0A1B9N9M2:0.394174,(A0A7H2BHM0:0.515185,E3H1B9:0.303542):0.252033):0.056282,A0A518MHP1:0.522254):0.046849):0.057049,(A0A387BMP9:0.653057,A0A4P8HCN2:0.363957):0.095583):0.210989,D2SBT9:0.670848):0.188354,(A0A1L7F055:0.285308,(A0A290YYW8:0.385993,A0A5Q3Q538:0.365965):0.079061):0.199332):0.283176):0.206229,((((((((((A0A075JCF5:0.40959,A0A0K1JP90:0.529227):0.093566,A0A5P8FIB1:0.627338):0.082042,(A0A239V6R8:0.614702,E6S638:0.340812):0.090785):0.113529,(A0A1B1NC73:0.410504,C7NJE7:0.53801):0.088873):0.16387,(A0A4V1BE99:0.409317,A1SF80:0.538787):0.103759):0.193553,((A0A0U3T157:0.41191,A0A7G5LSV0:0.451733):0.11727,(((((((A0A1Q2CY59:0.37286,I6X0V3:0.531264):0.201172,D4H930:0.610297):0.133292,(A0A383S9J9:0.398021,D7GHW5:0.387984):0.559201):0.109361,(A0A2N9JK01:0.533098,A0A6G7Y7B0:0.428436):0.145335):0.199029,A0A5Q2FGR9:0.492165):0.18792,(A0A6I5VSW3:0.638136,F5XFS4:0.436617):0.109524):0.057221,D2Q0L3:0.385945):0.08327):0.104854):0.06987,(A0A2R4FC90:0.494591,(A0A7G6WSK7:0.481315,D3PXP8:0.554042):0.080911):0.075461):0.083483,(((A0LSG3:0.980205,C7M392:0.795212):0.22622,C8XGQ0:1.398743):0.170896,(A6W8I9:0.643321,I0HB37:0.460666):0.626802):0.237282):0.078058,((((A0A0F0KL38:0.347657,A0A134DGH0:0.50693):0.15144,(A0A2L2BQ21:0.368565,A0A6G8FQD6:0.408418):0.103887):0.063795,((A0A126Z275:0.47583,A0A2Z3S2D1:0.37587):0.069805,(A0A3G8VPG5:0.351382,A0A4P8RB42:0.520873):0.097395):0.064737):0.133883,A0A1D9DYQ8:0.422107):0.467961):0.079766,((A0A0P0SFA7:0.619285,(A0A248YN30:0.381116,D1A2D2:0.54456):0.081616):0.087766,((A0A3G8ZSV7:0.458023,C8XG67:0.421842):0.255026,A0A7L4YQE9:0.628801):0.229686):0.072443):0.063492):0.071284,(((A0A1P8TID8:0.424713,A0A510D059:0.45623):0.175821,G2NXQ2:0.331366):0.403287,A0A5J6U881:0.548993):0.154574):0.065424,(((A0A0M3UB39:0.336956,(A0A4V0ZK45:0.206625,D7AU91:0.340039):0.204817):0.252114,(A0A1U9ZR12:0.257392,D2B3T7:0.24062):0.584312):0.242981,(D2B396:0.420336,F8B184:0.799564):0.147047):0.097312):0.181781,D3FD49:1.601304):0.147725,(D2S6J7:0.585607,(E8U7E0:0.424364,H8H155:0.526135):0.46758):0.64118):0.069883,((((((((A0A075V3H5:0.579056,A0A5P9PYY5:0.413242):0.293257,A0A1B2HEY4:0.520068):0.070699,A0A5Q0GS72:0.420482):0.269482,(A0A248YT10:0.611978,A0A6F8Y1L1:0.397073):0.379869):0.121982,F4FBS4:1.245315):0.193511,((A0A168FP10:1.384029,(D1A756:0.473045,D2BDD0:0.52434):0.604756):0.074156,((((A0A1D8G7L5:0.608517,A0A1L7FD87:0.361785):0.159776,D2B5X5:0.478742):0.135293,A0A1V0ADX4:0.498747):0.320929,((((A0A223SCZ4:0.665999,A0A4P6Q8M4:0.530124):0.164693,(D7B4Y1:0.172349,J7L2E1:0.419737):0.330245):0.243391,Q47RW3:0.445657):0.784424,A0A7L4YMD9:2.919991):0.422611):0.237849):0.157135):0.09732,((((A0A0N9HYY2:0.630128,A0A1D7VUQ0:0.563184):0.103344,D2B3E9:0.726656):0.144863,D3QB05:0.49629):0.271139,D3Q9C2:1.53996):0.139788):0.538846,A0A4V0YZ85:1.301914):0.455753):0.182385,A0A4P6JTU9:0.792633):0.12624,((A0A222SJX6:0.60195,(E8MY74:0.637054,H1XPL0:0.456266):0.121441):0.130753,(A9B7B2:0.623593,I0AIK2:0.498754):0.166458):0.203183):0.101938):0.271435,(((((A0A088TMX7:0.923808,A0A5C1Q751:0.653252):0.769515,A0A0E3H8Z5:0.920333):0.323279,(A0A2K8N6Q1:0.511074,B7GK14:0.504521):0.239075):0.268672,Q67RR6:0.934786):0.2201,((((A0A0B5B9E4:0.403284,((A0A1L3GPX0:0.529838,Q39ZY1:0.392648):0.265443,B3E750:0.504174):0.074992):0.167528,(B5YFR9:0.419542,Q2LUI1:0.843467):0.065317):0.108832,((A0A2R4W209:0.610814,A0A410JYY3:0.628723):0.122275,D3P8N7:0.437179):0.052313):0.110437,(((((A0A0U5AXJ3:0.494015,F8ACK2:0.359431):0.232452,((((A0A5K7YSN4:0.489516,A8ZX73:0.430547):0.212406,A0LF37:0.453971):0.091058,(E1QFS9:0.509666,(I4C5B0:0.555603,I4CBI1:0.623766):0.108296):0.094596):0.123922,A0A6G7PYL6:0.303796):0.10345):0.078544,E6VX01:0.719392):0.041572,((((A0A0X8JH00:0.433549,Q1MRP5:0.510911):0.202922,D6Z1R9:0.855062):0.084115,A0A4P6HLR3:0.466811):0.098558,(F3YVT0:0.578184,T2GAG7:0.428515):0.138722):0.109455):0.096624,C6BV17:0.506438):0.216668):0.136755):0.154205):0.168628):0.213562,(((B2V9S1:0.349174,B4U7P6:0.359711):0.167169,C1DWD9:0.445653):0.508505,O67370:1.143324):0.223028):0.165288,(((((A0A0A8B718:0.371261,D6E7Z8:0.448333):0.102846,C7N0L5:0.759056):0.17795,C7MPJ7:0.762352):0.87899,((((((A0A0E3ZRN5:0.476295,A0A6I6GMN4:0.353729):0.080307,(((A0A0X8JCC9:0.528103,I3ZX55:0.404016):0.140579,F4L6J7:0.269264):0.148325,G8TCM8:0.367621):0.080705):0.244003,(((((A0A3Q9XRR3:0.415116,D6YVJ1:0.50874):0.078459,(F8KYM2:0.3516,Q6MAP5:0.493108):0.067399):0.246983,(F8L7M4:0.676489,Q9Z979:1.009482):0.287681):0.148914,(B1ZRX9:0.553763,B2UM69:1.060685):0.136491):0.114939,I0AGM5:0.425585):0.071904):0.135348,(A0A4P2VS68:0.778538,((A0A517YQQ0:0.868234,((A0A518CHC9:0.54855,A0A5B9PEU8:0.590755):0.219273,D2R730:0.70566):0.120066):0.120706,(A7HAW3:0.856637,Q7UKW7:0.672804):0.1592):0.168078):0.097624):0.195364,A0A142EMH7:0.680787):0.108909,B3QXC0:0.696292):0.198105):0.25432,((((A0A1D7QYN4:0.967406,Q3A9E5:0.547127):0.179309,(A0A2R4N2P5:0.413225,D5XD71:0.615449):0.155368):0.29436,(B4UE40:0.700665,I6ZPV5:0.524993):0.648102):0.090398,(A0A4P6PJD5:0.986347,B0TEW6:0.633785):0.112701):0.166446):0.101922):0.080617,(((A0A023X808:0.586923,A0A4P6JRM4:0.494412):0.234146,(((A0A068NV18:0.495496,S0EZB4:0.639315):0.090082,A0A0K1PVR5:0.546751):0.282369,(((A0A0C1RTA8:0.915441,(A0A0S4KQS2:0.466218,D8PGC9:0.587223):0.302741):0.190939,(A0A518AD23:0.787847,A5FA90:0.860411):0.175754):0.121481,((A0A6B9YND7:0.703333,Q01RW7:0.437541):0.121597,Q1ILJ7:0.589016):0.110325):0.068949):0.064811):0.794302,A0A2Z2M8L8:1.137609):0.2986):0.238858,(((((A0A0F7P9X7:0.615496,A0A1D8S3Q9:0.346069):0.340266,A0A2R4X0Y3:0.382701):0.174146,A0A7D4Y2U7:0.436399):0.13033,(A0A4V1FZ33:0.324795,A0A518S7W9:0.454248):0.112254):0.172598,(((A0A2Z2HVR2:0.60628,A0A343TKM0:0.772585):0.109323,(A0A650A1Q9:0.317588,R4W8D6:0.437754):0.305666):0.073815,(L0AET9:0.559803,L0AM69:0.303024):0.142224):0.320025):0.871442):0.087636,(((((A0A023X3K5:1.016046,(A0A059W133:0.738411,A0A7L4YMG7:0.546372):0.404402):0.386182,A0A494VWN3:0.929903):0.233504,(A0A167WFJ6:0.641569,A0A1U9UZM2:0.650553):0.44706):0.384609,(((((((((((A0A060NP65:0.515503,A0A222FGH5:0.445026):0.103227,((A0A142LI65:0.371248,((A0A1C0UGC1:0.330986,A1K6D3:0.48488):0.094813,(A0A2Z4JNC5:0.689166,A0A5Q3HIZ4:0.394385):0.110395):0.091043):0.09284,((A0A1D9LCG0:0.563319,A0A1D9LFT3:0.297107):0.260827,A0A2P1PQ09:0.732496):0.160237):0.013042):0.055984,((((A0A0N9ZWV9:0.45891,(A0A0T5PBZ3:0.372456,A0A7L5BVG5:0.494654):0.131593):0.185857,(A0A1P8WZH6:0.530841,A0A4P6UYK8:0.404829):0.097949):0.142678,M4VD25:0.524238):0.068416,(A0A1C7PEM6:1.004334,D5ELB6:0.672074):0.159945):0.08527):0.178796,((A0A0S2JIM4:0.38497,((A0A1Y0FWU9:0.39266,A0A3Q9GBU3:0.490589):0.122364,((A0A6M4MF51:0.538457,K7AYT3:0.376254):0.11433,Q21LD9:0.5424):0.099843):0.055897):0.050167,(A0A143HJD3:0.438658,((A0A223MXT6:0.523187,A0A2S2E3K3:0.463977):0.102826,A0A2K9K3S2:0.453825):0.048978):0.089943):0.18803):0.044692,(A0A2U8BRD4:1.03715,F7XUR8:0.830327):0.161462):0.139117,(((((A0A0U3CGC3:0.54044,(A0A250DH13:0.290276,A0A2U8PHB7:0.513952):0.139896):0.130954,A0A1B3LK41:0.464685):0.074122,A0A2U8FPH5:0.465014):0.12821,(A0A1X3CLG2:0.684841,A0A345P7R7:0.408023):0.256521):0.146431,(((A0A127MA56:0.516367,Q0VLS8:0.271296):0.506329,F5Y2R6:0.396437):0.136707,A0A4P7R8M7:0.524115):0.138906):0.134573):0.099538,A0A1P8FE79:0.984878):0.152131,(((((((A0A0C6PDS2:0.352013,A0A157L0W9:0.674076):0.131977,A0A1W6ZGL0:0.486837):0.087047,A0A2I8DG00:0.430574):0.221569,A0A193FEW1:0.608169):0.236305,((((A0A1U9JZN8:1.663382,A0A3G2HSI5:0.843244):0.27377,(A0A410G8F9:0.522027,F4GPN4:0.400174):0.16378):0.148027,W8X5P5:1.797325):0.162757,A0A6G8I6Y9:1.225107):0.504356):0.199289,A0A2C8YL67:0.713111):0.463182,(A0A2R4XNL0:3.138894,I3UAH5:3.303082):0.718274):1.015186):0.445906,((A0A5J6MFP5:0.603321,D7AA22:0.384074):0.287639,B3QK50:0.728961):0.464013):0.073043,((((((A0A097EPF9:0.60245,A0A220VGD5:0.653583):0.339751,A0A2I7N4E7:0.687365):0.287489,(A0A0A8UWN8:0.51975,A0A2Z5UT61:0.625871):0.194431):0.335404,(((A0A1Y0D165:0.295171,A0A7H1J5R1:0.519988):0.119595,A0A3S9TK99:0.458431):0.171399,R4YJK6:0.701278):0.295569):0.106968,((A0A1B4VAP9:0.826035,(A0A2D2ATW1:2.55173,A0A4P7C3Q0:0.448618):0.108845):0.17662,A0A3Q8T193:1.369739):0.185373):0.061556,A7HQN6:0.880112):0.107785):0.082685,(((((((((((A0A075K1D3:0.54634,A0A0H2XP46:0.296012):0.206183,Q3JHM6:0.289881):0.192064,A0A077L064:0.607927):0.155649,A0A142IVN3:0.415735):0.08122,((((((A0A0K0SV27:0.527093,E6V7W2:0.367291):0.094011,A8INJ7:0.482112):0.064158,W0PDY1:0.411269):0.051055,(F8GM85:0.270969,Q46TS7:0.586198):0.123189):0.092059,((A0A0U4W1A9:0.386681,A0A1U9UX62:0.472462):0.088023,((A0A1Y0LD13:0.415674,((A0A2L0PLC0:0.596849,(A0A385MQM1:0.478179,A0A3Q9JNP2:0.536865):0.074083):0.096147,A0A3G2IA02:0.3754):0.051592):0.091962,A0KTP4:0.510305):0.116181):0.058108):0.077422,A0A7H1J526:0.604348):0.1415):0.109773,(A0A240UPZ9:0.347656,A0A348HBS7:0.480951):0.356537):0.190757,(((A0A0B4XZM5:0.512529,A0A250KNL8:0.644529):0.117626,Q2RWY1:0.649487):0.100956,(((((((A0A0C5WZ97:0.532548,(A0A0F6TQ78:0.576232,Q5QZV0:0.572182):0.109148):0.079353,(A0A2R4XK63:0.495006,A4SZB5:0.73175):0.204087):0.080649,((((((((A0A0H4KUT3:0.370082,A0A1U7DAE5:0.43728):0.131704,A0A5B8IZ52:0.3315):0.165714,A0A344PLJ8:0.442202):0.070649,A0A346YT47:0.521685):0.060956,A0A291LXQ1:0.408592):0.079437,F7X769:0.36071):0.089105,(((A0A2Z5EL28:0.488625,I3TTM8:0.266761):0.134125,A0A6P1T778:0.502317):0.084994,(A0A410UT91:0.434996,(A0A7H0LDE7:0.325511,G2IKW7:0.410332):0.082145):0.027161):0.086666):0.025821,A0A1W6CXF1:0.624832):0.089789):0.05377,((A0A344PGM9:0.60627,A0A5B8FWH4:0.350189):0.18064,G8PQN9:0.389493):0.082567):0.073006,(A0A455X8A4:0.515341,A0A6G6X353:0.332283):0.115044):0.04636,A0A7L5Y109:0.788517):0.074209,(((((A0A0H2X5H7:0.52586,((((A0A0U5GQZ6:0.500639,(A0A518XHZ5:0.588643,H2J2F8:0.505886):0.301953):0.221657,A0A1W6B9M0:0.467242):0.473915,C9XX17:0.580194):0.159814,((A0A142NBV8:0.357757,I7BZB4:0.464397):0.282476,A0A5P2S977:0.416948):0.108341):0.04224):0.210112,B2JRW5:1.242345):0.318224,A5G058:1.168833):0.125045,A0A1L7AC85:0.594791):0.153491,((((A0A149SXW5:0.273506,(A0A2Z5ZK84:0.363389,A0A7H1NQB6:0.741953):0.123375):0.124166,A0A6M8HMP6:0.343299):0.192276,Q0BVW8:0.598623):0.093311,E1TDF3:0.547535):0.181073):0.066126):0.057061):0.130977):0.100182,(((A0A1B1AHV6:0.472705,A0A1S6EWQ9:0.57974):0.108915,B4RAK9:0.622285):0.103868,A0A7G5IKX6:0.597538):0.476391):0.072879,((A0A075MQB9:0.482815,A0A0B7J276:0.481806):0.211046,(((((A0A098GAL1:0.395573,A0A2P1PA39:0.452058):0.112761,C0R3J4:0.365837):0.218768,Q4FRJ5:0.531097):0.054885,K0C3T5:0.551637):0.091823,(A0A5K7ZWP5:0.463802,C0Q9J9:0.458519):0.14282):0.128102):0.317045):0.111451,((A0A161J287:0.692722,(((A0A2S0MI80:0.507498,A0A5B7ZVI0:0.353721):0.093091,Q5H3E4:0.633961):0.048981,A0A345ZNM7:0.424889):0.245663):0.271655,B0UGT1:0.814635):0.120103):0.033515,(((((((A0A089P3G1:0.502681,B8ESY6:0.434907):0.134435,(A0A0N7JVW2:0.725334,(A0A109Q2R8:0.350199,A0A2K8YDG7:0.506496):0.11926):0.075254):0.199425,(A0A679IBX1:0.849606,A0A6G6WPN9:0.496914):0.176132):0.117447,A0A7D5MUG4:0.648308):0.29052,A0A220VHC2:1.77919):0.408447,(((((A0A0H3HVC1:0.538336,A0A125SEM4:0.400105):0.136448,F6G911:0.383275):0.182237,A0A248K267:0.588366):0.495454,((((A0A0X8X6P9:0.539844,A0A2I6S7J1:0.548823):0.062046,((A0A142FLN8:0.258543,Q1QW06:0.505292):0.129535,U5T195:0.522774):0.120513):0.106716,A0A6H0IT28:0.413368):0.109811,A0A6H0IVZ0:0.453651):0.289988):0.077963,(A0A2S2CW82:0.536103,(B6IQW8:0.343696,Q3JLJ0:4.744847):0.128021):0.139818):0.110786):0.048796,(((((A0A0D6J9Q9:0.432981,D8JW60:0.367993):0.177525,Q11AZ2:0.462112):0.073326,(((A0A0H5BH08:0.567839,A0A126NQC9:0.661604):0.086961,((A0A0K2DDW2:0.282706,B2IDR5:0.743998):0.105742,E3I6B0:0.561356):0.085649):0.088099,A0A127ERQ1:0.503952):0.088849):0.03263,(A0A2D2DU69:0.693977,(A0A5P8MSK0:0.437229,A7IES4:0.663515):0.116472):0.055298):0.289242,A0A6N0DQV7:0.718086):0.194272):0.102191):0.120026):0.123135):0.241315,((((((((A0A068MY18:0.358542,A0A5C2M8A6:0.433912):0.190284,B0C2S4:0.30366):0.128111,(A0A0D6AFW9:0.450441,((A0A1Y0RG63:0.395099,Q7NLC9:0.332313):0.053572,K9ULV5:0.46883):0.059187):0.033846):0.040989,A0A0K2LUC8:0.335561):0.052262,A0A0H3KCJ8:0.659386):0.1168,A0A5Q0GPJ9:0.531764):0.572944,((A0A0P0RRQ8:0.967899,A0A5Q0BIZ6:0.640555):0.16681,A0LMN1:0.691723):0.126469):0.144529,((((A0A1D8IN79:0.295384,((A0A2X5NSV4:0.884597,A0A2Z3J888:0.430192):0.10431,D0L0A6:0.695051):0.092737):0.13602,A0A5P9XVF3:0.501718):0.92604,D5X3S6:0.809441):0.262572,A0A4P6HQ46:0.972571):0.095671):0.519845):0.262271):0.718991,(((((((((((A0A077EET5:0.52385,A0A3G6RML1:0.437715):0.054477,((A0A0X8X251:0.473765,A0A191TKN0:0.377657):0.131471,A0A5B7ZXX2:0.384271):0.096439):0.103739,A0A2Z4ILI5:0.537442):0.084211,A0A1L6R4H1:0.688558):0.105698,H6L283:0.526879):0.087386,((A0A514XFH3:0.404193,W0IUX1:0.51481):0.420281,A0A6C0RDG4:0.550016):0.133525):0.136619,A0A0D3LIS4:0.49434):0.184925,A0A1V0DAZ8:0.564138):0.365231,(A0A0K1PD43:0.984819,(((((A0A0K2GDH0:0.369121,A0A1W1I3B1:0.673176):0.318488,A0A143BPJ8:0.601177):0.113666,A0A0K2GEL5:0.843721):0.094833,((A0A1U7CRG1:0.359287,A0A5B9VVU0:0.487772):0.273916,W0RCQ5:0.689995):0.230006):0.10738,((((A0A1L6LJ70:0.486344,S4XIA5:0.387759):0.279447,H8MP14:0.672171):0.343912,Q2IPI1:0.662832):0.071338,A0A7L5AAW4:1.045571):0.119931):0.052142):0.149271):0.162699,(((((A0A0K2SHA5:0.48237,Q67NR6:0.931543):0.116204,E6SI73:0.416748):0.231188,D1CB61:0.738471):0.10295,(A0A517YD74:1.05539,A9AX75:0.740075):0.155935):0.154976,(A0A5J6T2C3:0.897437,(B5ECJ4:0.451422,B9M2E4:0.508942):0.790652):0.333023):0.167406):0.160883,((((((((A0A1A9GIR7:0.296101,(A0A3G9J4N3:0.452047,L0IZ55:0.49298):0.238293):0.292718,A0A6C7E482:0.724291):0.218719,A0A346Y0M8:0.693927):0.395502,(((A0A2S1I7J4:0.536631,A0A6I5U979:0.354161):0.301829,F4CTK6:0.813993):0.114068,((A0A2S1SZM1:0.232977,Q82LT7:0.308134):0.720986,I0H675:0.738149):0.228806):0.295365):0.178109,((A0A291SIB3:0.62651,(A0A5P9Z3K9:0.509741,A4FDV8:0.482401):0.083684):0.100215,D2AUB5:0.328232):0.32752):0.165671,((A8KYC7:0.299669,Q0RT31:0.445842):0.185945,C7QJB5:0.453715):0.878502):0.119165,D3F1H7:1.225423):0.153438,D5SQP9:1.024807):0.262163):0.242318):0.268568,R4PJZ2:3.220551):0.150367,(((((((((A0A060LVH0:0.565139,D3FUK1:0.32713):0.103244,A0A223KXY9:0.390923):0.298217,A0A410WPD3:0.488157):0.064555,A0A172TDW3:0.448366):0.18358,A0A1W6A046:0.694672):0.072577,(((((A0A0B6ASM4:0.436979,A0A1X7CNA2:0.28127):0.183234,A0A160MF82:0.34876):0.083078,(A0A1C3SIB8:0.32313,C0SP90:0.222264):0.222489):0.102511,A0A220MR88:0.546936):0.110518,A0A120HS52:0.415551):0.280285):0.095479,(A0A168W5Y3:0.398915,(A0A2I7SX76:0.569017,A0RL14:0.632308):0.114448):0.165354):0.482996,A0A2K8N4A5:1.161333):0.482322,(((((((A0A075JQ03:0.363308,(A0A268FCM7:0.428256,(A0A4Y6UWP0:0.570739,A0A514LGF2:0.356575):0.223999):0.144315):0.149372,A0A075LP69:0.6939):0.10459,(A0A410M8Y2:0.367122,K2G9P3:0.439116):0.096026):0.136437,A0A6M8GHM0:0.784652):0.038751,((A0A0B5AL76:0.416102,((A0A0D1G257:0.649847,A0A1W7AAD9:0.340608):0.154324,(A0A0F7D455:0.512469,A0A1Q1G0P4:0.405708):0.103242):0.442651):0.076123,A0A0H4NYT3:0.536689):0.115098):0.089176,((A0A075R0T4:0.703961,(A0A0U2MG86:0.70063,A0A2I7SU30:0.473392):0.106676):0.126102,((((A0A0X8D3Y1:0.544531,(A0A1X9M9S6:0.553078,(A0A3Q9R150:0.340027,Q9K5W2:0.551186):0.167624):0.163345):0.100552,((((A0A172TNF5:0.391046,A0A3Q8X871:0.516557):0.122999,(A0A1B2E304:0.558455,A0A410WTS5:0.318696):0.212173):0.039809,A0A6B8RP30:0.477294):0.138088,(A0A1Y0CUK2:0.360486,D6XX31:0.627086):0.109021):0.099698):0.102077,E6TRA2:0.68267):0.04589,(B1YJ89:0.327236,C4L5A6:0.517091):0.351056):0.066543):0.120036):0.453428,A0A1Y0ITW8:0.891448):0.298277):0.247022):0.36692,((((A0A1R4A622:0.758915,(A0A1R4A694:1.239081,(Q97AR6:0.752452,Q97CL9:0.748406):0.171267):0.193128):0.241795,((A0A1V0N5L4:0.483167,Q6L0Q3:0.441044):0.221461,S0AQ02:0.684552):0.705534):0.602942,A0A218NNB3:1.212561):0.221256,A0A650CPM7:1.917432):0.587897):0.420836):0.826998,((((((A0A0S4KVX1:0.430658,A0A1W1I522:0.237016):1.321017,((((((A0A0S4KY68:0.435576,D8PIA4:0.261976):0.691789,D8PI98:0.450639):0.414159,A0A347UD09:0.822128):0.335714,A0A143PTX4:0.656952):0.148168,Q1PZE5:0.790424):0.116258,D8PBQ6:0.907025):0.411901):0.832087,Q1ASZ4:1.864609):0.248463,Q1ARV9:2.583509):0.670419,A0A0X3BRQ7:2.288759):0.491754,(((((((A0A142WVE3:0.560108,A0A518DMR0:0.505505):0.101055,(A0A518AQW2:0.398443,A0A518D5M1:0.522662):0.228476):0.045574,A0A6C2YMM9:0.70708):0.073034,D0LWM7:0.639356):0.114268,A0A517ZTB7:0.349689):0.502845,A0A518CB53:0.484674):1.379914,((A0A286RJ96:1.773606,G2LEK6:1.139654):0.552605,(D3PDG7:0.712548,E4TES1:0.603199):0.741587):0.61824):2.486349):0.504061):1.076172,((((((A0A0F7FGK4:0.850066,((A1S0C2:0.318582,'qOR4bWP_052886775.1':0.484731):0.134755,'qOR4bPNV77682.1':0.503148):0.131123):0.18944,((B1L799:2.0E-6,'qOR4bWP_125741675.1':0.011008):0.18481,'qOR4bWP_125670385.1':0.185126):0.964496):0.168323,A0A7L9FJT8:0.454193):0.795419,(F2KR24:0.545149,N0B9L6:0.658468):0.745302):0.355194,(((A0A0P0N4X2:2.0E-6,'qOR4bWP_055409203.1':2.0E-6):0.418282,'qOR4bKSW12159.1':0.440361):0.733097,A2BMU5:0.913565):0.26608):0.498269,(D9Q2L1:0.657457,((L0A8P3:0.139029,'qOR4bPMP91268.1':0.104242):0.153255,'qOR4bPMP60986.1':0.283696):0.330907):0.763936):1.628001):0.185861,((((A8MAD1:0.191023,('qOR4bWP_066793782.1':0.014224,'qOR4bKUO90529.1':0.026514):0.164675):0.268269,(((F0QX53:0.154349,'qOR4bWP_013336430.1':0.06849):0.107481,'qOR4bWP_069807111.1':0.145307):0.055083,('qOR4bPVU72750.1':0.0046,'qOR4bWP_081226815.1':0.033693):0.107167):0.304233):0.403479,((F2L164:0.030908,'qOR4bKUO87974.1':0.034917):0.158017,'qOR4bWP_014126078.1':0.322062):0.587861):0.384308,'qOR4bBBE42514.1':1.087063):2.725877):0.427563,'qOR4bEQB65595.1':3.465468):0.632399,(('BEHE01000027.1_2':2.074836,(((A4WI49:2.0E-6,'qOR4bWP_011899973.1':2.0E-6):0.28464,('qOR4bWP_011763090.1':0.266089,'qOR4bAET34043.1':0.292473):0.134152):0.742021,((O27988:2.0E-6,'qOR4bAIG99305.1':2.0E-6):0.469542,'qOR4bTDA28421.1':0.839943):0.359022):0.726557):0.31253,((((A0A0K1E4J2:2.0E-6,'qOR4bAKT35769.1':2.0E-6):0.149917,'qOR4bWP_013679532.1':0.233423):0.584411,(F0QTK1:0.177761,'qOR4bWP_013335785.1':0.117134):0.203398):0.32768,'qOR4bWP_081225938.1':0.522104):1.457651):0.469187):1.56729,('NHV97114.1':0.084366,'HGC33552.1':0.111692):1.346783):0.286607,(('Geocrenenecus_arthurdayi_GC-01.bin.10_NODE_131_length_56157_cov_89.331753_46':2.0E-6,(((('Geocrenecus_arthurdayi_GC-06.bin.5_NODE_750_length_20004_cov_6.018798_5':0.0,'Geocrenenecus_arthurdayi_GC-11.bin.8_NODE_426_length_24014_cov_67.519304_19':0.0):0.0,'Geocrenenecus_arthurdayi_GC-10.bin.45_NODE_237_length_55463_cov_87.638716_46':0.0):2.0E-6,'Geocrenenecus_arthurdayi_GC-07.bin.31_NODE_153_length_61347_cov_23.239265_48':2.0E-6):2.0E-6,'Geocrenecus_arthurdayi_LGB-05.bin.6_NODE_3447_length_7727_cov_92.145334_6':0.022611):0.00563):0.17727,'HGU02745.1':0.184235):0.058279):0.149861,((('Terraquivivens_tengchongensis_DRTY-1.bins.48.201901_NODE_2760_length_9214_cov_0.850666_7':2.0E-6,'Terraquivivens_tengchongensis_DRTY-2.bins.95.201901_NODE_4890_length_7383_cov_0.792448_1':2.0E-6):0.005602,((((((('Terraquivivens_tengchongensis_DRTY-6.bins.154.201705_NODE_3_length_272825_cov_1.86513_262':0.0,'Terraquivivens_tengchongensis_GMQP.bins.100.201901_NODE_7_length_201299_cov_1.742086_145':0.0):0.0,'Terraquivivens_tengchongensis_GMQP.bins.29.201808_NODE_14_length_201235_cov_3.051162_67':0.0):0.0,'Terraquivivens_tengchongensis_DRTY-7.bins.137.201803_NODE_99_length_228281_cov_7.948539_88':0.0):0.0,'Terraquivivens_tengchongensis_GMPQ.bins.52.201705_NODE_3_length_132346_cov_2.98514_70':0.0):0.0,'Terraquivivens_tengchongensis_DRTY-6.bins.20.201901_NODE_18_length_342429_cov_2.137148_289':0.0):0.0,'Terraquivivens_tengchongensis_GMQP.bins.8.201907_NODE_36_length_137002_cov_1.986623_74':0.0):2.0E-6,'Terraquivivens_tengchongensis_DRTY-6.bins.169.201907_NODE_3405_length_15074_cov_3.050713_10':2.0E-6):2.0E-6):2.0E-6,('Terraquivivens_tengchongensis_JZ-1.bins.90.201705_NODE_544_length_70011_cov_8.97463_71':2.0E-6,'HGM09960.1':2.0E-6):0.005608):0.203547):0.110474,(((((('Geocrenenecus_huangii_DRTY-6.bins.60.201803_NODE_28579_length_3291_cov_4.051201_4':2.0E-6,('Geocrenenecus_huangii_DRTY-6.bins.93.201709_NODE_7143_length_9378_cov_5.798508_4':2.0E-6,'Geocrenenecus_huangii_DRTY-7.bins.33.201803_NODE_6581_length_7809_cov_3.670529_5':2.0E-6):2.0E-6):3.13E-4,'Geocrenenecus_huangii_DRTY-6.bins.68.201901_NODE_15378_length_4154_cov_9.145766_7':2.0E-6):2.12E-4,'Geocrenenecus_huangii_DRTY-6.bins.62.201808_NODE_1640_length_24051_cov_15.352366_1':2.0E-6):0.005069,(('Geocrenenecus_huangii_DRTY-6.bins.90.201907_NODE_3129_length_16121_cov_12.351257_16':0.0,'Geocrenenecus_huangii_JZ-1.bins.80.201907_NODE_12084_length_4906_cov_2.018205_5':0.0):2.0E-6,'Geocrenenecus_huangii_JZ-1.bins.42.201709_NODE_454_length_50668_cov_19.535348_47':2.0E-6):2.0E-6):2.0E-6,('Geocrenenecus_huangii_DRTY-6.bins.62.201808_NODE_5201_length_10829_cov_16.007288_1':2.0E-6,'Geocrenenecus_huangii_DRTY-6.bins.68.201901_NODE_30399_length_2392_cov_10.682119_1':2.0E-6):2.0E-6):0.005596,(((('Geocrenenecus_huangii_JZ-1.bins.116.201803_NODE_23_length_168669_cov_25.598634_5':0.0,'Geocrenenecus_huangii_JZ-1.bins.42.201705_NODE_3_length_256877_cov_27.6226_161':0.0):0.0,'Geocrenenecus_huangii_ZZQ.bins.13.201803_NODE_29_length_240564_cov_22.133769_147':0.0):0.0,'HGK66911.1':0.0):2.0E-6,'Geocrenenecus_huangii_JZ-1.bins.12.201901_NODE_16834_length_4657_cov_10.565784_2':2.0E-6):3.0E-6):0.127486):0.199034,'Geocrenenecus_dongiae_DRTY-2.bins.2.201901_NODE_951_length_27476_cov_2.917182_1':0.005662):2.0E-6,(((((('Geocrenenecus_dongiae_Jinze_2011_Jz_20110110S_sed_contig00807_coverage_15.1062127718521_17':0.0,'Geocrenenecus_dongiae_JZ-1.bins.64.201705_NODE_1_length_453904_cov_14.2048_1':0.0):0.0,'Geocrenenecus_dongiae_JZ-1.bins.86.201803_NODE_475_length_48872_cov_24.520094_39':0.0):0.0,'Geocrenenecus_dongiae_JZ-1.bins.45.201709_NODE_71_length_140407_cov_23.921322_140':0.0):0.0,Geocrenenecus_dongiae_JZ_bin_15_Ga0180308_105_1:0.0):0.0,'Geocrenenecus_dongiae_JZ-2.bins.15.201601_NODE_5_length_89474_cov_34.666_1':0.0):2.0E-6,'Geocrenenecus_dongiae_JZ-1.bins.115.201907_NODE_612_length_38758_cov_2.345008_15':2.0E-6):0.005671):2.0E-6,('Geocrenenecus_dongiae_SZTDM-1c.bins.20.201709_NODE_13369_length_4992_cov_1.068448_3':2.0E-6,'HGL62333.1':2.0E-6):2.0E-6):2.0E-6,(('Geocrenenecus_dongiae_SRBZ-1.bins.49.201901_NODE_8403_length_4129_cov_5.010245_2':2.0E-6,'Geocrenenecus_dongiae_SRBZ-2.bins.180.201901_NODE_20115_length_8426_cov_1.157609_1':2.0E-6):2.76E-4,'Geocrenenecus_dongiae_SZTDM-1b.bins.22.201709_NODE_532_length_18273_cov_2.013006_18':2.0E-6):0.005375);
	tree DsrA = [&R] ('Geocrenenecus_dongiae_BF2.bins.100.201808_NODE_635_length_35954_cov_2.702794_25':3.0E-6,((('Geocrenenecus_dongiae_DRTY-2.bins.2.201901_NODE_1543_length_18845_cov_2.382573_13':0.063397,((((((((((('Geocrenenecus_huangii_DRTY-6.bins.60.201803_NODE_12784_length_6176_cov_4.315093_4':3.0E-6,'Geocrenenecus_huangii_DRTY-6.bins.93.201709_NODE_4889_length_12504_cov_6.264523_12':3.0E-6):3.0E-6,'Geocrenenecus_huangii_DRTY-7.bins.33.201803_NODE_7886_length_6751_cov_3.913647_1':3.0E-6):0.001518,'Geocrenenecus_huangii_DRTY-6.bins.68.201901_NODE_11619_length_5257_cov_13.541520_1':3.0E-6):0.00194,('Geocrenenecus_huangii_DRTY-6.bins.62.201808_NODE_2555_length_17762_cov_16.574256_11':3.0E-6,'Geocrenenecus_huangii_DRTY-6.bins.90.201907_NODE_21309_length_3662_cov_17.350778_4':3.0E-6):0.00348):0.003485,((('Geocrenenecus_huangii_JZ-1.bins.12.201901_NODE_4865_length_11552_cov_12.537943_2':0.0,'Geocrenenecus_huangii_ZZQ.bins.13.201803_NODE_1513_length_23650_cov_22.242826_11':0.0):0.0,'Geocrenenecus_huangii_JZ-1.bins.80.201907_NODE_2134_length_16708_cov_2.251312_10':0.0):3.0E-6,'Geocrenenecus_huangii_JZ-1.bins.42.201709_NODE_771_length_38674_cov_19.231925_23':3.0E-6):3.0E-6):0.001664,'HGK67029.1':0.003922):0.001818,'Geocrenenecus_huangii_JZ-1.bins.116.201803_NODE_871_length_34201_cov_25.478723_23':3.0E-6):0.003462,'Geocrenecus_huangii_JZ-1.bins.42.201705_NODE_13_length_31630_cov_27.7591_20':3.0E-6):0.067759,((('Geocrenenecus_arthurdayi_GC-01.bin.10_NODE_1319_length_16093_cov_96.729393_20':3.0E-6,'Geocrenenecus_arthurdayi_GC-06.bin.5_NODE_1462_length_12957_cov_5.898775_9':2.0E-6):0.037584,'HHO63139.1':0.026885):0.019826,((('Geocrenenecus_arthurdayi_GC-07.bin.31_NODE_1043_length_17769_cov_23.854352_9':3.0E-6,'Geocrenenecus_arthurdayi_GC-10.bin.45_NODE_1565_length_17039_cov_100.921102_13':3.0E-6):3.0E-6,'Geocrenenecus_arthurdayi_GC-11.bin.8_NODE_1477_length_11312_cov_69.322466_1':3.0E-6):3.0E-6,'Geocrenenecus_arthurdayi_LGB-05.bin.6_NODE_31_length_131437_cov_91.335868_62':0.006896):0.018695):0.020446):0.014736,'HGB91747.1':0.057375):0.022546,(('WP_125672102.1':0.013206,'PNV78628.1':0.02099):0.258134,(((((((('WP_148136715.1':0.174231,'WP_202819941.1':0.115234):0.07767,(((('NLM88576.1':0.073777,'NLB52638.1':0.095241):0.028769,'NLU47208.1':0.103835):0.073487,(A0A0A8B420:0.227894,D6E8X3:0.179167):0.086226):0.048693,((B8G0Q1:0.052507,L0F545:0.143853):0.122737,(G7WBP5:0.105924,I4D7Z0:0.1627):0.176186):0.123327):0.134281):0.075257,('MBC7340796.1':0.133257,'HHY95725.1':0.186472):0.166797):0.02019,('MBO8127894.1':0.245701,A0A7G6E1T8:0.314606):0.048992):0.050338,((A0A1S6J058:0.082075,A4J9D6:0.083608):0.05785,F6B661:0.017815):0.301636):0.046622,(((((((('KAF0156925.1':0.091631,((((('NLX52518.1':0.00745,'MBP7764062.1':0.021394):0.050138,'MBP6916372.1':0.077558):0.007553,('NLA41341.1':0.084509,'MBP7137311.1':0.046059):0.019138):0.021683,('NLD82029.1':0.01409,'PKN59941.1':0.030377):0.044854):0.02921,'RPH88241.1':0.04219):0.031575):0.008389,(('PKN20329.1':0.037805,'MBP1710037.1':0.038777):0.013416,('PKN89255.1':0.024695,'MRR15313.1':0.040442):0.019068):0.039691):0.03254,'PKN53512.1':0.094622):0.03757,('OHE26388.1':0.063287,'MBU2055741.1':0.038838):0.049201):0.046883,('NPU86442.1':0.016277,'PKN34035.1':0.010743):0.101366):0.226784,(((((((((((A0A060BKJ3:0.109121,A0A0M4NT22:0.09597):0.331125,A0A6N0HWM1:0.075802):0.031371,((A0A090ABE4:0.116356,((A0A1B4VDP7:0.076526,A0A1B4XFL7:0.120099):0.056818,(((A0A1Z4VS65:0.116492,A0A7L6AVH7:0.154319):0.034702,((A0A2K8UCY6:0.087105,((A0A6I6EJ73:0.044006,O33998:0.033376):0.022334,I3Y6I5:0.080068):0.017381):0.061708,S6BZN5:0.109672):0.062311):0.047904,(B8GUE5:0.061591,L0DW28:0.123167):0.109057):0.139419):0.112199):0.05811,((A0A0X8XA92:0.112136,A1WYF3:0.088428):0.171115,Q0A838:0.140668):0.125319):0.064665):0.040905,(A0A0F7K166:0.058282,A0A0F7K3I1:0.087098):0.093326):0.043039,((A0A0A1GZK2:0.188174,((A0A2Z6GDK6:0.08444,D5CSI3:0.058954):0.0886,W0SHF1:0.135988):0.040976):0.084933,(((A0A6F8V9D5:0.148427,A0A6F8VH37:0.1132):0.099321,((Q3SG18:0.064042,Q3SJA5:0.127824):0.02077,Q3SJ48:0.162455):0.178696):0.085058,S6AAH8:0.142199):0.0445):0.134975):0.04214,((((A0A0U5I6G4:0.10676,V6F6X7:0.078355):0.199511,W6KK51:0.189799):0.072029,(A0A347ULG6:0.208609,(A0A348G4B6:0.101545,E3HZD3:0.115056):0.089528):0.159877):0.040404,A0A2Z3R4G5:0.260089):0.02106):0.07566,(A0A1B4V076:0.087138,A0A1B4XCN9:0.20464):0.036631):0.046068,(A0A1Z4VR71:0.17513,L0DWL8:0.133949):0.080816):0.294462,((((((A0A1B1PZ50:0.073436,(A0A1D8D5R0:0.069561,B3QRF1:0.080272):0.059393):0.012356,(A0A1W6HPE7:0.069537,A0A222SFF0:0.089375):0.023681):0.035162,(((A1BCS1:0.056957,B4SE97:0.131636):0.039114,B3EHJ7:0.106218):0.014457,Q3AP71:0.154855):0.020612):0.063172,A4SC58:0.132443):0.096004,B3ELT3:0.175095):0.213637,A0L9L4:0.37698):0.27522):0.407187,(A0A1J5NQK7:1.868804,((((((((A1RQX1:0.172772,A4WJC1:0.13681):0.26055,G4RNF1:0.168436):0.057775,A3MW49:0.123837):0.069943,G7VH42:0.087685):0.329864,Q8ZUW7:0.008309):0.333988,((A3MW60:0.167754,G4RNF2:0.24218):0.08579,(A4WK64:0.098836,G7VH49:0.089183):0.032397):0.163433):0.344029,(E1QPH9:0.048535,F0QUQ1:0.088635):0.606401):0.640031,A8MD32:0.988993):0.822917):0.892379):0.435599,((((((((((A0A075WSN6:0.107985,F8C2Z7:0.121101):0.081114,A0A0U5AFR5:0.094254):0.08133,A0A6H1WU61:0.02408):0.056641,A0A6G7PWU3:0.123884):0.039921,F8AAL5:0.082021):0.199876,((((((((A0A0E0SZ12:0.063781,A0A0X8JMN0:0.20824):0.026629,Q315R9:0.130756):0.037033,(A0A4P6I528:0.172044,T2G7Q3:0.140022):0.035477):0.048946,((((A0A109W618:0.1526,C8WZS1:0.10371):0.051417,(((A0A5K7ZTJ6:0.122965,A8ZX93:0.121611):0.028038,B8FME3:0.127849):0.040022,(C0QD64:0.095201,K0ND70:0.057034):0.169281):0.064564):0.075005,(((A0A2C8F874:0.059525,E6VZA7:0.079475):0.088492,F0JJB3:0.079882):0.12162,C6BZ29:0.139367):0.055719):0.029985,A0A2Z6B2Z2:0.175953):0.046689):0.097962,F3YZL0:0.188815):0.121264,I4C3X6:0.214462):0.098259,((A0A5B7YPS4:0.153377,(C8W1Y8:0.169273,R4KMH8:0.090361):0.057476):0.029109,(B1I6P0:0.214185,C9RA42:0.19662):0.068041):0.211428):0.048801,((A0A2L1GMB6:0.215279,(M1PP41:0.112399,Q6AQ47:0.185145):0.06347):0.102252,D6Z6P8:0.23336):0.209215):0.051269):0.057352,(A0A4P8L192:0.104496,A0LQK6:0.178532):0.223551):0.074266,E1QFJ4:0.278839):0.136138,F2NJG0:0.490504):0.053992,(A0A7G1H687:0.195288,B5YIF2:0.278579):0.326395):0.052502):0.068476):0.03594,('RJO66766.1':0.383252,(('RME74226.1':0.091535,'MBM4460920.1':0.189172):0.029947,'RJP46693.1':0.153435):0.149004):0.045879):0.064532,('WP_015590519.1':0.377354,('HGE66215.1':0.239017,((A0A075WB62:0.112811,F2KRS8:0.151791):0.093412,D2RFY6:0.287101):0.177229):0.106146):0.156811):0.06266):0.003302,(A0A2R4W1J4:0.403334,Q3A9H7:0.272725):0.113777):0.067609,(((('OPY72210.1':0.119992,'OQC47959.1':0.112366):0.056143,('MBP8744934.1':0.069907,'MBP1733903.1':0.032918):0.159307):0.068951,'RPJ63802.1':0.236725):0.10048,'PIV21992.1':0.207358):0.16257):0.21632):0.251885):0.054825):0.009504,'Geocrenenecus_dongiae_SRBZ-1.bins.49.201901_NODE_19712_length_2222_cov_4.542721_3':3.0E-6):3.0E-6,'Geocrenenecus_dongiae_GMQP.bins.30.201808_NODE_31_length_164155_cov_2.037792_32':3.0E-6):2.0E-6,(((((((('Geocrenenecus_dongiae_Jinze_2011_Jz_20110110S_sed_contig00502_coverage_18.1419402724415_19':0.0,'Geocrenenecus_dongiae_JZ-1.bins.45.201709_NODE_920_length_35048_cov_25.013488_28':0.0):0.0,'Geocrenenecus_dongiae_JZ-2.bins.15.201601_NODE_15_length_35213_cov_35.9755_13':0.0):0.0,'Geocrenenecus_dongiae_JZ-1.bins.86.201803_NODE_860_length_34614_cov_27.751153_25':0.0):0.0,'Geocrenenecus_dongiae_JZ-1.bins.64.201705_NODE_10_length_34748_cov_14.6629_12':0.0):0.0,'HGL61917.1':0.0):0.0,Geocrenenecus_dongiae_JZ_bin_15_Ga0180308_115_13:0.0):3.0E-6,'Geocrenenecus_dongiae_JZ-1.bins.115.201907_NODE_1261_length_24284_cov_2.411806_13':3.0E-6):3.0E-6,(('Geocrenenecus_dongiae_SRBZ-2.bins.180.201901_NODE_13815_length_10957_cov_1.089474_4':0.0,'Geocrenenecus_dongiae_SZTDM-1c.bins.20.201709_NODE_2417_length_13577_cov_1.359851_3':0.0):3.0E-6,'Geocrenenecus_dongiae_SZTDM-1b.bins.22.201709_NODE_614_length_16613_cov_2.335254_2':3.0E-6):3.0E-6):0.002809);
	tree DsrB = [&R] ('Geocrenenecus_dongiae_BF2.bins.100.201808_NODE_635_length_35954_cov_2.702794_26':0.0,(((((((((('Geocrenenecus_dongiae_DRTY-2.bins.2.201901_NODE_1543_length_18845_cov_2.382573_12':3.0E-6,(('Geocrenenecus_dongiae_GMQP.bins.30.201808_NODE_31_length_164155_cov_2.037792_33':0.003723,(((((('Geocrenenecus_huangii_DRTY-6.bins.60.201803_NODE_12784_length_6176_cov_4.315093_5':0.0,'Geocrenenecus_huangii_DRTY-6.bins.68.201901_NODE_11619_length_5257_cov_13.541520_2':0.0):0.0,'Geocrenenecus_huangii_DRTY-6.bins.90.201907_NODE_21309_length_3662_cov_17.350778_3':0.0):3.0E-6,'Geocrenenecus_huangii_DRTY-6.bins.62.201808_NODE_2555_length_17762_cov_16.574256_12':3.0E-6):3.0E-6,(('Geocrenenecus_huangii_DRTY-6.bins.93.201709_NODE_4889_length_12504_cov_6.264523_13':0.003706,((('Geocrenenecus_huangii_JZ-1.bins.116.201803_NODE_871_length_34201_cov_25.478723_22':0.0,'HGQ81933.1':0.0):0.0,'Geocrenenecus_huangii_JZ-1.bins.80.201907_NODE_2134_length_16708_cov_2.251312_11':0.0):3.0E-6,'Geocrenecus_huangii_JZ-1.bins.42.201705_NODE_13_length_31630_cov_27.7591_21':3.0E-6):3.0E-6):0.003667,(('Geocrenenecus_huangii_JZ-1.bins.12.201901_NODE_4865_length_11552_cov_12.537943_3':0.0,'Geocrenenecus_huangii_ZZQ.bins.13.201803_NODE_1513_length_23650_cov_22.242826_12':0.0):3.0E-6,'Geocrenenecus_huangii_JZ-1.bins.42.201709_NODE_771_length_38674_cov_19.231925_22':3.0E-6):3.0E-6):0.003666):0.04349,((((('NODE_5912_length_5012_cov_125.022796_2':3.0E-6,'Geocrenenecus_arthurdayi_GC-06.bin.5_NODE_1462_length_12957_cov_5.898775_10':3.0E-6):0.007427,(('Geocrenenecus_arthurdayi_GC-07.bin.31_NODE_1043_length_17769_cov_23.854352_8':0.0,'Geocrenenecus_arthurdayi_GC-11.bin.8_NODE_1477_length_11312_cov_69.322466_2':0.0):3.0E-6,'Geocrenenecus_arthurdayi_GC-10.bin.45_NODE_1565_length_17039_cov_100.921102_14':3.0E-6):3.0E-6):3.0E-6,'Geocrenenecus_arthurdayi_LGB-05.bin.6_NODE_31_length_131437_cov_91.335868_61':0.007421):0.003718,('HGU73623.1':0.009237,'HGB91748.1':0.049408):0.009993):0.01352,'HHO63138.1':0.016523):0.011201):0.027339,((((('Geocrenenecus_huangii_DRTY-7.bins.33.201803_NODE_7886_length_6751_cov_3.913647_1':2.0E-6,'Geocrenenecus_arthurdayi_GC-01.bin.10_NODE_1319_length_16093_cov_96.729393_20':0.142456):3.437948,A0A1J5JP03:2.121675):0.051716,((((A1RQX0:0.152346,A4WJC2:0.126693):0.177946,(A3MW48:0.062829,((A4WK74:0.068025,Q8ZUW8:0.170029):0.070327,G4RNF0:0.212391):0.050861):0.085079):0.353813,((A3MW59:0.081289,((A4WK63:0.065822,G7VH50:0.104813):0.104328,G4RNF3:0.184865):0.042209):0.333455,F0QUQ2:0.399397):0.214551):0.479969,A8MD33:0.822588):0.529101):0.776912,(((((('MBE3576045.1':0.245179,(('WP_084666089.1':0.082668,('WP_173298271.1':0.032414,'KUK12289.1':0.014671):0.063454):0.055111,'MBC7342222.1':0.157306):0.072927):0.032618,(((('WP_088553243.1':0.061304,(('HHW06011.1':0.047711,('NLL19070.1':0.017887,'NLC76110.1':0.045485):0.030638):0.098688,('NLC38375.1':0.022588,'HHX50437.1':0.065259):0.061056):0.057799):0.041598,((('HHT62815.1':0.075568,'WP_148136716.1':0.156722):0.046127,'WP_089612430.1':0.109018):0.088121,((('NLB52637.1':0.115563,('NLM87765.1':0.029303,'NLP24704.1':0.060229):0.044331):0.160332,(A0A0A8B5L4:0.279256,D6E8X4:0.131706):0.090781):0.059069,('WP_206812254.1':0.163898,((G7WBP4:0.141877,I4D7Y9:0.154039):0.074145,L0F3N5:0.20538):0.037842):0.03504):0.204296):0.025501):0.032641,'KKM09747.1':0.192832):0.055583,(((('WP_204614906.1':0.013244,'MTI80635.1':0.051513):0.003112,'MBO8138341.1':0.032496):0.082328,((((('WP_077715441.1':0.013985,(('WP_072915864.1':0.009886,'WP_013840455.1':0.057826):0.030501,'WP_072914017.1':0.045891):0.017263):0.030474,'WP_008411795.1':0.011131):0.01112,'WP_073238251.1':0.010805):0.016205,('RYD01361.1':0.071882,('WP_003542700.1':0.003607,F6B660:3.0E-6):0.056641):0.018097):0.042463,'WP_011879476.1':0.049803):0.122319):0.098089,Q3A9H8:0.325577):0.048128):0.023986):0.032547,'MBC7340795.1':0.237157):0.039527,(((((A0A075WCF7:0.143084,F2KRS7:0.283711):0.083536,D2RFY7:0.172915):0.140518,N0BL33:0.203976):0.27006,(((((((((((((A0A090ADL5:0.114349,((A0A0X8XAB5:0.095896,A1WYF4:0.073225):0.166361,Q0A837:0.102911):0.092498):0.032248,(A0A0M4NVR9:0.108639,A0A0P0USU4:0.108138):0.142945):0.010265,((A0A1B4V4N8:0.085517,A0A1B4XFK2:0.091478):0.113121,(((A0A2K8UED0:0.133488,S6BKH1:0.114536):0.047563,B8GUE6:0.103558):0.031204,A0A7L6AV00:0.166262):0.134287):0.058562):0.013375,((A0A1B4VAC2:0.070266,A0A1B4XCP6:0.148608):0.031942,(A0A1Z4VQE1:0.137986,L0DV13:0.11464):0.143023):0.02317):0.034652,(A0A0F7JZP1:0.096953,A0A6N0HWL2:0.118842):0.051622):0.033214,(A0A2Z3R6L5:0.306444,(A0A347UEM3:0.200308,(A0A348G4B5:0.11968,E3HZD2:0.088654):0.089715):0.11623):0.020303):0.058843,((A0A0U5MPP8:0.0861,V6F8U6:0.107577):0.188515,W6KAS1:0.145173):0.053705):0.071465,(A0A6F8VGK7:0.127236,Q3SG19:0.131957):0.100368):0.030963,K6UH91:0.123894):0.041207,(A0A0A1H426:0.125835,(A0A2Z6GCU4:0.071899,W0SE78:0.198008):0.048199):0.063643):0.22433,(((((A0A1D8D0E3:0.09983,A4SC59:0.060661):0.022647,B4SE96:0.073056):0.002028,Q3AP72:0.089549):0.118525,B3ELT2:0.279274):0.150441,A0L9L5:0.302768):0.150486):0.747117,(A0A7G1H3P1:0.191514,B5YIF3:0.161136):0.297561):0.056844,((((((((((((((A0A0E0SYZ6:0.074591,Q315R8:0.085402):0.029469,((A0A0X8JLZ6:0.096761,A0A1J1E2J4:0.063524):0.038434,A0A7H4L4V8:0.046191):0.077266):0.059665,(A0A4P6HUH6:0.209817,T2G8V8:0.252682):0.057877):0.041683,F3YZL1:0.21082):0.051167,C6BZ30:0.182361):0.045981,((A0A109W607:0.170013,A0A2Z6B2Q5:0.143342):0.060657,(A0A126QS63:0.089846,(A0A2C8F7C9:0.101566,E6VZA6:0.084486):0.034136):0.168331):0.053257):0.051177,C8WZS2:0.191779):0.060501,((((A0A5K7YPJ0:0.048759,A0A5K7ZTJ2:0.103851):0.071904,B8FME2:0.154969):0.047657,(C0QD63:0.079666,K0NCW7:0.081548):0.101012):0.029844,A8ZX94:0.147758):0.044357):0.090291,I4C3X5:0.297447):0.063462,((A0A1D7XBZ5:0.123505,(B1I6N9:0.277663,(C8W1Y9:0.089217,R4KL11:0.098751):0.08853):0.029939):0.049283,C9RA41:0.216937):0.166511):0.103538,(((A0A0U4W117:0.107513,(A0A5P1UXT7:0.098012,F8C2Z6:0.16362):0.073062):0.066582,(A0A6H1WU71:0.067061,F8AAL4:0.129022):0.039351):0.091722,A0A6G7PX88:0.059809):0.213186):0.044159,(A0A2L1GMB2:0.253784,(D6Z6P9:0.178485,(M1P948:0.13333,Q6AQ46:0.145989):0.076462):0.076634):0.045262):0.114322,((A0A4P8L164:0.16745,A0LQK7:0.103928):0.13852,E1QFJ3:0.404204):0.099794):0.177848,F2NJF9:0.413957):0.090695):0.042508):0.130098,A0A2R4W1W0:0.53116):0.0641):0.041691,('MBO8127895.1':0.211396,('WP_134214263.1':0.199704,'WP_018086255.1':0.140574):0.054104):0.051349):0.040591,((('MBO8168692.1':0.105201,'WP_034424411.1':0.115839):0.044856,('KUO52807.1':0.093376,'MBS3969713.1':0.047325):0.096135):0.040214,'NLW24014.1':0.200948):0.158211):0.157183):0.200528,'WP_125672101.1':0.274044):0.261356):0.053711):3.0E-6,'Geocrenenecus_dongiae_SRBZ-2.bins.180.201901_NODE_13815_length_10957_cov_1.089474_5':0.007527):3.0E-6):3.0E-6,'Geocrenenecus_dongiae_JZ-1.bins.64.201705_NODE_10_length_34748_cov_14.6629_11':0.0):0.0,'Geocrenenecus_dongiae_JZ-1.bins.45.201709_NODE_920_length_35048_cov_25.013488_29':0.0):0.0,'Geocrenenecus_dongiae_JZ-2.bins.15.201601_NODE_15_length_35213_cov_35.9755_12':0.0):0.0,'HGL61918.1':0.0):0.0,'Geocrenenecus_dongiae_JZ-1.bins.115.201907_NODE_1261_length_24284_cov_2.411806_12':0.0):0.0,'Geocrenenecus_dongiae_SZTDM-1b.bins.22.201709_NODE_614_length_16613_cov_2.335254_3':0.0):0.0,'Geocrenenecus_dongiae_JZ-1.bins.86.201803_NODE_860_length_34614_cov_27.751153_26':0.0):0.0,Geocrenenecus_dongiae_JZ_bin_15_Ga0180308_115_12:0.0):0.0,'Geocrenenecus_dongiae_Jinze_2011_Jz_20110110S_sed_contig00502_coverage_18.1419402724415_20':0.0):0.0,'Geocrenenecus_dongiae_SZTDM-1c.bins.20.201709_NODE_2417_length_13577_cov_1.359851_4':0.0);
	tree McmA1 = [&R] (Benthortus_lauensis_T2-175_k151_494295_24:0.810277,(((((((((((((((('Geocrenenecus_dongiae_BF2.bins.100.201808_NODE_4477_length_10209_cov_1.831482_5':3.0E-6,'HGK67858.1':0.008193):0.129371,((((((('Geocrenenecus_arthurdayi_GC-01.bin.10_NODE_348_length_35446_cov_92.693368_2':0.0,'Geocrenenecus_arthurdayi_GC-10.bin.45_NODE_736_length_28958_cov_88.482891_2':0.0):0.0,'NODE_655_length_24720_cov_23.440665_22':0.0):0.0,'Geocrenenecus_arthurdayi_LGB-05.bin.6_NODE_54_length_93616_cov_91.215677_36':0.0):0.0,'NODE_290_length_29683_cov_70.836945_27':0.0):2.0E-6,'Geocrenenecus_arthurdayi_GC-06.bin.5_NODE_3194_length_7219_cov_6.123953_2':2.0E-6):0.010179,'HGB91365.1':0.109232):0.010285,'HHO64758.1':0.029095):0.091046):0.103023,'HIQ13120.1':0.328884):0.055709,((((('WP_202965482.1':0.002865,D9Q2E4:2.0E-6):0.056462,'WP_117354792.1':0.093314):0.093686,('PVU68627.1':0.02803,'ESQ21953.1':0.023721):0.055419):0.098565,(('PMP59953.1':0.046373,'AFZ70238.1':0.068081):0.082251,'PMP59651.1':0.113729):0.216668):0.043372,((('WP_131160205.1':0.002884,'WP_022541794.1':0.044445):0.002903,Q9YBB0:2.0E-6):0.226748,'HGQ49632.1':0.304665):0.019857):0.133963):0.141387,(('PWV36704.1':0.032499,('HES72875.1':0.079662,'HHQ55149.1':0.063124):0.052492):0.260505,'NAZ13402.1':0.259091):0.451358):0.114174,'HDN74468.1':0.358282):0.311019,((('HDJ26287.1':0.07581,'OYT51252.1':0.045411):0.024953,'RLI08279.1':0.049745):0.384715,((((('HFY44524.1':0.007863,(('MBS7607822.1':0.014318,'HGN51441.1':0.046128):0.024547,'MBS7621370.1':0.027249):0.006168):0.008311,'HHH00509.1':0.036065):0.041116,'PMB74652.1':0.108211):0.149632,('RLI21284.1':0.182943,A0A0P9I6W6:0.328805):0.068241):0.119134,('HGM83385.1':0.094588,'HGU10671.1':0.055021):0.394385):0.038456):0.080287):0.088945,(((((('Geocrenenecus_dongiae_JZ-1.bins.49.201705_NODE_3_length_158062_cov_3.47757_167':0.006718,'HHM36673.1':4.06E-4):0.189004,((('BEHE01000033.1_7':2.0E-6,'GBC72153.1':2.0E-6):0.117206,'HHM92936.1':0.11767):0.06577,'HHK69256.1':0.170845):0.126786):0.318866,((((((((('TMI66719.1':0.012777,'OLB70463.1':0.049102):0.00603,'TMI39594.1':0.027749):0.064766,('OLC62387.1':0.087544,'MBO0887921.1':0.071606):0.045251):0.048558,((((('TMI14970.1':0.026044,'TMI46668.1':0.022215):0.010533,('TMI19177.1':0.041991,'TMI20494.1':0.033542):0.023801):0.012888,'OLD10746.1':0.028122):0.007404,(('TMI53858.1':0.012985,'TMI51785.1':0.019422):0.007,('TMI07539.1':0.022764,'OLD35169.1':0.024608):0.005779):0.018968):0.009722,'TMI17528.1':0.046045):0.11112):0.038557,'OLD02897.1':0.163285):0.056755,('TMI68048.1':0.017202,'TMI43515.1':0.018319):0.151122):0.301453,(('MBI3022129.1':0.2856,((('QQG48784.1':0.134069,'MBI3841483.1':0.17561):0.078446,'MBI3859446.1':0.258124):0.083034,(('TLY12936.1':0.008634,'TLX98730.1':0.024663):0.024319,'TLX97467.1':0.044308):0.177918):0.028979):0.221758,(('MBI2125749.1':0.168034,'MBM3897162.1':0.201847):0.150867,'MBE18737.1':0.48209):0.124664):0.055391):0.047426,'HGY35797.1':0.594067):0.06445,(((('CAC11604.1':0.019683,('KAA8922229.1':0.031982,'WP_110640429.1':0.044201):0.029405):0.053758,'WP_010917030.1':0.086531):0.135118,(('WP_011177070.1':0.211194,A0A1V0N2A3:0.314043):0.183285,A0A1R4A741:0.313403):0.076909):0.223914,A0A4P2VCG4:0.87303):0.14586):0.071907):0.072255,('HET80646.1':0.083304,'HHR65922.1':0.235628):0.315844):0.342202,('BAT71816.1':0.41483,(A0A4P8L6S0:0.621483,((A0A6I6DBT6:0.23198,(A4J5E0:0.07192,C8VXU4:0.124994):0.092864):0.070654,D7CLF3:0.218281):0.327424):0.254487):0.083901):0.067689,('HDY62518.1':0.479815,(((A0A0K1PBF0:0.399937,(A7HBU5:0.184497,B4UC23:0.181242):0.262205):0.240088,A9F4K4:0.629081):0.117095,D0LH55:0.692321):0.127078):0.114215):0.035343):0.04284,((A0A075WEK4:0.061061,((A0A0A7GH63:0.152183,N0BDH8:0.122551):0.03626,D3RZ16:0.0938):0.064191):0.320845,((((((((((A0A0B5GW78:0.158762,A0A6G8TA45:0.132995):0.066457,(A0A4D6H8M1:0.265178,A0A4D6KP69:0.192649):0.035349):0.081556,((A0A256K067:0.118491,A0A3S9LF14:0.126787):0.059187,A0A343TJA0:0.197436):0.023492):0.034272,((A0A1Q1FFJ1:0.148163,A0A7D5P5D7:0.207309):0.034589,D8J5L0:0.242323):0.020747):0.038488,(A0A1U7EW09:0.298274,(((((A0A346PU42:0.087128,(A0A4P9TJH7:0.131546,D2RZZ4:0.082793):0.066141):0.012286,(A0A4D6HU32:0.10549,D3T043:0.086678):0.04653):0.049345,F8D8P6:0.132022):0.017954,W0JYD7:0.189148):0.054252,M1XSC7:0.17041):0.052647):0.068488):0.025139,(A0A7D5BZ86:0.058525,G2MJ61:0.131588):0.128583):0.021988,((((A0A0K1IRE8:0.149611,A0A4D7HGL5:0.132308):0.042014,A0A7D5GYI2:0.202824):0.030665,A0A2I8VGX8:0.164623):0.035634,E4NQU0:0.138795):0.057176):0.032125,((A0A0U5H0X2:0.125404,(B0R3V4:0.182134,W0K2Q5:0.067185):0.029765):0.088036,A0A518S8I4:0.230771):0.066707):0.042111,((((A0A1N6YG58:0.163124,L0JXN3:0.103943):0.044347,A0A4P8WMK8:0.094221):0.038746,A0A2Z2HZF9:0.180633):0.066108,L0I781:0.132294):0.050412):0.09402,R4W5Y9:0.234872):0.587159):0.19791):0.062082,(((A0A0F8VCW2:1.487443,(((A0A5Q0H4N5:1.451095,A0A6F8XMB4:1.002583):0.312073,A1SET8:2.579255):0.264106,(D5WTR7:0.572329,J7IQI7:1.715142):0.305616):0.245629):0.185697,((A0A5B8U8Y5:3.209703,B8FMY4:3.063704):0.371316,R4KBU1:1.510844):0.441793):0.14525,(((((A0A0K0XGG4:0.155593,A0A345NNR7:0.251856):0.050293,(A0A1P8XRH0:0.222948,A1SIK5:0.320372):0.045494):0.330244,A0A346S605:0.505694):0.197461,(((A0A142MBG9:0.099938,A0A5C1W5H7:0.0817):0.018377,A0A221JZF3:0.143947):0.033505,A6UJN4:0.115817):0.8234):0.353797,A0A345NNR4:1.328623):0.182363):0.141462):0.034412,((((((((((((A0A023X122:0.182639,Q1AT70:0.156671):0.082218,A0A6G8Q5U7:0.207153):0.385185,(A0A5B8UB37:0.372604,D3FAK7:0.18958):0.497805):0.10136,((((((((((((((A0A0B5DFU6:0.091587,(A0A385ZJV7:0.110303,A0A5P8KB78:0.131921):0.04833):0.023176,A0A7H1PY22:0.098504):0.01856,(A0A0F7FY10:0.161816,A0A345HUG7:0.067318):0.030487):0.039425,(A0A1P8Y116:0.122391,D7CFV3:0.097829):0.045344):0.042797,F8K546:0.105208):0.063441,(A0A1E7N880:0.137204,A0A345T0K2:0.104401):0.057612):0.084539,((A0A223SB09:0.096008,A0A4P6PXA9:0.275039):0.050124,J7L502:0.126755):0.168648):0.036816,(((((A0A1D8BU33:0.123707,(A0A1L7F3Q4:0.094157,A0A221VZX6:0.075862):0.059499):0.160293,C8XBS8:0.27621):0.071381,C7Q7B1:0.237983):0.03604,(A0A7L4YRN8:0.285746,H6RXA9:0.262928):0.082586):0.028419,D2AS15:0.24971):0.04078):0.026701,((A0A0K1FD41:0.317406,(A0A0K1JL86:0.227803,A0A6I5X8I9:0.154249):0.056757):0.031261,((A0A4P7GIL3:0.124858,A0A7G9R8S8:0.135628):0.041807,A1SHM9:0.114411):0.118564):0.070624):0.028174,(((A0A248YRZ1:0.108887,(G8SMD8:0.094708,R4LZ72:0.13043):0.078681):0.059022,D3PV47:0.203153):0.075267,A0A7G6WUS1:0.295593):0.055583):0.06213,(A0A516Q0X1:0.232732,F5XKD0:0.228267):0.089878):0.148905,A0LSN7:0.373385):0.327669,A0A411YBP7:0.49265):0.373714,(((A0A0G3V3D6:0.524053,A0A6C7E6D7:0.384382):0.161362,C7M157:0.612921):0.109582,A0A5Q2RS41:0.540656):0.304103):0.186963):0.104013,A0A0K2SIS5:0.534676):0.047353,(A0A3S6Z373:0.270024,G8TWP7:0.200448):0.501064):0.088281,((A0A2R4N0L9:0.193233,(((G7WCZ0:0.098742,I4D7G3:0.12446):0.061522,Q24X90:0.187108):0.266188,R4KFI3:0.337552):0.031619):0.1753,A0A5Q2MXJ0:0.480015):0.128243):0.080359,(((A0A142WX85:0.632912,A0A6F8XV90:3.071308):0.578346,(H1XT53:0.311869,(I0ALG0:0.247427,I7A440:0.362234):0.304261):0.212537):0.031261,(A0A145Q341:0.188251,W0RJD5:0.214243):0.712595):0.03521):0.062629,D8PHS5:0.843015):0.038531,((((((A0A0X8D775:0.149889,D3PP56:0.127358):0.057886,E4U4C3:0.128831):0.034207,F2NLC8:0.081893):0.114273,(D7CQ44:0.289232,((E8U8N7:0.052231,Q9RV41:0.15269):0.055048,L0A4N2:0.108889):0.187911):0.15386):0.556721,(A0A160T1N6:0.473959,((A0A4P6K005:0.542408,D1CCR3:0.605896):0.095683,((((A0A5J6T4S3:0.736176,A9B2V3:0.297142):0.080423,D1C323:0.685354):0.024999,(A7NS04:0.319242,A9WD94:0.217101):0.097525):0.083095,I0I3G5:0.615801):0.080621):0.062795):0.086562):0.038067,((A0A143PSX4:0.718429,G2LGL4:0.381353):0.141223,((C1F9U7:0.296551,Q1IRP4:0.238168):0.373526,Q01SH4:0.487867):0.110588):0.233222):0.100961):0.077451,(A0A0F8VBJ1:0.496278,A0A5B9DCE0:0.451896):0.266914):0.049931,(E6SLS2:0.489285,Q67LJ5:0.467835):0.172789):0.107507):0.105283,((('HDJ25984.1':0.127052,'HDI01257.1':0.058989):0.365511,'MBS7633045.1':0.493172):0.099802,((('HGQ07711.1':0.037549,'HFU13837.1':0.027709):0.042965,'HGL63867.1':0.070563):0.353305,A0A0P9E488:0.489215):0.047539):0.07302):0.030041,(((((((((((A0A023X2W4:0.148147,A0A6G8Q8S6:0.240376):0.120338,Q1AWI1:0.099645):0.453359,((((((((((((((((A0A059W859:0.147502,(A0A0D4DLQ6:0.165167,A0A1D7VTR6:0.124526):0.041182):0.064715,A0A0F7NCI7:0.187026):0.032626,H2JVX0:0.097721):0.029384,(((A0A1A9J0I9:0.22066,A0A291QER1:0.139572):0.025851,(((A0A2K8PDR6:0.113078,A0A5P2UJH6:0.229184):0.059526,A0A344TVH4:0.131671):0.043299,B4VAQ8:0.121718):0.146283):0.022342,((A0A1P8XW08:0.141867,D7BZ84:0.138169):0.065835,(A0A1Z2L1Z8:0.204704,(A0A5B8JM77:0.315687,E2Q3D7:0.224979):0.085403):0.04862):0.029174):0.015934):0.04108,((((A0A0B5DNY3:0.118815,(((A0A0B5HT36:1.802198,A0A345SU59:0.482068):0.336184,G2NJJ0:0.357418):0.477923,A0A1D7Y5H8:0.10286):0.045963):0.034508,((A0A0F7CPK8:0.190699,F8K0D6:0.134538):0.023758,D6ECK4:0.07845):0.040258):0.02465,(((A0A2R4T754:0.102681,F2RL70:0.126566):0.026794,A0A5P8K9M8:0.100585):0.011688,A0A2S1SW38:0.191781):0.011366):0.022509,A0A1U9QRH8:0.17888):0.024706):0.068969,((A0A1E7N6K1:0.20167,A0A345SW12:0.114674):0.041102,E4NCB5:0.141102):0.06607):0.102528,C7Q0T1:0.262695):0.050158,((((A0A248YSK3:0.146708,A0A2R4FUY3:0.124261):0.042697,A4X359:0.127067):0.069387,(G8S4F4:0.138757,(R4LVN9:0.134382,U5WE00:0.108275):0.062011):0.140918):0.074211,D3Q7Y2:0.322086):0.123642):0.024433,A0A7G6X3L0:0.228214):0.049766,(A0A1D8C3H1:0.395478,F8AY18:0.314595):0.061466):0.029762,((A0A075JGH8:0.200955,(A0A345NRQ0:0.129666,A0A5J6V7L2:0.131939):0.182033):0.045254,((A0A0K1FCK7:0.284883,E6SEX0:0.163357):0.075881,(A0A0M3QGW4:0.236376,A0A6I5X2X7:0.190306):0.062024):0.079781):0.128873):0.057319,A0A7G9RDN7:0.214329):0.066839,A0A5Q2F6C1:0.396262):0.053647,(A0A516PWW0:0.149127,A0A6I5VPN0:0.255469):0.157253):0.289032,A0A411YHU4:0.531623):0.217032,((A0A0G3V777:0.430846,A0A6C7E9T4:0.441688):0.204315,C7LY68:0.706283):0.127484):0.065567):0.067725,((((((A0A109QIF6:0.259205,(D3PQ69:0.205311,D7BF86:0.162321):0.089237):0.131233,F2NMH9:0.10431):0.154359,E4U7G5:0.242477):0.162116,D7CSB8:0.443836):0.493191,(A0A5B8TZZ6:0.251214,D3F0J4:0.24295):0.599771):0.080274,(A9B0G5:0.578753,(B9L067:0.348176,D1C5C1:0.201596):0.335944):0.123675):0.090376):0.183216,(((((((((A0A0P0NBY2:0.090206,A0A2D1U7Z3:0.115643):0.019149,A0A127VKV2:0.154515):0.082464,((((((A0A125T1Z9:0.145934,A0A223P3Y1:0.134522):0.045401,A0A5B8UUL6:0.184363):0.051026,A0A142HN56:0.21219):0.021536,(A0A5B8W3K2:0.126634,A0A5C1ITI0:0.123171):0.038716):0.081402,A0A5C0VMM4:0.389153):0.083161,A0A1X9ZC20:0.168913):0.039727):0.086383,H8KNE7:0.237946):0.103569,A0A142L2A5:0.370594):0.073675,((((A0A172TSN1:0.148194,A0A5B8UFG1:0.262682):0.055079,((A0A3B7MJC8:0.193423,(G8TGE7:0.130929,W0EWV3:0.331567):0.050249):0.047843,(A0A6I6G656:0.286379,A0A7G5XBJ9:0.140917):0.040658):0.060986):0.051366,A0A5B8V4T8:0.218658):0.11083,(A0A291QV74:0.2091,(A0A5B9WMQ0:0.141186,A0A6B9ZHP2:0.196261):0.057382):0.188916):0.097908):0.334899,A0A4P6K0M4:0.551301):0.128572,((((((A0A2Z5G2P2:0.381986,C1F890:0.292853):0.184913,A0A6B9YRR1:0.377461):0.075425,Q1ISX4:0.437318):0.148775,Q01PU9:0.616925):0.101154,G2LE98:0.444577):0.087117,A0A5J6T2E7:0.53104):0.051936):0.058739,((A0A2Z4FG06:0.642871,D0LY39:0.711309):0.12907,(A7H703:0.126282,B4UMA4:0.105676):0.449426):0.057539):0.05784):0.037419,(((((((((A0A0K1J4H0:0.304722,A0A0U5MD77:0.245762):0.25791,Q07LM5:0.501782):0.384257,(A0A5K7ZXS1:0.328764,I4C4Q0:0.344137):0.568902):0.153152,D3S1I7:0.561207):0.70142,(A0A0K1PA31:1.290397,((A0A0P0RPL6:0.328462,(((A0A1U9V0M2:0.122025,E3HLP7:0.151126):0.030621,(A0A6G8CYL8:0.149534,A0A6P1IRW0:0.166966):0.052408):0.244011,A0A6G7VM76:0.497753):0.145063):0.628259,(((((((A0A1X2EEA0:0.13136,((A0A7I7PAX9:0.104822,Q743B2:0.090208):0.030981,A0PL70:0.174025):0.051368):0.016995,(A0A5Q5BNX4:0.091634,(A4T8D6:0.119017,K5BKY3:0.153973):0.025354):0.0375):0.026552,((A0A2X4UHD7:0.131972,A0A3G8JMK1:0.14238):0.020569,W5TJ16:0.119916):0.033329):0.041098,A0A7G1KLA5:0.11784):0.049795,A8L9J1:0.126062):0.06735,E3JAR1:0.160068):0.187891,A0A5B8U0K3:0.40553):0.521051):0.254745):0.258248):0.177166,((((A0A0M5IW49:0.155791,A0A165NFP6:0.138558):0.737875,A0A2H5AU76:0.681342):1.918454,(((A0A4P8L2Z7:0.273027,A0A5K7YEU1:0.281558):0.205781,B8FEL8:0.572488):1.398002,Q39TI8:2.404778):0.146849):0.063096,(A0A173L0X1:1.858334,(((A0A345NNJ3:0.118809,A0A5J6VA09:0.098568):0.554354,D3Q2N3:0.51562):0.742227,(A0A6P1IVE1:0.621243,H6RNM1:1.047029):0.864423):0.152634):0.150236):0.075311):0.018513,((A0A221K8F8:0.619504,((A0A5P3A778:0.429,A7IQE5:0.397434):0.207142,A0A6G8CLI1:0.471789):0.212382):1.5233,A0A6F8XVD1:2.795325):0.314979):0.09744,D1CCL3:0.702851):0.074647,(B5Y8Z8:0.535966,(C1A8D9:0.215216,W0RHQ4:0.287807):0.630977):0.229567):0.071636):0.0828,((((((((((((A0A075JP71:0.243701,A0A221MCM5:0.160331):0.047268,A0A0U4EBU1:0.167197):0.108859,A0A6B9YCU7:0.191269):0.069022,A0A6P1HHS4:0.221266):0.068979,((A0A1W5ZV53:0.13203,A0A410MHQ9:0.105212):0.023516,I0JNS1:0.140323):0.141726):0.049075,K2G9G6:0.311349):0.127404,((A0A1D7QUI8:0.212745,D6XVL2:0.179985):0.286115,E6TXT1:0.55294):0.192241):0.07896,A0A160INV5:0.345208):0.099413,((A0A075R0B6:0.262341,A0A0U5B457:0.262155):0.12007,(A0A2I7SRR0:0.2922,A0A7D3XPW1:0.267221):0.135444):0.044329):0.039632,(A0A1Y0IRH5:0.297678,A0A2K8N755:0.281646):0.072854):0.072573,A0A1U9K739:1.023452):0.065617,(((A0A1Y6K376:0.503731,E8MZW8:0.252019):0.174383,(D5MEV0:0.709818,(G8TX00:0.60112,I0I3I9:0.384152):0.107777):0.058926):0.082581,Q67Q72:0.423793):0.079062):0.041916):0.058771,(((A0A2R4MYJ2:0.348848,(G7WIA6:0.110467,I4D4Z5:0.111398):0.48615):0.096776,(((A0A5Q2N4R5:0.17516,B0TF12:0.196494):0.114104,A5D2I6:0.353493):0.074204,R4KP42:0.292487):0.15375):0.056037,((E1QFB6:0.444354,F2NG41:0.405788):0.080161,I4C7V3:0.529819):0.132286):0.062415):0.046601,(((((((((A0A075KEH3:0.10833,A0A517DS13:0.116893):0.070232,((((A0A0K1FFW6:0.065474,I0GR88:0.117167):0.047921,C9LXH4:0.165536):0.081367,A0A239ZG97:0.244072):0.043082,(A0A3G9GR26:0.150863,A0A510GHF2:0.287976):0.074983):0.03703):0.072716,A0A0E3M9A5:0.271509):0.240336,(A0A174PGP4:0.362259,A0A7G6E1M1:0.161535):0.129055):0.037735,(A0A517YYT0:0.485774,H1XUI9:0.354851):0.0681):0.017159,((((A0A1D8GJJ8:0.128814,A0A5C0SDT0:0.076452):0.055153,E3HCU0:0.268776):0.05928,E3PX98:0.301422):0.068685,(A6TWP6:0.205166,A8MLT1:0.178166):0.054834):0.064981):0.034602,(A0A410QFY0:0.215855,A0A6P1YFU9:0.162038):0.068501):0.073351,((((((((((A0A0B5GLP0:0.140707,A0A1Q1FG91:0.161554):0.056365,A0A4D6K883:0.241362):0.066322,((A0A4D6HHT4:0.175724,R4VTE7:0.262417):0.038561,A0A7D5T774:0.160683):0.032605):0.056929,(((A0A1U7EUQ9:0.099965,M1Y179:0.133771):0.111208,D8J8F4:0.215816):0.032249,A0A7D5CEN0:0.20116):0.04351):0.018214,(((((A0A0K1IT14:0.158472,A0A4D7H7M1:0.15712):0.028428,A0A2I8VIH6:0.146153):0.046322,A0A7D5GK29:0.17134):0.038993,((A0A343THI2:0.255862,A0A3S9LFF5:0.163131):0.069412,(E4NN85:0.142269,G0LL54:0.196672):0.067377):0.042196):0.029177,A0A6B9F2T2:0.158304):0.062155):0.018054,(((A0A1N7DV49:0.117714,(A0A2Z2HVJ0:0.074533,L0IA02:0.157142):0.024611):0.024321,((D3SYN4:0.099312,W0JLR6:0.16361):0.014487,L0AKC2:0.098218):0.007997):0.127318,A0A518SDH9:0.181058):0.027455):0.041682,((A0A0U5GY95:0.073894,W0JXJ1:0.144605):0.038618,Q9HRZ1:0.128635):0.055512):0.528457,M1PNY6:0.617815):0.095268,(A0A4P2VXU4:0.511796,I6Z409:0.416627):0.092542):0.086261,(((((((A0A0C7NX19:0.276674,A9BH53:0.20866):0.243764,(A0A7G1G3W4:0.271179,H2J689:0.181747):0.06062):0.09473,((A0A0G2Z6N2:0.170821,C5CDQ4:0.170835):0.086705,I2F5H3:0.456784):0.085048):0.052615,(((A0A0X1KTC1:0.148957,A8F537:0.252405):0.064326,F7YX59:0.154343):0.334069,(A0A1B0VLD2:0.221771,(A0A1L7BD72:0.117835,B7IEZ8:0.092894):0.031778):0.060134):0.051523):0.056616,((((A0A1B2I351:0.25821,D1B8C2:0.124399):0.100671,D5EEN8:0.281608):0.095598,G7V7H4:0.240264):0.071683,I4BZC1:0.188071):0.139366):0.051766,((A0A0S3QUY8:0.341406,(((A0A6S6M363:0.214564,A5GC28:0.079178):0.028133,(A1ALD4:0.188812,A5G768:0.118672):0.047849):0.026767,Q39QL0:0.10703):0.305791):0.057687,D3PDM0:0.302155):0.069951):0.022425,A0A3Q9HPX8:0.429657):0.029906):0.028428):0.028888,((A0A3G9H5Z8:0.854994,Q8RAJ6:0.163709):0.097552,((B0K2T0:0.132483,F4LUC1:0.32495):0.184611,((F6BHQ5:0.083984,I3VXC8:0.099891):0.264574,G2MXT0:0.186097):0.069815):0.024762):0.03182):0.063425):0.019688,B2A3W7:0.549996):0.041632,(A0A4V1ERE1:0.103811,A0LFF6:0.194384):0.618001):0.058551):0.032774,A0A0F8W127:0.856823):0.079471,((((((((('MBO8179530.1':0.035307,'HFW31478.1':0.040607):0.007196,'WP_010879704.1':0.012729):0.022533,'WP_202319622.1':0.075561):0.075767,'OYT35198.1':0.111394):0.019782,('TDA29286.1':0.14617,'HEH34620.1':0.078718):0.148828):0.032774,(('WP_015590131.1':0.107097,'MBO8181922.1':0.103492):0.071627,'RLI78068.1':0.124733):0.042296):0.027142,('WP_012966318.1':0.077157,('WP_048095949.1':0.041182,('MBE8539275.1':0.005923,A0A0A7GFU9:0.015085):0.081019):0.048406):0.037258):0.217527,((A0A454A7F3:0.868825,(A0A6F8YW60:0.686549,Q2VZD1:0.277234):0.151049):0.191477,A0A4U8Z6E1:1.646895):0.934189):0.111813,((((('WP_068324823.1':0.017479,('BAA30410.1':0.017413,('WP_010867965.1':0.014736,('WP_013749344.1':0.013555,'WP_011012624.1':0.032229):0.016204):0.004479):0.013719):0.024779,('WP_050003818.1':0.027106,'WP_015859297.1':0.029483):0.007838):0.012506,((('WP_068664156.1':0.062042,('WP_088863541.1':0.040228,'WP_188203142.1':0.019027):0.01619):0.017509,'WP_088854781.1':0.010168):0.019777,'WP_010477172.1':0.071301):0.024185):0.033652,(('WP_048165159.1':0.109616,'WP_152881026.1':0.019693):0.033568,('WP_167886697.1':0.019368,'WP_013467565.1':0.014659):0.039566):0.047742):0.177647,(D3TAP1:0.131344,L0HLX8:0.183045):0.382782):0.055869):0.05352):0.124333,(((((((('CP000866.1_1030':0.043175,A0A0D5C2A5:0.058407):0.112427,('AFPU01000001.1_1081':0.003832,A0A7D5MAK5:0.00338):0.132235):0.105798,('DP000238.1_439':2.0E-6,A0RUU3:2.0E-6):0.406966):0.032399,('AVSQ01000017.1_203':0.123585,A0A3G1B0Y9:0.11098):0.069699):0.070108,('CP007026.1_617':2.0E-6,A0A0A7UZF1:2.0E-6):0.251157):0.209791,('LN890280.1_813':2.0E-6,A0A128A2M6:2.0E-6):0.295476):0.213586,((('CP007536.1_2852':2.0E-6,A0A060HUM7:2.0E-6):0.210543,K0IHK0:0.118368):0.112036,A0A484IE42:0.421884):0.122715):0.123021,(('LT981265.1_1334':2.0E-6,'WP_103286803.1':2.0E-6):0.038915,'HHM43639.1':0.068553):0.362679):0.452656):0.12973,(((((A0A1C8ZUK5:0.164038,Q97W21:0.13841):0.078501,(((((A0A1W6JXV8:0.11296,A0A650CUQ5:0.134569):0.0507,A0A2U9IBH8:0.186088):0.01478,(A0A2U9IS44:0.091322,A0A6N0NWE1:0.116117):0.140673):0.05688,A0A510E6C3:0.261469):0.02356,Q974V8:0.120813):0.050372):0.019862,Q4JA93:0.278573):0.132007,A0A348B3T1:0.427818):0.212051,E1QRS7:0.585632):0.267951);
	tree McmA2 = [&R] (Benthortus_lauensis_T2-175_k151_494295_22:0.390472,(((((((((((((((Benthortus_lauensis_T2-175_k151_494295_25:0.273244,(((((((('Geocrenenecus_dongiae_JZ-1.bins.49.201705_NODE_3_length_158062_cov_3.47757_166':3.0E-6,'HGM36988.1':3.0E-6):0.112408,(('BEHE01000033.1_6':3.0E-6,'GBC72152.1':3.0E-6):0.040395,(('HHK69255.1':0.115535,'HHR40411.1':0.239228):0.048558,'HHM92935.1':0.083666):0.053279):0.047352):0.417288,((('WP_188679948.1':0.105773,('EQB67516.1':0.175982,A0A1N5UFU0:0.118623):0.081111):0.081293,(((('WP_110640430.1':0.017166,'WP_010900890.1':0.006268):0.0309,Q97AM3:0.029232):0.142875,A0A1V0N269:0.277447):0.046924,'AAT42855.1':0.176533):0.030506):0.206806,A0A4P2VM93:0.537477):0.220197):0.08544,('EQB66199.1':0.108547,'HGD44638.1':0.101462):0.437399):0.096253,(('MBI2648681.1':0.150662,('TLY12937.1':0.104378,'TLX97472.1':0.03464):0.125863):0.047369,'MBI3841482.1':0.282749):0.1227):0.082706,(((((((((('CP007536.1_2855':3.0E-6,'AIC17139.1':3.0E-6):0.024415,('NWG36075.1':0.054421,'AIF83184.1':0.023972):0.044651):0.103517,('WP_015019957.1':0.086829,('TLY10144.1':3.0E-6,'OLC24228.1':0.025398):0.034719):0.01837):0.120229,('RPJ30169.1':0.29429,(A0A484I3V3:0.058335,A0A654MB69:0.159091):0.32951):0.076143):0.146504,'HFM63435.1':0.126966):0.055494,((('LT981265.1_621':3.0E-6,A0A2K5AQC2:3.0E-6):0.017297,'GBC72914.1':2.0E-6):0.05186,'HHM42634.1':0.028564):0.174195):0.042597,'RMF30836.1':0.177626):0.214154,(((((((('TMI21441.1':0.022592,'TMI18597.1':0.022807):0.015538,'TMI18660.1':0.030544):0.024585,'OLE91399.1':3.0E-6):0.006875,((('TMI52416.1':0.022737,'TMI29667.1':3.0E-6):0.014354,'TMI55260.1':0.023674):0.014758,'OLD11807.1':0.015888):0.010396):0.010194,'TMI07471.1':0.082661):0.040247,(((('OLB70417.1':0.057046,((('OLE89250.1':0.032744,'TMI75224.1':0.059938):0.015161,'OLD56021.1':0.028287):0.012655,'OLC84844.1':0.037388):0.009517):0.011057,'OLE71359.1':0.061446):0.007356,'TMI66733.1':3.0E-6):0.033475,'TLY39461.1':0.084919):0.127993):0.066392,'OLD02910.1':0.064499):0.114087,('TMI59311.1':0.037043,'TMI40924.1':0.010228):0.127008):0.055924):0.093976,('MBI4258597.1':0.170957,'MBI2184929.1':0.112426):0.243844):0.084465,'HGY35796.1':0.335089):2.0E-6):0.087583,((((((('CP000866.1_1034':3.0E-6,A0A514LCM0:0.008567):0.079415,K0BD25:0.043374):0.051465,('DP000238.1_444':3.0E-6,A0RUU9:3.0E-6):0.227117):0.042573,('AFPU01000001.1_1085':3.0E-6,A0A7D5RCI5:3.0E-6):0.091952):0.062437,('AVSQ01000017.1_208':0.074193,A0A3G1AZB9:0.093752):0.070096):0.026718,(('CP007026.1_615':3.0E-6,A0A0A7V4N4:3.0E-6):0.090633,(((('AIF16297.1':0.035336,'PXF26323.1':0.017156):0.017309,('HIF52828.1':3.0E-6,'RZD34618.1':0.025622):3.0E-6):0.081459,('NWJ68450.1':0.023744,'NWK02545.1':0.002525):0.027578):0.021503,'NWJ89889.1':0.043117):0.074916):0.038787):0.104047,('LN890280.1_811':3.0E-6,A0A128A2K9:3.0E-6):0.263153):0.348772):0.109333,('HID05120.1':0.123278,B8FMY3:1.84864):0.06996):0.213044):0.502553,(((((((A0A0T5P2T3:0.466827,A7IQE6:0.333192):0.051501,A0A221K8V8:0.397921):0.239197,A0A6G8CKV8:0.368972):0.667164,(((A0A222SI65:0.451202,Q8KE90:0.488149):0.286289,((A0A6F8Q4S4:0.360673,Q2VZD2:0.239606):0.087692,A0A6F8YVI8:0.519923):0.133782):0.383319,A0A2Z2NU16:0.655198):0.816765):0.266608,A1SET9:2.203693):0.049217,((A0A5B8U949:2.48887,A0A5Q2RIW7:0.645588):0.066953,A0A6C7E6N6:0.474102):0.277609):0.193171,(B9KZ90:0.492361,D1C324:0.284671):0.090067):0.02334):0.097949,(((A0A160T1V2:0.460947,(A0A1Y6K5D1:0.43558,E8N4D7:0.243612):0.194993):0.188028,(((A0A2Z5FUQ3:0.352956,C1F3P8:0.149549):0.044712,A0A6B9YLK8:0.203908):0.212682,(Q01SH5:0.334986,Q1IRR6:0.339613):0.073788):0.087197):0.030845,((A5UUV6:0.212688,(A9AVL9:0.186545,A9WAR8:0.100255):0.084375):0.227577,D1CCR4:0.211939):0.087192):0.048406):0.01205,(((((((((('HGZ72290.1':0.070607,M1P3T2:1.034856):0.133332,'HDY23100.1':0.13478):0.10305,'HFZ29556.1':2.0E-6):0.326501,A0A3S9SWU3:0.223914):0.07823,(((((A0A0F8VAV1:0.633131,A0A5B9DBZ4:0.24499):0.337478,I4CAU8:0.453822):0.113516,(A0A4P8L3H7:0.064425,A0LFF5:0.355962):0.407022):0.104425,A0A2R4MYH5:0.348409):0.028842,(E1QFB7:0.336517,F2NG42:0.196738):0.169651):0.042159):0.025768,(((((((((A0A075KEE4:0.150772,((A0A0K1FG28:0.080976,C9LXH3:0.194685):0.053343,I0GR87:0.099231):0.085753):0.090794,((A0A1B2I5Z7:1.367686,Q67Q71:0.255317):0.239094,A0A3G9H002:0.127462):0.044479):0.049545,A0A517DRX5:0.159067):0.021949,A0A239ZGB0:0.090125):0.064536,A0A2U8DYL1:0.288474):0.071453,A0A510GH48:0.322582):0.106893,(((((A0A097ATX3:0.73733,Q8R6J8:3.0E-6):0.047386,I3VXC7:0.354438):0.099865,((((A0A0A1SIF8:0.098796,A8MLT2:0.103351):0.023887,((A0A1D8GJJ0:0.029432,E3HCT9:0.241585):0.030131,E3PX99:0.167607):0.04987):0.027281,A0A7G6E1M0:0.154344):0.057672,(A0A410QFG6:0.298939,A0A6P1YIJ9:0.053106):0.050222):0.044215):0.0419,(((A0A5Q2N7B5:0.127544,B0TF13:0.178695):0.110976,R4KIE7:0.277214):0.128297,B2A3W8:0.516189):0.116851):0.029361,A6TWP5:0.209357):0.035559):0.040686,((((A0A0U5B6U0:0.142647,(A0A109QJ96:0.03989,(A0A2I7SRT4:0.254424,A0A7D3XRG3:0.148108):0.129274):0.014401):0.173305,(((A0A160INZ8:0.104954,A0A1B1Z5V0:0.063547):0.258667,((A0A1D7QUK2:0.191403,D6XVL1:0.199845):0.291965,E6TXT2:0.288103):0.276556):0.148214,A0A1U9K9E5:0.693419):0.035983):0.104267,(A0A1Y0IRY4:0.291513,A0A2K8N8M0:0.32637):0.082459):0.127126,A5D2I7:0.300966):0.079401):0.102541,((B0K2S9:0.062911,D9RZ10:0.167901):0.062941,((G7WIA7:0.118433,I4D4Z6:0.133795):0.518041,U4QKX2:0.282029):0.082726):0.118222):0.020561):0.089492,((((((('WP_205122353.1':0.269807,(((((((('WP_179421847.1':0.077199,A0A6I5X0S7:0.049544):0.07479,(A0A0K1JH92:0.154957,((A0A345NRN6:0.185265,A0A5J6V740:0.110148):0.24708,E6SDF9:0.211195):0.039695):0.052157):0.080232,((((((('MBA3489287.1':0.185108,'WP_168116256.1':0.034694):0.040093,D3Q2U0:0.246459):0.028352,A0A6F8YLN7:0.107145):0.014855,(G8SIJ1:0.090821,R4LBA7:0.102187):0.103462):0.020682,A0A518WMU6:0.068808):0.058054,'WP_027341710.1':0.097854):0.056929,(A0A1D8C3S7:0.127219,A0A7L4YRP3:0.232589):0.090456):0.049424):0.023091,(((A0A223SBQ0:0.082847,A0A4V0ZJ66:0.209875):0.02854,(D7B6V7:0.089672,J7LES5:0.112186):0.103073):0.262947,D2BCZ9:0.373759):0.043267):0.031612,((((((((A0A0A8EJW0:0.288388,(A0A0B5EQM4:0.090529,N0CUY5:0.076355):0.024685):3.0E-6,((A0A0K2AXN2:0.04316,(A0A1D7YA78:0.048418,A0A2A2UBM7:0.175129):0.065275):0.026284,A0A7G1NYJ7:0.098609):0.032293):0.012222,A0A1U9QRN1:0.088244):3.0E-6,(A0A160P233:0.065887,A0A5B8IJ66:0.142788):0.019566):0.056086,A0A7G8KN44:0.081129):0.042519,(A0A0F7CPJ4:0.20478,A0A0F7NAA9:0.222347):0.033078):3.0E-6,((((A0A1E7NAP3:0.085014,A0A345SW58:0.078737):0.047563,A0A2H5AZV7:0.105922):0.0967,C7QGW7:0.36941):0.061266,F8JZG9:0.07945):0.015316):0.117966,((A0A191VAQ9:0.282119,Q9L1X6:0.589937):0.152038,((A0A516PWR7:0.138208,A0A6I5VUC2:0.057864):0.172805,A0A5Q2FBV9:0.317082):0.059166):0.114746):0.030191):0.04913,((A0A0K1F5Z4:0.23344,(A0A7G6X3D3:0.09577,((C8XDK3:0.498961,F5XPF6:0.223753):0.176064,D2Q455:0.088514):0.044872):0.07518):0.025573,((A0A4P7GJN6:0.101502,A1SMQ6:0.09868):0.224082,A0A7G9RHF8:0.175623):0.097581):0.062757):0.042633,(F8B618:0.198768,H6RLW6:0.285289):0.098722):0.02679,A0A075JHP2:0.455991):0.01954):0.144221,A0A1D7Y663:0.403674):0.040887,(((('TME29331.1':0.008983,'TMC70835.1':0.021508):0.0668,('OLC55246.1':0.216333,'TMB98100.1':0.073317):0.031817):0.25828,(A0A0H5CQ96:1.950291,(D2SGB1:1.598524,W6K8H3:3.061002):0.439549):0.871725):0.206678,(((A0A0G3V5J4:0.237394,A0A6C7EG05:0.300555):0.08439,C7M2P2:0.606389):0.201398,A0A0M4D599:0.984251):0.074862):0.078796):0.067089,((((A0A023X4R8:0.198667,A0A6G8Q6E2:0.161188):0.080079,Q1ATI1:3.0E-6):0.243037,(A0A5B8U4A4:0.09841,D3F959:0.122599):0.257857):0.119704,(A0A0M4DK54:0.158377,G8JYY6:0.384429):0.707456):0.07486):0.075425,(((((((((A0A0A7KDF5:0.108383,A0A172T7U2:0.029054):0.046613,(((E8U7F0:0.161299,K9ZXJ6:0.312314):0.078887,Q1IY48:0.055071):0.019069,H8GYU8:0.105971):0.047288):0.06096,C1CWG3:0.074689):0.039119,A0A221SWP8:0.125353):0.052443,A0A345IE89:0.095719):0.206318,D7CQ45:0.297373):0.086178,(A0A1J0LQB0:0.030956,(D7BFP5:0.084493,(E4U782:0.149268,F2NLC7:0.083052):0.067794):0.081948):0.083007):0.15762,((((A0A1B2I352:0.139647,D1B8C3:0.124831):0.092376,D5EEN7:0.205883):0.045227,G7V7H5:0.059929):0.195013,I4BZC0:0.106825):0.220041):0.183107,(((((((A0A0K0X8U4:0.324335,(A0A345NNR5:0.169807,A1SIK2:0.454624):0.123979):0.066389,A0A1P8XRS9:0.29842):0.014135,A0A222VW50:0.169913):0.360369,(((A0A142MBG7:0.268365,(A0A1A9GB99:0.130873,A6UJN6:0.125286):0.12221):0.039516,A0A5C1W6C0:0.176924):0.036741,A0A221JZ61:0.127419):0.975712):0.183354,A0A346S602:0.405516):0.452572,(A4J5E3:1.746163,D8PHS7:0.587804):0.163628):0.043431,A0A5Q2N4D6:0.677766):0.069151):0.054604):0.031747,(((((((('NYT04152.1':0.023479,'KYC45270.1':0.047468):0.010414,'NYT03639.1':0.038064):0.090538,'MBP7819769.1':0.075105):0.408299,((A0A4P2VQJ2:0.688479,H1XU44:0.345378):0.352366,D3P9Y6:0.190853):0.104979):0.099456,(A0A174UZM3:0.358357,(A0A2Z4FIF1:0.681614,A0A517YYU2:0.5967):0.041257):0.112226):0.076799,(A0A0S3QU09:0.430212,(A0A4V1ERJ7:0.329393,((A0A6I6DC46:0.264539,((A4J5E1:0.097012,C8VXU5:0.066015):0.014099,G7WHT7:0.108121):0.155494):0.149352,D7CLF4:0.323908):0.301304):0.199648):0.039228):0.016862,((((A0A0B5BGT9:0.100037,((A0A6S6LXM4:0.187514,A5GFL1:0.093237):0.028651,(A1AL02:0.135293,A5G769:0.152152):0.04018):0.026653):0.200611,((A0A0K1PBS0:0.242399,(A7HBU6:0.143796,B4UC25:0.030011):0.159911):0.043642,(D0LYC4:0.370354,S4XR74:0.357415):0.123718):0.099138):0.049738,(A0A4P8L4L4:1.838103,A0LRU1:0.369556):0.140755):0.016356,A0A411YHK8:0.472106):0.06255):0.041978,G2LFA6:0.581265):0.046949):0.04549,(((A0A0K2SIH3:0.661619,((B8FWA6:0.081633,I4AD45:0.071762):0.165474,(G7WCZ1:0.049807,I4D7G2:0.19113):0.13174):0.256274):0.074561,A0A2R4N0H7:0.191142):0.102648,R4KDV2:0.356199):0.07886):0.047489):0.045882,((((((((((((((((A0A0P0NBR4:0.097222,A0A127VIM8:0.065756):0.041969,A0A2D1U9K1:0.038208):0.08496,A0A1X9ZA08:0.092689):0.143271,H8KL87:0.134078):0.042041,((((A0A142HQR7:0.092338,A0A223NRR3:0.082866):0.032618,(A0A1G7XB18:0.051617,A0A5B8VYI0:0.091798):0.046648):0.024301,A0A5B8USK7:0.073756):0.06631,A0A5C0VNR4:0.162545):0.057267):0.08003,((A0A173MNG5:0.211909,(A0A5B8UKB8:0.129377,G8TJW0:0.14258):0.054779):0.021406,A0A3B7MVC6:0.030366):0.066401):0.007915,((A0A291QSZ9:0.075739,A0A5B9WIJ7:0.178538):0.061523,A0A6B9ZFK6:0.176281):0.084997):0.058554,A0A172TWB0:0.098156):9.09E-4,A0A6I6GIV7:0.190819):0.047937,(A0A5B8VAE0:0.094737,A0A7G5XI32:0.139752):0.046511):0.047957,W0F4Y8:0.300566):0.074887,A0A142L6U7:0.213423):0.150569,H1XT54:0.478125):0.068395,I6Z3A3:0.172611):0.083832,I0AL88:0.172416):0.113385,(A0A143BKL2:0.287404,W0RIF9:2.0E-6):0.443837):0.201062):0.013548,(((('MBI3972773.1':0.321976,A0A4P6JV46:0.300213):0.095168,A0A5J6T0W2:0.506092):0.027811,((((('HFY44523.1':0.025356,'HHH00508.1':0.010917):0.012091,'HGK44716.1':0.011001):0.028701,('HGN51442.1':0.045095,'MBS7607823.1':0.027063):2.0E-6):0.114608,A0A0P9EPJ4:0.189156):0.055626,'HDM26700.1':0.104266):0.072443):0.089267,(A0A0P9FT29:0.276012,B5Y8Z7:1.898654):3.0E-6):0.081118):0.044073,(((A0A0F8VC81:0.636526,(A0A5Q0H4R5:1.768516,(A0A6F8XM85:1.59239,D5WTR8:0.483079):0.182892):0.210922):0.035175,(J7IYV8:1.849266,R4KDK5:1.209047):0.587102):0.106212,((A0A3S6Z3N7:0.201817,G8TXR0:0.166604):0.265336,((A0A4P7GUN4:0.096955,E6SLS1:0.024103):0.33481,Q67LJ6:0.497252):0.203424):0.162287):0.021897):0.01321):2.0E-6,(((((('WP_109603524.1':0.339777,A0A7G1GBK2:0.07065):0.195251,H2J690:0.156545):0.111442,(A0A0C7P1Q2:0.188762,A9BH54:0.120048):0.196773):0.234577,((((A0A0G2ZEE3:0.151623,I2F5H4:0.2344):0.119072,C5CDQ3:0.122039):0.246358,((A0A1B0VKH9:0.11698,A7HMN6:0.099929):0.233376,((A0A1L7BFV4:0.082192,A6LKJ8:0.087523):0.15197,B7ICY2:0.04207):0.115225):0.042563):0.050163,((A0A0X1KTB7:0.087153,(A8F538:0.201286,F7YYH1:0.197935):0.031641):0.204919,(B5IB30:0.145745,L0HJX1:0.124762):0.368928):0.142868):0.089319):0.146444,(A0A0K1PB71:0.760998,H6RNM0:0.816054):0.376006):0.080916,((((((A0A075V0G4:0.084023,(A0A193C7V4:0.109334,A0A2N8MXL4:0.058581):0.058805):1.822692,A0A344LFU9:1.93567):0.386442,A0A0N7F5B6:1.731551):2.057523,(((((A0A0K1J4K2:0.077442,A0A1H5X9E4:0.250741):0.051845,Q5P5Z8:0.053055):0.158116,A0A0U5MD18:0.366597):0.469338,Q07LM6:0.618817):0.389005,((A0A173L0J0:0.248644,U3A124:0.126441):1.17253,A0A345NNR3:0.89013):0.267515):2.0E-6):0.149054,((((((A0A0P0RPD0:0.577949,((A0A1U9V0H9:0.086212,E3HLP8:0.303773):0.122325,(A0A6G8CM88:0.203164,A0A6P1IM45:0.241925):0.1159):0.396331):0.089246,A0A6G7VM24:0.437558):0.7981,((((((((A0A1A3K0J6:0.06773,Q743B1:0.077553):0.026693,A0A7I7PAV0:0.118046):0.023089,A0A1Z4EN69:0.074249):0.017155,(A0A447GJG8:0.066654,(A0A5B8U0I1:0.574039,A0PL69:0.049728):0.04688):0.036671):0.130759,((((A0A1J0VUK8:0.137594,A8L9J0:0.120976):0.067314,A0A7I7SSH2:0.154404):0.046368,(((A0A1X2ED20:0.136249,A0A7I7WWB3:0.102922):0.155604,A0A3G8JL53:0.148023):3.0E-6,(((A0A7I7JWC0:0.126602,A0A7I7S642:0.113458):0.030593,I7GEA8:0.091425):0.048825,A0A7I7XKF2:0.113554):0.050016):0.077325):3.0E-6,(A0A5Q5BNC3:0.030915,K5B9L6:0.217029):0.040027):0.05969):0.02472,(A0A7G1KP29:0.106613,W5TI84:0.178759):0.011062):0.050469,A0A2X4U725:0.21033):0.139814,E3JAR0:0.243329):0.49849):0.173277,(A0A4P8L3G2:0.449972,(A0A5K7YTQ9:0.445416,B8FEL7:0.228431):0.180336):0.167903):0.097732,((A0A5K7ZY51:0.443769,I4C4P9:0.383647):0.415395,D3S1I6:0.801508):0.299248):0.117788,Q39TI9:1.752279):3.0E-6):0.053128,(A0A143PRB0:0.32897,A0A6P1IQA4:1.012297):0.262232):0.031069):0.090069):0.018043,H6SIT1:1.898922):0.075447,(((A0A0A7GFV3:0.286936,D3RZR1:0.097555):0.047211,(N0BE93:0.356047,O28064:0.140401):0.025774):0.238201,I0I2Q0:0.387095):0.059059):0.099404,((((A0A075LTS1:0.072245,A0A0U3HI10:0.085981):0.032166,A0A172WER2:0.075033):0.035854,A0A2Z2MPI7:0.061045):0.066002,((B6YWV1:0.029153,C5A214:0.106652):0.212388,O58013:0.042649):0.031148):0.316841):0.035623,(((A0A075WKU3:0.258187,(D3RZ17:0.235267,N0BF90:0.227118):0.035117):0.076779,(A0A0A7GJQ3:0.124754,A0A0F7IIT6:0.049828):0.064754):0.340934,(((((A0A0K1IRK9:0.214917,D8J5I9:0.16406):0.03636,((A0A0U5GZ66:0.124019,B0R3X0:0.178872):0.054293,A0A518S8H9:0.166943):0.060777):0.030619,(((A0A1Q1FNK5:0.202259,(((A0A4D6HEK6:0.18808,A0A7D5P4U5:0.066072):0.036185,(A0A6G8T7A7:0.086436,Q5V3J5:0.065998):0.131488):0.052311,A0A4D6K878:0.16375):0.077077):0.025232,(A0A1U7EWH7:0.112539,M1XQ17:0.076798):0.049693):0.016726,((((A0A346PBU9:0.133469,((D3SY61:0.006709,L0JKG3:0.213763):0.025377,F8DBL8:0.12669):0.025528):0.026651,((A0A4D6HRY7:0.073328,G0LKU7:0.201108):0.059573,I7CXC1:0.031703):0.043468):0.032164,L0IAF0:0.06542):0.036156,D2RZZ9:0.162556):0.085692):0.039139):0.070782,R4W6U2:0.141411):3.18E-4,((((((A0A1H5Z1J3:0.196089,A0A6B9FFK6:0.132516):0.028125,E4NRA5:0.075798):0.030348,A0A7D4Y3B1:0.087092):0.023182,A0A4D7H9R0:0.130434):0.02044,(A0A7D5KW38:0.117215,G2MN81:0.091111):0.033476):0.027945,(A0A256JQ12:0.154898,A0A343TI89:0.06768):0.034446):0.042157):0.335194):0.16306):0.179417,'HDN74467.1':0.250201):0.14307,(((((((('ABP96195.1':0.119155,F4FYV5:0.103379):0.009617,(A0A2U9IUH3:0.090589,A0A6N0NRV0:0.145773):0.03912):0.131154,'WP_110270489.1':0.085579):0.037475,(A0A1W6JZK8:0.120609,A0A650CXY3:0.059697):0.100281):0.023578,(A0A0E3JVN4:0.082012,A0A1C8ZWJ9:0.065046):0.063942):0.031553,(A0A510DZJ7:0.219657,(A0A650CIX3:0.061893,(A0A650CQZ7:0.061963,M1J2B8:0.319888):0.071015):0.071823):0.090631):0.269357,((A0A2S0WPR3:0.416813,A0A5Q2MIJ1:0.017895):2.738783,A0A348B2A3:0.405993):0.282969):0.071536,(E1QRS8:2.0E-6,F0QX96:0.156083):0.753715):0.128011):0.212617,((('Geocrenenecus_dongiae_BF2.bins.100.201808_NODE_4477_length_10209_cov_1.831482_4':0.026378,'HGK67859.1':0.00398):0.13549,((((((('NODE_348_length_35446_cov_92.693368_3':0.0,'NODE_736_length_28958_cov_88.482891_3':0.0):0.0,'Geocrenenecus_arthurdayi_GC-11.bin.8_NODE_290_length_29683_cov_70.836945_26':0.0):0.0,'Geocrenenecus_arthurdayi_GC-07.bin.31_NODE_655_length_24720_cov_23.440665_21':0.0):3.0E-6,'Geocrenenecus_arthurdayi_GC-06.bin.5_NODE_3194_length_7219_cov_6.123953_3':3.0E-6):3.0E-6,'Geocrenenecus_arthurdayi_LGB-05.bin.6_NODE_54_length_93616_cov_91.215677_37':0.007661):0.030642,'HHO64757.1':0.027925):0.0255,'HGB91364.1':0.062685):0.105613):0.19219,'HEW93739.1':0.207478):0.220532):0.271554,(('PMP59952.1':0.064525,('PMP59652.1':0.147542,'AFZ70239.1':0.123665):0.018081):0.170506,(((('NAZ31261.1':0.053841,'NAZ39231.1':0.025108):0.015781,('ESQ24624.1':0.007825,'ESQ25913.1':0.015919):0.008075):0.0092,'ESQ23007.1':0.006765):0.145336,('WP_013266995.1':0.151396,A0A109V4L3:0.092589):0.074428):0.079316):0.147876):0.253281,'WP_022541793.1':3.0E-6):0.033976,'BAA80687.2':0.007964):9.999999,(('LN890280.1_1276':3.276191,'PTM20109.1':0.510548):0.464897,'HEJ77846.1':0.787834):0.240258);
	tree NirK = [&R] (Benthortus_lauensis_T2-175_k151_256135_22:0.913371,((((Benthortus_lauensis_T2-175_k151_263347_37:1.3116,Benthortus_lauensis_T2-175_k151_505246_16:1.915456):0.199712,((((('AFPU01000001.1_127':0.324855,((A0A0C5BTY7:0.101772,A0A2Z2HMJ5:0.406288):0.047564,((A0A0D5C5D5:0.10835,A0A7D5RCP3:0.098337):0.038214,K0BA34:0.143902):0.036646):0.09945):0.075661,'CP007026.1_212':0.407172):0.192782,('AVSQ01000003.1_13':0.352354,A0A3G1B366:0.340386):0.121957):0.238278,('LN890280.1_162':2.0E-6,A0A128A0R2:2.0E-6):0.720631):1.156475,'LT981265.1_1517':0.881199):0.44188):0.353908,((('Geocrenenecus_dongiae_JZ-1.bins.49.201705_NODE_3_length_158062_cov_3.47757_145':2.0E-6,'HGM36966.1':2.0E-6):0.509097,'HHP26855.1':0.717878):0.334033,U3T7J0:1.117536):0.422222):0.122845,Benthortus_lauensis_T2-175_k151_482380_29:1.602683):0.230976,((((((Benthortus_lauensis_T2-175_k151_263347_44:1.588474,('BA000048.1_115':1.233996,'BEHD01000001.1_149':0.909695):0.740592):0.362645,'BEHE01000018.1_9':0.866153):3.491801,('Geocrenenecus_dongiae_JZ-1.bins.49.201705_NODE_7_length_98324_cov_3.71271_34':2.0E-6,'HGU38402.1':2.0E-6):3.112157):0.854723,'LT981265.1_417':3.656861):0.341343,(((((((((('CP000866.1_1372':0.047253,('CP000866.1_1803':0.0737,A0A0D5C031:0.063194):0.050329):0.053538,('AFPU01000001.1_1373':0.039427,A0A7D5RIL6:0.028108):0.093027):0.066185,A0A2Z2HIZ1:0.247867):0.202253,('CP007026.1_1016':2.0E-6,A0A0A7V1H7:2.0E-6):0.454842):0.124584,('AVSQ01000020.1_208':0.20066,A0A3G1B6F6:0.20413):0.143467):0.315627,('LN890280.1_1584':2.0E-6,A0A128A4T9:2.0E-6):0.357619):0.655428,(('CP017922.1_500':0.017291,A0A484I932:0.064485):0.093884,A0A654M5Z1:0.051197):1.114731):1.602983,(((((((('BA000048.1_756':2.0E-6,E6P9F5:2.0E-6):0.308006,'BEHD01000009.1_73':0.274977):0.079064,'BEHE01000012.1_10':0.298457):0.367205,((A0A0G3G6R0:0.115936,D3SAU2:0.086648):1.039585,((A0A1J0LSE3:0.118851,K7QWT7:0.165804):0.098734,E8PLV7:0.186937):0.449173):0.137507):1.281575,(((('CP007536.1_52':2.0E-6,A0A060HKX3:2.0E-6):0.081502,A0A075MQH3:0.115096):0.355843,K0ID13:0.258492):0.314086,K0IEZ7:0.298424):1.49004):0.348803,(((((((((((((((A0A023NMD0:0.06841,A0A075K5B5:0.155692):0.077468,(A0A160N2T7:0.122498,A0A2Z6E6W8:0.096942):0.053491):0.077812,D5JAK6:0.151885):0.046519,(((A0A0D5L9A8:0.075788,A0A1B4FMV8:0.09611):0.319555,Q8XPY3:0.161168):0.057339,(A0A142LIF5:0.202716,A0A5B8N6F4:0.225596):0.033642):0.108164):0.071533,(A0A2U9TA24:0.243512,(A0A344J7F1:0.158333,((A0A6G7ZU09:0.076684,A0A7G9QV96:0.109808):0.065322,A0A7G9SQG5:0.107953):0.046588):0.067074):0.146527):0.154029,A0A1W1I6R6:0.666333):0.109284,((((A0A0E3Z0V0:0.076044,E6WPH0:0.254529):0.068381,(A0A0R0DW14:0.099768,A0A7G6UIV8:0.177252):0.062441):0.11854,K0CAE6:0.295259):0.092502,(A0A514BQP7:0.247685,A0A6I6GG45:0.149469):0.119455):0.214414):0.059283,(((((((((A0A085EIQ8:0.120219,A0A1D9PBI9:0.155512):0.131105,A0A2S1YM14:0.213665):0.096775,(A0A0U3GQP3:0.219151,A0A4U9KFS3:0.235585):0.120118):0.116754,(((((A0A1B1Y792:0.233276,(A0A385BPF3:0.119475,G2PQR5:0.141434):0.048894):0.046811,(A0A1B7ZFB7:0.160509,A0A221UVG1:0.115434):0.04911):0.054714,(((((A0A1B8TXP2:0.093159,A0A1L3JHM7:0.110157):0.045386,A0A2K8XM86:0.079456):0.103927,A4AQU2:0.196183):0.056455,A0A1J0LMY3:0.394009):0.094958,((A0A1D7XYW3:0.128997,A0A2K9PPM2:0.114754):0.067483,A0A2K8XDZ9:0.125108):0.067528):0.122409):0.054542,(A0A410G1T4:0.414131,I3YRM0:0.176728):0.08714):0.080177,G8X9Z5:0.380959):0.026528):0.026742,(((A0A0H4P6A6:0.259147,I3Z5R3:0.244451):0.207632,E4TQF5:0.474385):0.103426,(((A0A250FAD8:0.070239,A0A250FG91:0.095778):0.23654,A0A250FPS5:0.225743):0.295407,(A0A2R3Z330:0.079762,A0A2R3ZA91:0.094308):0.32456):0.061099):0.031792):0.055056,(A0A5B7X3X2:0.233161,A0A5B8YQC4:0.128875):0.291124):0.121247,((((A0A1T3FCB8:0.145064,A0A5B7UBE0:0.275782):0.050883,((A0A3G2G345:0.136461,A0A3G8ZEE1:0.106491):0.068909,A0A3G6TH26:0.144599):0.057073):0.088692,A0A6P1QSR5:0.276669):0.200238,((A0A3G2TE36:0.090387,(A0A3G8XMZ5:0.108594,A0A448NUC7:0.186462):0.067496):0.050506,C6X0G9:0.070752):0.328285):0.259169):0.084346,W5X0S2:0.650892):0.078406,(((((((A0A0A7MG34:0.236999,A0A2U8FIH2:0.253685):0.269491,((((A0A3G8WBF6:0.148246,A0A447SS40:0.062313):0.125305,F4HD15:0.136738):0.116985,Q65U77:0.33458):0.185831,A6VMZ9:0.335339):0.085786):0.264652,E1W6F5:0.495008):0.399896,(A0A0K2G7F6:1.094519,A0A6J5JVS9:0.690269):0.102831):0.210524,((((A0A0U2WXJ2:0.349286,(A0A1B3B8Z3:0.221933,A0A2K9A9R4:0.151574):0.117274):0.105231,A0A1A9F5U7:0.420906):0.046046,(A0A1Y0CXZ2:0.177043,A0A231N0M3:0.109075):0.181971):0.121253,(A0A1U6GMM8:0.411094,(((((A0A220S358:0.098663,(A0A5Q3S063:0.069577,(A0A654N4R8:0.077925,((B4RMY0:0.01121,Q9JYE1:0.015825):0.019091,Q9JTB8:0.005722):0.063532):0.067768):0.049928):0.040133,(A0A7D7T795:0.133716,D4DP53:0.098619):0.169804):0.224306,((A0A448U9B6:0.071701,A0A5J6PY67:0.134316):0.04343,A0A7H1MC24:0.092584):0.063894):0.05358,((A0A2X4KP97:0.11668,V9H8R3:0.214504):0.119788,A0A7D7NA66:0.21245):0.084647):0.167549,A0A3A9RJ98:0.27578):0.077465):0.077404):0.031852):0.046303,(((A0A514XNU4:0.120287,K7YQP8:0.107792):0.261807,((B8EHY7:0.409275,C6WVM1:0.311331):0.174078,H0Q6A0:0.327656):0.114676):0.087248,(B0SMZ9:0.406671,I4B638:0.270976):0.198058):0.083936):0.050604,((A0A0H4W6V2:0.17747,A0A1X9YQN1:0.166751):0.306115,(A0A0M3RVC9:0.788829,(H8KWB6:0.392643,W0R9Z9:0.694827):0.044195):0.102774):0.032888):0.043425):0.114944):0.127726,A0A1I7PI66:0.603769):0.095991,(((A0A0K1JTU0:0.31616,((A0A2D2DPS3:0.277047,A0A2R4CIG2:0.15515):0.055263,A0A562PBM9:0.173831):0.098105):0.114858,(A0A1D9LBC1:0.199473,A0A5C1DF42:0.160781):0.250315):0.072749,(A0A3S8ZQG5:0.208449,A0A7D5VAN3:0.274055):0.268844):0.39725):0.301905,(D1C654:0.331916,D1CH29:0.753195):0.38829):0.158756,(((((A0A0G3BN44:0.474986,A0A2P1NJ17:0.270315):0.079369,(A0A1S6FCE7:0.230453,A0A2S0ME99:0.220262):0.114568):0.476679,A0A2Z4FPJ6:0.829179):0.160021,(((A0A161J7D3:0.657796,(A0A2S1XUE2:0.13508,(A0A2S2CLP6:0.205117,A0A6N1ASV6:0.13375):0.086147):0.776661):0.071156,((((((A0A1Y0G2S4:0.237254,A0A455UE17:0.719299):0.095063,(A0A518N7C3:0.287624,L0GJ96:0.39091):0.057984):0.057408,(A0A410GH89:0.173856,W8WWK1:0.164364):0.137334):0.040174,(A0A451FSP8:0.158967,F4GW25:0.218042):0.134068):0.030331,Q2Y7H8:0.449495):0.139156,((A0A410UVL0:0.123695,A1VLW3:0.22412):0.104585,A0A4P7XMU3:0.267373):0.136939):0.22333):0.112989,(((((A0A192IEW5:0.280419,A7HRU9:0.262338):0.411237,A0A6G7EKX2:1.005699):0.13013,(((((A0A1B3NS99:0.211902,A0A6I0CT09:0.343425):0.417238,(B4RF40:0.260063,D5VLV7:0.282161):0.276934):0.053572,(A0A2K8MI68:0.319767,A0A7G9S9X8:0.38511):0.150507):0.11822,(A0A2Z3I3Z8:0.10241,A0A5P9JTN9:0.141942):0.346396):0.153743,A0A2R4MJ67:0.763558):0.073521):0.262196,((A0A4P7C1I9:0.601457,(D8JSS7:0.15318,N0B9M5:0.140718):0.441106):0.080755,((A0A5P6NZJ6:0.100842,A0A5P6P926:0.086013):0.261077,B6JIX6:0.311227):0.226727):0.121426):0.059002,(A0A1W6N2G0:0.691259,A0A221T1J4:0.641238):0.103028):0.059764):0.137881):0.210965,(((A0A4P7GW56:0.17502,E6SGG5:0.104496):0.415364,Q67RG7:0.725412):0.19134,(A9WB08:0.038284,B8GAV6:0.195689):0.585361):0.325014):0.190828):0.127053,I1YEC6:1.270149):0.128638,((((((((A0A0B5GW03:0.147617,A0A6G8T4B2:0.103736):0.057685,(A0A4D6KEE9:0.109859,A0A5Q0UJX9:0.15278):0.096507):0.135568,C7NNJ6:0.377465):0.06995,(A0A2I8VER0:0.542206,A0A3G8QZK6:0.277837):0.154985):0.159954,A0A7D5P7I8:0.377378):0.132457,((((A0A0K1IUT1:0.10058,I3R6L2:0.125868):0.102683,A0A1H6BCG2:0.213727):0.200241,A0A2I8VK53:0.296396):0.107461,A0A2Z3R4S4:0.886067):0.169572):0.074017,((((A0A0U5H2C4:0.381955,((A0A1Q1FME2:0.226893,(A0A345E5L4:0.105725,A0A6B9FBS4:0.088291):0.232575):0.146578,((A0A4D6HEA8:0.421384,A0A650A784:0.257313):0.142127,E4NUW1:0.400153):0.088774):0.139068):0.07599,A0A3G8QWW5:0.562332):0.141357,(A0A2Z3J9I4:1.057234,D0MHZ0:0.580734):0.242574):0.10037,((((((A0A1P8LTD3:0.177078,F8D7G8:0.179831):0.110218,(((A0A4V1FYW6:0.1162,D2RYY4:0.295031):0.067279,I7BXI5:0.180655):0.090096,F8DC22:0.228209):0.082922):0.034913,A0A1P8LTG9:0.213342):0.100477,A0A7D5GJ93:0.279365):0.176832,A0A7D5L8Y9:0.641671):0.083501,(A0A1U7EV61:0.312246,(L0IGW4:0.22828,R4VWV4:0.290274):0.223463):0.233348):0.325526):0.090955):0.599597,A0A346Y3Y1:1.820932):0.320352):0.213184,((((((((((((A0A068SU01:0.196678,(A0A0B4XH97:0.208757,(A0A5Q0CBB4:0.135393,Q2JYC2:0.151248):0.076658):0.079436):0.095214,((((A0A0E0ULG6:0.094896,A0A5P6NU00:0.12005):0.028356,A0A1L3LKR9:0.079166):0.059441,(A0A178GYR0:0.20792,L0NJX1:0.144822):0.086091):0.030872,((A0A1A9G3K1:0.117804,A0A1B3P2D5:0.329304):0.080057,V5SF18:0.236769):0.04764):0.060556):0.063238,A0A0H3ARZ1:0.242629):0.031465,(W8I8G6:0.099768,P25006:0.080879):0.153983):0.096918,(A0A2L1S1N5:0.232585,A0A5B8LX61:0.194164):0.245283):0.100252,A0A5C1AW78:0.325244):0.11662,(((((((((((A0A0C5ES64:0.089083,A0A2C9EU40:0.166359):0.387361,A0A2I8DLE0:0.069326):0.04894,A0A1C3K3X3:0.154466):0.062461,F4GPW7:0.228612):0.054433,W8X0U4:0.380003):0.098646,A0A3G2HYE4:0.450601):0.11826,(A0A0L0J103:0.199418,D7A7L8:0.233587):0.168101):0.125862,((((((((A0A159Z693:0.156328,(B9KPM4:0.158014,Q53239:0.090005):0.316561):0.074483,A0A3T0N3I6:0.135383):0.086258,A0A346R535:0.142818):0.068995,(A0A1B1A7J3:0.101821,A0A1U7D2J8:0.083474):0.037889):0.095645,A0A481PQK0:0.133118):0.070104,A0A2K8WIS2:0.145487):0.055195,A0A6F8Q9D8:0.32598):0.260332,A0A2R4MA80:0.31882):0.114119):0.019588,((A0A142MC86:0.137775,((A0A2S0XJI3:0.206423,Q11MX6:0.271401):0.108393,((A0A3Q8XWW3:0.101048,F7Y074:0.119339):0.067468,A0A6M7ULF7:0.185391):0.11756):0.064209):0.057567,(A0A5B8KWH9:0.147362,(A0A6N1VCN8:0.165623,Q11G41:0.335215):0.039284):0.056053):0.148612):0.037589,A0A0K2DJE1:0.302322):0.043293,((((A0A120HPG1:0.145385,A0A1Y6KBV8:0.093313):0.116232,Q07J87:0.156103):0.092833,(B3QC40:0.317163,B3QKL7:0.090685):0.111676):0.095387,A0A1B1URI0:0.276603):0.076284):0.150519):0.065532,((A0A0F7Y1Y0:0.10774,Q1I3D5:0.109761):0.233823,(A0A127MKN9:0.200691,M4XNK6:0.18215):0.091409):0.2668):0.154071,((((A0A0B5DY38:0.192314,A0A2K9JRW3:0.290419):0.02958,A0A2N3KQY1:0.354519):0.042964,(A0A0C2KUK1:0.126623,(((A0A0T5P9Q0:0.111297,A0A4P6V368:0.369723):0.093682,(A0A222E8M0:0.060766,A0A345QJU0:0.206419):0.058582):0.09301,M9R2K9:0.188292):0.042872):0.045419):0.13085,(A0A126UZ52:0.224874,A0A345QS93:0.391595):0.142053):0.445943):0.076119,((((A0A0H4IA25:0.151167,Q12IG9:0.069303):0.085344,(A0A3Q9E8A5:0.212553,A3QIA3:0.22236):0.101827):0.29288,A0A0K2GKC8:0.928876):0.124855,((((A0A0S3AFD2:0.094017,F9ZGQ9:0.103701):0.032975,F8GDZ5:0.075078):0.236072,A0A1W6ST64:0.223016):0.280907,(A0A3S9Q4D0:0.267386,Q3JEX2:0.665961):0.229571):0.094993):0.086697):0.090372,R4YKI0:0.413399):0.190115,((A0A077DEE0:0.206421,A0A0K1NER6:0.317705):0.045106,(A0A2X1UML5:0.541727,(A0A654KGB1:0.136906,I7J0L9:0.123963):0.263592):0.074117):0.236934):1.64854):0.266019):0.181885,(((((((((A0A059XU71:0.539035,A0A455X321:0.459179):0.039057,A0A0S2TH06:0.396905):0.089068,D5BZ41:0.522504):0.164708,(((A0A2I6S2V4:0.461469,A0A6C0U977:0.276223):0.108586,A0A6P1UGP3:0.434916):0.092983,B1KJN6:0.536188):0.301329):0.418418,(((A0A126RHM1:0.184925,A5V788:0.169471):0.373762,(F8BSH2:0.247951,(Q1QID2:0.099454,Q3SP90:0.111021):0.140622):0.45023):0.096645,(((A0A4Y1YNT7:0.18063,Q0AG81:0.024698):0.165876,Q82VX5:0.163405):0.276158,(A4GA15:0.336613,B3DUI1:0.550568):0.068):0.080773):0.096766):0.311675,((((A0A0K2GFH4:0.104216,D8PG56:0.243281):0.127684,A0A1W1IB97:0.149306):0.235789,A0A0S4KZR4:0.495255):0.183597,D8P8T5:0.640889):0.360017):0.456193,((A0A0K2GJ77:0.261549,A0A1W1I2D7:0.329699):0.685533,A0A0K2SPW9:0.979453):0.389717):0.314913,(((((A0A2S0N3R4:0.193363,M4NKX1:0.127581):0.120087,(A0A5B9E7F6:0.314237,E1VIX6:0.424228):0.095188):0.089246,A0A5B8RTY2:0.434455):0.164905,B1ZXT9:0.705431):0.477523,C1AAL0:1.515245):0.269578):0.223005,(((((A0A077J6H3:0.291712,A0A3Q9QXC8:0.247188):0.141938,((A0A1Q2KV02:0.484786,A0A6B9YGW0:0.48267):0.151475,A0A6L8JTB8:0.402854):0.076571):0.040914,(((A0A0K2HAK1:0.14506,A0A143MJY6:0.076091):0.108812,(A0A178TXM5:0.149498,A0A6G9J235:0.120461):0.113096):0.24069,A0A160MBB5:0.270184):0.102454):0.513675,A0A167DG54:0.434725):0.649542,(((((A0A0G3BNA2:0.206179,A0A5B8NCV1:0.151488):0.168588,(A0A1P8FPM9:0.239925,(A0A410UV43:0.244967,A0A6P1U808:0.291539):0.105861):0.127663):0.11089,(A0A0H2WEZ3:0.201779,Q2T6Q8:0.046348):0.252106):0.457258,(A0A5B8UD29:0.720751,A0A5B8VD08:0.466746):0.405046):0.200968,((A0A2S0IIS4:0.106515,Q5QUG3:0.158805):0.218719,A0A4P6VS57:0.175524):0.766755):0.63717):0.268425):0.389711):0.228102,(A0A5B8U0J0:1.12422,G8TTN9:1.471213):0.394704):0.028609):0.059201,((((((((((((((((((((A0A075TX59:0.54854,A0A1L7CV59:0.451674):0.970221,A0A097IIT7:0.219345):0.157582,S5T5J3:0.319819):0.106736,M1PAF4:0.271102):0.224736,((A0A0M4CFP0:0.208932,(A0A160PSM5:0.070631,A0A172QXR2:0.148234):0.099027):0.117183,Q8FLU0:0.221716):0.230504):0.054858,(((A0A0F6TEL3:0.460943,A0A0G3H1G8:0.360943):0.109363,((A0A3G6IUJ6:0.128632,A0A3G6IXI1:0.115703):0.212966,W5Y3R0:0.366648):0.067515):0.138584,A0A0G3GR64:0.721785):0.050994):0.146591,B1VEJ8:0.641818):0.11747,C4LG68:0.639496):0.183567,((A0A088QUS5:0.250617,A0A6B8TMA8:0.123889):0.104119,A0A1L7CV92:0.265):0.368782):0.185574,(A0A0N9N0M8:0.529029,A0A516X7U5:0.388927):0.201573):0.136436,(((((A0A0U2NYA2:0.352493,A0A0U3G1R8:0.262256):0.13229,(A0A4P6RRG5:0.134742,A0A7D7Q2N1:0.133559):0.299208):0.14339,(((A0A2Z5QW84:0.16347,E3H400:0.07281):0.134224,D2NQ16:0.269616):0.213678,(A0A7H2BGZ2:0.339431,A0A7H2BN41:0.364977):0.062083):0.273626):0.121281,((A0A1B0ZGC8:0.477401,(((A0A220UH25:0.115583,A0A291GRE1:0.121649):0.076398,C7MAK2:0.144904):0.09046,A0A345YKM4:0.226134):0.182258):0.307319,(((A0A1P8TZW9:0.142062,A0A3Q9UJD4:0.185803):0.136657,D4HEQ2:0.324269):0.084678,A0A239W9Z4:0.412114):0.319608):0.159143):0.089553,A0A1H1CRM7:0.471834):0.078865):0.234539,((((((((((A0A0D6GU00:0.482031,A0A3Q9G5V8:0.401865):0.249099,D9QEX7:0.461531):0.132394,A0A6G7Y7W3:0.255052):0.184325,((A0A1Q2CGN9:0.213655,(A0A1Q2CPI4:0.182119,A0A1Q2CZ20:0.198518):0.113988):0.133696,I6X6H9:0.454806):0.097629):0.066862,A0A2N9JJE5:0.560031):0.058168,A0A516GAZ9:0.506301):0.068842,(A0A345NNC3:0.229823,A0A5J6V746:0.24097):0.204614):0.07794,((A0A4P6N0N4:0.384971,A0A5P8FJC0:0.327809):0.196203,A0A6G8FZH9:0.41808):0.092124):0.115981,((A0A1B1ND42:0.261455,A0A5Q2VZJ5:0.292007):0.090695,E6SF69:0.230061):0.257361):0.146501,((((((A0A0H0ZNI9:0.211344,A0A5B7WW95:0.245952):0.069219,E1VXH7:0.272443):0.223583,(A0A4V0YDG8:0.276055,A0A7G9S7U4:0.31508):0.238222):0.127883,C7QYH8:0.603848):0.08801,(((A0A6I5VFH2:0.377051,A0A7G9RHE6:0.243631):0.049108,(A0A7G5M061:0.276162,F5XNQ2:0.413369):0.115424):0.043304,(D6Y3V7:0.364923,H6RU62:0.362595):0.071801):0.057727):0.048102,((A0A144MW89:0.455358,A1SIH5:0.403696):0.065817,A0A4P7IMT5:0.577546):0.074519):0.07274):0.066768):0.021224,A0A6G7Z580:0.610867):0.046139,(((((((A0A076JEN4:0.206786,K4IPL4:0.180997):0.419079,E6K1F3:0.508416):0.601239,D1BSH2:0.446976):0.346674,((((((((A0A0B6F0H5:0.118912,A0A2X4UC86:0.082614):0.144812,C3PFP7:0.177844):0.147254,A0A2Z2IY12:0.352667):0.071095,A0A1L7D701:0.410474):0.106116,A0A0F6QXZ9:0.330297):0.153931,(((A0A0B6TF41:0.275649,A0A0G3H510:0.307814):0.188067,M1P6C3:0.334003):0.176423,(Q8FTV6:0.401387,S5TI99:0.20646):0.235303):0.186743):0.190614,A0A0G3GTJ5:2.299318):0.361006,((((A0A0M3RKE1:0.279488,A0A7L5AP65:0.316005):0.132325,((A0A0X8K2L5:0.143555,A0A3S4WJQ7:0.10285):0.14239,A0A448KFR8:0.357597):0.120802):0.093908,A0A2S0LMP0:0.359385):0.080555,(A0A0X8JDA4:0.308764,A0A1Q2TPY9:0.273191):0.129937):0.55805):0.153994):0.129852,A0A220UA94:0.908613):0.16027,(((A0A383S648:0.168521,A0A3G5HV74:0.190058):0.285664,D7GIJ0:0.301521):0.519848,(A0A3Q8WUC3:0.683486,A0A5Q2F6F1:0.702606):0.108567):0.116445):0.088342,(((A0A0P0EBB7:0.244944,A0A1P8U6F4:0.18916):0.384761,((((A0A1B1BKJ0:0.085855,A0A5E8DDW6:0.097843):0.383319,A0A410YKL2:0.392178):0.062874,A0A5B8M7S6:0.654577):0.08638,(A0A1Y0I157:0.444461,(((A0A222X5J7:0.130393,F8A0Z0:0.162666):0.156053,D5UEK5:0.41091):0.067698,(A0A6C0FMR1:0.097018,F4H4Z3:0.097421):0.181394):0.109985):0.090125):0.05203):0.030672,(((A0A0X8K2P6:0.124377,A0A3S4VJW2:0.070698):0.22456,A0A3S4SLU8:0.271717):0.165301,A0A1Q2TQW5:0.315527):2.009425):0.104024):0.038209):0.044263,((A0A098BR60:0.23624,((((A0A1X0DD80:0.254553,A0A1X1RG81:0.125723):0.083299,(A0A6N4UNP1:0.15042,A4T9Z8:0.188492):0.050005):0.103176,(A0A386U2D5:0.107897,J9WA76:0.077822):0.150415):0.053505,K5BJP5:0.296423):0.08313):0.171775,(A0A0N9NA06:0.470346,A0A516X160:0.362638):0.164492):0.157669):0.027846,((((A0A0A1CXX9:0.229101,A0A0M4QT89:0.144838):0.040894,A0A0A1D326:0.287879):0.31001,A0A127A3U7:0.497289):0.130049,(A0A0K1FEB3:0.426672,D1BSH1:2.063166):0.176372):0.053733):0.113381,(A0A290ZAA1:0.524001,(A0A385AYX7:0.284971,(A0A386WQC1:0.342259,I0HEV6:0.248182):0.070607):0.181268):0.240393):0.106608,(((A0A0B5DKV8:0.632179,(((A0A1V0AJR4:0.106247,A0A5P9Z9U0:0.179065):0.079474,D2AYE3:0.173597):0.239719,Q47L45:0.4961):0.149657):0.114856,((((A0A1X2E3D9:0.064518,A0A7I7JK80:0.07615):0.105087,A0A7I7WZ99:0.19673):0.1475,A0A7I7SG70:0.393117):0.252441,(A0A7I7JVX7:0.260623,A1TB67:0.175895):0.227017):0.222119):0.149938,A0LS66:1.246247):0.148989):0.37139,(A0A411YF36:0.909829,(A0A411YIL0:0.963262,A0A5Q2RFJ9:0.376351):0.354938):0.170539):0.276775,A9B1Q8:1.146619):0.288589):0.140832,(('LN890280.1_661':3.930591,((A0A1D7UVN1:0.110644,Q04TQ4:0.134983):0.783524,A0A346Y574:0.865624):0.837384):0.253882,((((A0A060HHW1:0.184167,A0A075MMC4:0.148649):0.355631,K0INR1:0.450089):0.230686,((A0A0C5CDK3:0.140092,(A0A7D5RI35:0.190462,(K0B6L7:0.101229,K0BCD0:0.142646):0.039617):0.044808):0.062454,A0A0D5C125:0.137941):0.362608):0.297593,((((A0A075MNL0:0.499461,(A0A484IDE2:0.375152,A0A654M309:0.378628):0.517725):0.202549,A0A075MPF8:0.437132):0.122353,K0IN94:0.417034):0.256547,(A0A7D5LZX3:0.145849,A0A7D5M8H9:0.164168):0.828913):0.312624):0.614135):0.66304):0.241731):0.294212,((((('Geocrenenecus_dongiae_JZ-1.bins.49.201705_NODE_7_length_98324_cov_3.71271_42':2.0E-6,'HGM37241.1':2.0E-6):0.680707,'PSN91084.1':1.737681):0.23929,(('BA000048.1_764':2.0E-6,'BAJ50574.1':2.0E-6):0.805536,'HHK68305.1':0.717664):0.429554):0.440334,(((('Geocrenenecus_dongiae_JZ-1.bins.49.201705_NODE_11_length_56563_cov_3.53376_25':2.0E-6,'HGM36424.1':0.010688):0.111068,(('BEHE01000010.1_53':2.0E-6,'GBC71359.1':2.0E-6):0.122667,('BEHE01000011.1_2':2.0E-6,'GBC71380.1':2.0E-6):0.393737):0.101213):0.091404,('BEHE01000030.1_9':2.0E-6,'GBC72118.1':2.0E-6):0.298839):0.418095,((('BEHE01000009.1_67':2.0E-6,'GBC71271.1':2.0E-6):0.202536,'HHM93490.1':0.324887):0.196351,'HHN53511.1':0.175939):0.368841):1.5158):0.820041,'CP007536.1_1997':2.806865):0.382655):0.457939);
	tree NosZ = [&R] (Benthortus_lauensis_T2-175_k151_263347_43:0.128574,((((('Geocrenenecus_dongiae_JZ-1.bins.49.201705_NODE_11_length_56563_cov_3.53376_26':0.002035,'HGM36425.1':2.0E-6):0.029612,('BEHE01000010.1_54':2.0E-6,'GBC71360.1':2.0E-6):0.059169):0.061055,'HHP27880.1':0.16278):0.128003,'HHK67843.1':0.180412):0.07025,(((((((('BEHD01000002.1_90':5.810477,(((((A0A0A7LQN0:0.314172,((((A0A172TUS4:0.222744,A0A5B8UH49:0.169225):0.07953,(A0A344TQ29:0.136991,F4KSA9:0.18703):0.162526):0.053398,I3Z5N6:0.340087):0.062791,((((((A0A1E5UI46:0.062503,E4TDH1:0.14535):0.046211,(((A0A3G2TE65:0.140764,A0A6P1QTE4:0.323307):0.043259,A0A5B7UHC0:0.117047):0.036333,A0A3G8XS14:0.202385):0.036507):0.183385,((((A0A2S1YQ93:0.265683,A0A4P6YCP0:0.094165):0.049731,G8X685:0.167206):0.061671,A0A2S2DX97:0.203568):0.030164,(A0A6I6GEE7:0.136622,W0F1F7:0.22919):0.065921):0.037069):0.039046,(A0A7G5XD29:0.196471,G8TDS3:0.182652):0.078339):0.035993,((A0A4P7E1J4:0.225518,C6W198:0.167199):0.113195,A0A5B8V423:0.302591):0.031325):0.053579,(A0A5B9WNM4:0.322549,F0S502:0.285218):0.049487):0.03271):0.047013):0.05966,F2KVB9:0.665121):0.043682,((A0A5B8UTE5:0.229221,(A0A5C0VGC1:0.192832,A0A5C1IFH7:0.169087):0.05096):0.125264,H8KU01:0.277584):0.11393):0.088008,(((A0A0D3LK72:0.202791,((A0A0H4VLD9:0.062143,A0A127B579:0.092294):0.047682,A0A6P1NWN8:0.142866):0.125653):0.052793,A0A1X9YQN4:0.177092):0.137416,A0A6C0GL12:0.27876):0.187001):0.035628,((((((((((A0A0D5YUB2:0.123506,A4AN05:0.093174):0.047454,A0A2R3Z263:0.198315):0.031973,A0A1U7DQE8:0.142122):0.018459,((A0A0X8G8Y7:0.147686,A0A2Z4GG69:0.183082):0.039078,A0A385BPL8:0.11304):0.023364):0.043459,((((A0A0P0CLH6:0.102452,A0A5Q0JTN5:0.079248):0.042738,A0A2K8WWS6:0.149197):0.066774,(((((A0A1B7YZD0:0.074403,(((A0A221URI9:0.089739,A0A7G8PXM1:0.107016):0.041084,G2PJ24:0.06021):0.015479,(A0A2Z4LVC5:0.080825,A4CHB3:0.112152):0.0442):0.032748):0.024407,(E6X4T6:0.18386,G0L5N9:0.078259):0.02801):0.053463,A0A5B7TWX5:0.138407):0.037323,A0M190:0.160886):0.024856,(A0A1L6R8D8:0.189241,K4ICU9:0.253129):0.167406):0.019276):0.052849,(A0A410FZW4:0.071737,I3YRQ3:0.093883):0.143455):0.027351):0.027086,(A0A3Q9FJ36:0.34253,(A0A5B7X1N7:0.110183,A0A5B8YH89:0.104855):0.229807):0.053679):0.15577,(A0A1J0LNG2:0.228491,(A0A250FNG4:0.311355,A0A250FYB9:0.217951):0.084461):0.089476):0.059828,(A0A4D7JNT4:0.200708,G8R6E9:0.310358):0.077643):0.057303,E4TR05:0.511073):0.117813,((((A0A1D7V390:0.144602,B0SIZ1:0.161117):0.565465,(C0QQT4:0.316778,D3DFM8:0.166529):0.164008):0.038929,(I0AHV3:0.255143,I6ZZA8:0.188076):0.121321):0.038998,(A0A1V0DG54:0.334731,(C1A867:0.44876,W0RSK3:0.33231):0.128661):0.100728):0.079117):0.034544):0.612585):0.261171,(((((A0A077J719:0.112043,A0A3Q9QYN1:0.119581):0.103866,A0A143MHI7:0.112158):0.230787,(A0A221T1M3:0.275931,A0A345NTC5:0.236324):0.294278):0.365367,(((B8FZJ4:0.069376,L0F3H3:0.097543):0.274215,J7IU03:0.192684):0.122801,F6DRN2:0.13768):0.32478):0.230225,(((((A0A143PM01:0.240117,(A0A290QGZ7:0.205244,W0J6Q8:0.159686):0.045827):0.093432,B1ZWX6:0.19365):0.124043,D5H5K0:0.57679):0.398637,(A7H6W6:0.130829,B4UJY3:0.13537):0.370924):0.094168,I4C1E2:0.708521):0.11275):0.091155):0.119076,((((((A0A023NZQ3:0.281949,(((A0A0K1JTQ8:0.20391,(A0A2R4C7N7:0.055639,A0A562PHM1:0.093916):0.054638):0.084207,A0A2D2DN96:0.214301):0.054486,A0A5B8N3S6:0.178859):0.093243):0.106334,(((((A0A127FDS5:0.285585,(A3N9S4:0.20728,G2J090:0.14558):0.06701):0.029998,Q21TJ5:0.151569):0.067499,A0A2S0N4P5:0.199891):0.053968,A0A6C1B9T2:0.159498):0.034597,(((A0A2R4BM27:0.323886,Q5NZ01:0.099368):0.032335,A0A3Q8HWP7:0.107866):0.052568,(A0A2U8GPV7:0.08939,Q3SJ28:0.114133):0.055907):0.037151):0.060802):0.08182,((((((A0A0G3BN30:0.144268,(((((A0A240TPG8:0.127855,(A0A2P1NMS1:0.072122,(A0A2Z2LPI2:0.120667,A0A6G8CKA4:0.11499):0.016822):0.036345):0.0388,(A0A3G2FYM8:0.092539,A0A4P6X4H4:0.115717):0.034606):0.019372,A0A2U8FQ82:0.140881):0.016418,(A0A3Q9BR34:0.120588,I0HQH5:0.152426):0.033159):0.026868,((A0A3G8GZT0:0.196504,Q59105:0.087373):0.034092,(A0A4P7LEK3:0.123446,((D8NEN6:0.017528,Q8XQB8:0.019782):0.082318,Q1LDJ7:0.088625):0.062745):0.024312):0.047177):0.043624):0.05082,B1Y809:0.166959):0.052615,((A0A0K1J692:0.129447,E1VFI9:0.347501):0.040548,((A0A127K6U9:0.080872,A0A2K9L9A8:0.109492):0.024355,(A0A290ZHZ7:0.083655,A0A4Y6KVS6:0.10293):0.015629):0.07049):0.0163):0.040855,A0A0K1NE54:0.57043):0.078335,C4ZN24:0.265709):0.045902,(A0A5C1EBY7:0.154418,A0A6S6YTV7:0.281493):0.067057):0.051277):0.406874,A0A6J5JXA8:0.783107):0.169003,((((((((((((A0A023RLD4:0.10213,(((A0A1G9VM60:0.103088,A4VQC7:0.053523):0.031008,P19573:0.072778):0.048265,A0A2I6S6Y3:0.206174):0.030708):0.043419,A0A024ELJ6:0.074189):0.038646,A0A4P7XI92:0.146564):0.026183,(A0A0R2ZTH2:0.134071,(A0A191YV78:0.097485,F2KF53:0.077235):0.026009):0.061616):0.021147,K0CIR8:0.152083):0.045871,(((A0A0H2ZE88:0.002205,Q9HYL2:2.0E-6):0.104706,A0A127MKJ3:0.087274):0.013594,M4X3Z5:0.093407):0.100585):0.056294,(A0A1Y0CZH0:0.196119,A0A291HTE3:0.208725):0.046899):0.038459,((A0A0C5BY41:0.226474,((A0A0H4I755:0.102821,A0A1D9GGC6:0.12442):0.044486,(A0A142FPI6:0.115399,H8WE90:0.05925):0.061655):0.021066):0.067401,Q2SGT6:0.17581):0.053996):0.066048,(A0A1J0VFE7:0.127631,(A0A291PCH5:0.089607,(A0A3T1DS74:0.197801,A0A7H1V808:0.006996):0.083914):0.052226):0.157613):0.055602,(((((((((A0A060DX30:0.107475,A0A2S2CW16:0.054719):0.089793,G7ZD37:0.121133):0.054973,B6IY80:0.177251):0.130713,A0A248JZK3:0.223239):0.051118,((A0A0D6IAU8:0.14251,(((((A0A220S3I2:0.096405,((A0A4D7WYS9:0.031926,B4RNE2:0.068404):0.031238,A0A5Q3S0X1:0.103213):0.042427):0.124499,(A0A7D7SKP9:0.110402,V9H5Y2:0.15351):0.073143):0.060387,(A0A448UCZ2:0.089851,A0A7H1MCX6:0.088322):0.037282):0.153172,A0A3G2HYZ0:0.220419):0.088848,W8WZR2:0.099538):0.081979):0.155125,A0A4U8Z5Y8:0.287734):0.048687):0.046611,(((((((((A0A0B4XI93:0.110756,(A0A5Q0CBH1:0.079479,A0A7L5BR76:0.080885):0.098351):0.029834,(A0A0E0UKW3:0.09602,A0A142MC75:0.095859):0.042418):0.02763,((A0A0F6AVG6:2.0E-6,Q8YBC6:0.002163):0.158886,(A0A178H4E9:0.096982,A0A1V0GXN9:0.251359):0.044286):0.027354):0.07164,(A0A2Z3I0K5:0.089717,V5SCW2:0.267619):0.06513):0.033209,A0A0K2DJP8:0.164262):0.041079,(B0UIC2:0.180687,((B3QDW5:0.112947,Q21C83:0.07326):0.045589,((B6JBU9:0.084718,(D8JZ83:0.115596,N0B3H1:0.053097):0.078412):0.047059,Q89XJ6:0.09625):0.03117):0.04994):0.041512):0.041174,M4ZFB5:0.268589):0.060299,A0A518N3Q5:0.403601):0.045705,A0A192IJM4:0.222067):0.076433):0.049305,(A0A0B4XYQ7:0.255737,((((((((A0A0F7PQR5:0.208749,A0A2S0MSE8:0.133606):0.039555,F7ZJT6:0.240728):0.028166,((((((A0A0U3MTS4:0.173624,A0A1V0RTB4:0.134069):0.036243,A0A2K8KEQ1:0.266608):0.01957,((A0A1L3IAF6:0.125727,A0A4P8EFW2:0.094016):0.0703,A8LM18:0.116566):0.120845):0.040091,((((A0A1B3MHN5:0.097292,A0A5P8JLK7:0.092606):0.110179,D5AVJ6:0.196345):0.063541,A0A2K9MI97:0.283429):0.058502,A4WXT8:0.15433):0.07859):0.144081,A0A2R4MI71:0.192803):0.053818,((A0A346SNT3:0.132179,A0A6I6J0L4:0.178678):0.034352,((A0A3T0MZ80:0.161228,Q5LLH7:0.041096):0.051641,A0A481PND5:0.167145):0.040057):0.034378):0.024872):0.046534,F2J4Q5:0.081588):0.054273,A0A4Y6S3Z0:0.167265):0.041501,A0A346R882:0.11807):0.062424,G8PG62:0.162467):0.14782,A0A2K9JS85:0.306042):0.056911):0.037107):0.332397,A0A1Z4VMI5:0.216237):0.112474,((((((((A0A222G6G9:0.106219,(A0A3S9QAI3:0.162387,Q47UZ6:0.110027):0.052936):0.042279,A0A5J6WG74:0.115331):0.020757,Q6LJ11:0.09594):0.02647,(A0A2N8ZAE5:0.09291,A0A4V1BRM4:0.105432):0.016321):0.014158,(A0A4P6P724:0.095027,F9TAC9:0.109613):0.051434):0.021558,(A3QIG8:0.108767,Q12M27:0.125136):0.026296):0.02583,(A1SUT0:0.132374,R4YN48:0.20174):0.032939):0.244353,A0A2K9LJJ9:0.261914):0.047636):0.0749):0.053289,Q0A9R1:0.404543):0.070883,((A0A0X8HDT7:0.338896,(B8GM53:0.240665,L0DUN0:0.26932):0.117689):0.152102,M4NFX3:0.487649):0.050096):0.164168):0.477307,((((((A0A0B5GQB8:0.086157,A0A6G8T6Z9:0.115415):0.178555,A0A7D5PD53:0.193869):0.069005,(A0A0U5CV14:0.089446,W0JVM8:0.153143):0.096811):0.107219,((A0A7D4Y3X3:0.184614,G2MJ29:0.167214):0.055928,(E4NU60:0.18028,I3R9L6:0.199804):0.061286):0.186824):0.086633,A0A3G8QUV1:0.384131):0.10228,((((A0A5P9P9D2:0.133094,(F8D541:0.12166,M0LHQ1:0.086715):0.036203):0.14317,L0K690:0.28804):0.121645,A0A7D5BTG7:0.331294):0.067658,B9LN21:0.265964):0.244595):0.393596):1.052816):0.500915,((((('SNB61165.1':0.052329,('HGQ31389.1':0.033376,'GBD10266.1':0.034935):0.016927):0.119248,'HHM70615.1':0.168545):0.202162,(((((('MBI4971038.1':0.328448,'MBI1978195.1':0.262387):0.043439,'OGW89745.1':0.332916):0.076793,'MBI4227299.1':0.348001):0.102807,('HHQ53204.1':0.137884,'GBC98311.1':0.110724):0.271417):0.180815,((('HEY63381.1':0.220779,D0MKI1:0.314677):0.089814,('HBY97488.1':0.279151,A0A160SZZ1:0.493737):0.070187):0.048735,I0I0G7:0.432994):0.050326):0.033872,(B9L330:0.464432,D1C1Q5:0.489026):0.151873):0.041868):0.07866,((('GBD39839.1':0.191873,(('NIP37608.1':0.077867,'NIS08093.1':0.045698):0.145463,'NIP30893.1':0.245425):0.08505):0.060622,'OGE20698.1':0.341796):0.128878,(((((((A0A076FF03:0.096747,(A0A6G5QP47:0.08063,A7H0S2:0.094677):0.077849):0.033899,Q7M9H5:0.141816):0.012325,Q7M9H4:0.13359):0.056268,D4H673:0.248946):0.041585,(A0A347TMR2:0.110752,A0A4V1LXP9:0.124849):0.191234):0.100658,((((((A0A1D7TH34:0.190271,((A0A1P8KNW3:0.126496,A0A345IZ51:0.094063):0.032423,A0A6M8EIZ7:0.071127):0.081116):0.052242,(A0A5P8NNF4:0.072249,Q30R05:0.104635):0.038009):0.04139,A0A5P8P2A5:0.120022):0.059484,E0URE5:0.129123):0.097754,((A0A3G9GZB1:0.083993,(A6QCB0:0.126489,E6X0P5:0.103457):0.043301):0.022476,A6Q5Y5:0.18218):0.104045):0.078039,((A0A1Y0HP04:0.165589,Q30PN7:0.121646):0.050918,A0A5P8NNN2:0.163015):0.245579):0.077156):0.314932,(((A0A090BVN8:0.337314,((A0A0F7K0Z6:0.199416,A0A6N0HUB5:0.296849):0.096571,W6K8L8:0.239998):0.054519):0.050143,((A0A0U5I025:0.202687,V6EZG4:0.122899):0.139448,(((A0A3B7A9B0:0.092858,(C7RJ68:0.056168,G8QIC8:0.170309):0.022445):0.030469,W0SHM3:0.146653):0.036392,(A0A6F8VF28:0.144749,S6AB06:0.08468):0.054733):0.126018):0.049177):0.057424,(A0A1D9MDJ8:0.125759,A0A347UGJ7:0.132003):0.238616):0.152302):0.463266):0.050522):0.060635,(('HEV40761.1':0.022102,'HHS04129.1':0.010857):0.217366,('HEK52122.1':0.235801,'OFX14137.1':0.225186):0.104937):0.413406):0.077681):0.057421,(('HHM93978.1':0.249364,('MBI5287578.1':0.139661,'MBI5285773.1':0.211539):0.221903):0.170605,((('HEM20451.1':0.044258,'GBD23850.1':0.061918):0.176447,(('MBE7519470.1':0.031967,'NUQ55344.1':0.01939):0.242501,(('MBK8561476.1':0.249853,'MBK6663044.1':0.13954):0.047399,'MBI5949345.1':0.145924):0.098802):0.117176):0.282606,'HDY15681.1':0.504401):0.048648):0.096272):0.332775,'WP_012964663.1':0.306261):0.112808,('WP_014288022.1':0.443194,('WP_193322690.1':3.0E-6,A3MXH7:0.002153):0.520059):0.14013):0.118075,'MBM3897871.1':0.360975):0.061478):0.093604,'HIQ29586.1':0.190467);
	tree Sqr = [&R] (Benthortus_lauensis_T2-175_k151_88515_56:0.415099,(((((((((((((((((((((('Geocrenenecus_dongiae_BF2.bins.100.201808_NODE_5217_length_9232_cov_3.259088_2':0.003979,((((('Geocrenenecus_dongiae_Jinze_2011_Jz_20110110S_sed_contig06931_coverage_17.8224299065421_12':0.0,'Geocrenenecus_dongiae_JZ-2.bins.15.201601_NODE_6_length_82890_cov_36.4766_55':0.0):0.0,Geocrenenecus_dongiae_JZ_bin_15_Ga0180308_106_55:0.0):0.0,'Geocrenenecus_dongiae_JZ-1.bins.86.201803_NODE_5559_length_10153_cov_27.941153_4':0.0):0.0,'HGL62275.1':0.0):3.0E-6,'Geocrenenecus_dongiae_JZ-1.bins.45.201709_NODE_5235_length_10713_cov_25.508029_5':3.0E-6):3.0E-6):0.003986,'Geocrenenecus_dongiae_JZ-1.bins.64.201705_NODE_2_length_215642_cov_14.4903_29':3.0E-6):0.004328,(('Geocrenenecus_dongiae_DRTY-2.bins.2.201901_NODE_406_length_51611_cov_2.661312_16':0.003983,(((('Geocrenenecus_dongiae_JZ-1.bins.115.201907_NODE_5472_length_8902_cov_2.690484_2':0.0,'Geocrenenecus_dongiae_SZTDM-1c.bins.20.201709_NODE_1288_length_20571_cov_1.557376_4':0.0):0.0,'Geocrenenecus_dongiae_SZTDM-1b.bins.22.201709_NODE_308_length_26196_cov_2.304154_21':0.0):0.0,'Geocrenenecus_dongiae_SRBZ-2.bins.180.201901_NODE_2653_length_31346_cov_1.363945_26':0.0):3.0E-6,'Geocrenenecus_dongiae_SRBZ-1.bins.49.201901_NODE_695_length_22440_cov_5.145207_1':3.0E-6):3.0E-6):3.0E-6,'Geocrenenecus_dongiae_GMQP.bins.30.201808_NODE_147_length_73570_cov_2.168090_4':0.003984):0.003677):0.084325,(((((((((((('Geocrenenecus_dongiae_JZ-1.bins.115.201907_NODE_20888_length_3189_cov_2.953298_5':0.0,'Geocrenenecus_huangii_DRTY-6.bins.90.201907_NODE_1068_length_35913_cov_14.661823_31':0.0):0.0,'Geocrenenecus_huangii_DRTY-6.bins.68.201901_NODE_20599_length_3276_cov_11.360114_1':0.0):0.0,'Geocrenenecus_huangii_JZ-1.bins.12.201901_NODE_5168_length_11095_cov_12.590992_5':0.0):0.0,'HGK66815.1':0.0):0.0,'Geocrenenecus_huangii_ZZQ.bins.13.201803_NODE_180_length_87590_cov_23.631810_11':0.0):0.0,'Geocrenenecus_huangii_JZ-1.bins.116.201803_NODE_122_length_95929_cov_27.215538_12':0.0):0.0,'Geocrenenecus_huangii_JZ-1.bins.42.201709_NODE_139_length_94322_cov_20.607134_11':0.0):0.0,'Geocrenecus_huangii_JZ-1.bins.42.201705_NODE_5_length_100278_cov_29.0979_93':0.0):3.0E-6,'Geocrenenecus_huangii_DRTY-6.bins.62.201808_NODE_796_length_38644_cov_16.738946_2':3.0E-6):0.006196,'Geocrenenecus_huangii_DRTY-6.bins.93.201709_NODE_39002_length_2521_cov_6.781955_4':3.0E-6):0.001228,'Geocrenenecus_huangii_DRTY-6.bins.60.201803_NODE_35659_length_2739_cov_4.456738_1':3.0E-6):0.012945,'Geocrenenecus_huangii_DRTY-7.bins.33.201803_NODE_21446_length_3074_cov_3.909060_4':0.008093):0.072645):0.165164,((((((((('Geocrenenecus_arthurdayi_GC-01.bin._NODE_842_length_21751_cov_92.090616_12':0.0,'Geocrenenecus_arthurdayi_GC-11.bin.8_NODE_744_length_17050_cov_71.668373_13':0.0):0.0,'Geocrenenecus_arthurdayi_GC-10.bin.45_NODE_637_length_31834_cov_95.715630_5':0.0):0.0,'Geocrenenecus_arthurdayi_LGB-05.bin.6_NODE_1341_length_15325_cov_97.954813_12':0.0):3.0E-6,'Geocrenenecus_arthurdayi_GC-07.bin.31_NODE_33_length_123301_cov_23.458563_71':3.0E-6):0.003983,'Geocrenenecus_arthurdayi_GC-06.bin.5_NODE_2366_length_9104_cov_6.802962_10':3.0E-6):0.017355,('Geocrenenecus_arthurdayi_GC-06.bin.5_NODE_5210_length_4650_cov_7.060936_4':3.0E-6,('Geocrenenecus_arthurdayi_GC-10.bin.53_NODE_158_length_69393_cov_37.612276_61':3.0E-6,'Geocrenenecus_arthurdayi_S-04.bin.26_NODE_410_length_56875_cov_57.098240_55':0.003991):0.012092):0.044342):0.017429,'HHO64740.1':0.044206):0.052613,('HGB90852.1':0.055284,'HHO64807.1':0.041916):0.056546):0.142486,'HGM87462.1':0.248299):0.089508):0.542177,((('Terraquivivens_tikiterensis_NZ-MG1_NDWU01000021.1_15':0.457054,(('Terraquivivens_ruidianensis_JZ-2.bins.197.201705_NODE_1_length_412420_cov_1.9296_384':3.0E-6,'Terraquivivens_ruidianensis_JZ-2.bins.210.201808_NODE_539_length_77147_cov_1.710504_21':3.0E-6):0.098039,((((('Terraquivivens_tengchongensis_DRTY-6.bins.137.201803_NODE_3970_length_14507_cov_1.417455_6':0.0,'Terraquivivens_tengchongensis_DRTY-6.bins.20.201901_NODE_55_length_209515_cov_2.302854_110':0.0):0.0,'Terraquivivens_tengchongensis_DRTY-6.bins.169.201907_NODE_2142_length_21238_cov_3.628914_6':0.0):3.0E-6,'Terraquivivens_tengchongensis_DRTY-6.bins.154.201705_NODE_2_length_308942_cov_2.07972_59':3.0E-6):3.0E-6,('Terraquivivens_tengchongensis_JZ-1.bins.47.201907_NODE_1107_length_26591_cov_1.166528_7':0.009321,('Terraquivivens_tengchongensis_JZ-1.bins.47.201907_NODE_1107_length_26591_cov_1.166528_8':0.234796,'Terraquivivens_tengchongensis_JZ-1.bins.90.201705_NODE_384_length_85008_cov_10.123_23':3.0E-6):3.76E-4):0.003676):0.029609,((((('Terraquivivens_tengchongensis_DRTY-7.bins.137.201803_NODE_7_length_1054870_cov_8.396530_830':0.0,'Terraquivivens_tengchongensis_GMQP.bins.8.201907_NODE_8_length_252196_cov_1.969945_202':0.0):0.0,'Terraquivivens_tengchongensis_GMQP.bins.19.201803_NODE_151_length_60727_cov_1.410578_44':0.0):0.0,'Terraquivivens_tengchongensis_GMQP.bins.29.201808_NODE_1_length_418853_cov_3.352137_113':0.0):0.0,'Terraquivivens_tengchongensis_GMQP.bins.100.201901_NODE_6016_length_6516_cov_1.669275_4':0.0):3.0E-6,'Terraquivivens_tengchongensis_GMPQ.bins.52.201705_NODE_1_length_931242_cov_3.15149_377':3.0E-6):0.072219):0.077192):0.011075):0.340532,('HGC33230.1':0.034409,'NHV96354.1':0.046219):0.386007):0.082114,(((('HGV85244.1':0.096166,'HII40631.1':0.116741):0.075301,('OGS46756.1':0.141682,'OGS61646.1':0.150364):0.009254):0.110097,'HFM40905.1':0.161543):0.341745,'TET90127.1':0.666805):0.09222):0.119052):0.068262,('HGD35877.1':0.160819,'NWG09245.1':0.052189):0.504793):0.228774,(('OGN86915.1':0.600579,A0LS86:0.729297):0.134047,(((('MBO9314117.1':0.025817,'WP_028459252.1':0.02404):0.046079,'WP_012256474.1':0.04572):0.058099,(('WP_015942126.1':0.016988,'WP_066789524.1':0.038268):0.016155,'RMD72198.1':0.016743):0.028925):0.530056,(A0A0C1UPV4:0.873978,D7BGV6:0.277825):0.343036):0.122978):0.174799):0.262888,(((((((A0A059XZV2:0.67431,A0A0U5I478:0.535617):0.122998,(((((A0A060A1K3:0.418985,A0A0A1GZI5:0.313973):0.111113,A0A1D8IS77:0.293746):0.105343,A0A2Z3R4E6:0.418522):0.160164,A0A1B4V6P5:0.520595):0.348126,B4U825:0.555922):0.091099):0.123724,(A0A2K8N6R7:0.937188,A0A3S6Z1Z7:0.608575):0.150583):0.036062,(A0A0K2SJ92:0.796412,A0A2R4N2C4:0.576679):0.28763):0.12033,((((A0A0D5Y5E6:0.312178,(A0A0M7CB85:0.35706,A0A455X4T1:0.354718):0.076999):0.07541,(A0A2R3GX98:0.375519,A0A6I6FT36:0.311148):0.168782):0.072404,A0A0H2WJ53:1.406581):0.210698,A0A1C0AXL4:0.49081):0.923933):0.071673,(A0A075WAF3:0.379074,A0A0A7GF48:0.350892):0.361116):0.053897,((((((((A0A0F7PBL8:0.312721,A0A1D8S649:0.476316):0.080097,A0A1D8S749:0.342461):0.316455,(A0A1H6BG87:0.435027,A0A1Q1FNL5:0.259033):0.084268):0.096015,(A0A2R4WY49:0.68062,A0A2Z2HQC5:0.591297):0.103701):0.070134,A0A3M0CWD7:0.385827):0.070697,(A0A2I8VP00:0.382703,A0A345DZN0:0.613525):0.079598):0.081155,(A0A2H5A2K4:0.372823,B9LSP5:0.368202):0.181821):0.175816,A0A0K1IX15:0.494434):0.646143):0.126648):0.135838,(((((A0A0E3M9K3:0.30928,A0A510DYW6:0.431191):0.076165,A0A348B6F7:0.399285):0.079734,A0A2U9IT48:0.312344):0.277687,F4B4V7:0.609231):0.481516,((((A0A1L3Q064:0.389485,A0A7D5E8C6:0.349624):0.157201,D7E7D8:0.469872):0.820759,(((A3MUF8:0.375553,A4WJC6:0.503887):0.254633,G4RJT9:0.544517):0.31239,(E1QPH7:0.350051,F0QWT7:0.349656):0.34971):0.456867):0.405868,(F2L0A3:0.297626,H6Q9Y9:0.446822):1.024026):0.085779):0.145424):0.160051,((((((((('Geocrenenecus_dongiae_JZ-1.bins.49.201705_NODE_4_length_146439_cov_3.7837_45':3.0E-6,'HGM37459.1':3.0E-6):0.443564,'HHP26676.1':0.340912):0.179577,((('BEHE01000010.1_6':3.0E-6,'GBC71312.1':3.0E-6):0.164,'HHM93224.1':0.191377):0.048487,'HHN53696.1':0.250453):0.371435):0.229343,((((('BA000048.1_878':3.0E-6,'BAJ47819.1':3.0E-6):0.02735,'HGN90105.1':0.043168):0.298311,'HHK67704.1':0.259154):0.096112,'HHM44257.1':0.314446):0.216451,('BEHD01000010.1_69':3.0E-6,'GBC69530.1':3.0E-6):0.464775):0.135679):0.102857,(('HGJ45130.1':0.660735,'HGY35138.1':0.520255):0.108476,'HIQ30223.1':0.502744):0.093606):0.260942,A0A1R4A9P1:1.081382):0.08104,((((A0A0X8I9P9:0.293812,L0ADS5:0.336743):0.408363,(F0QUS3:0.38545,G4RP07:0.321724):0.323412):0.258723,(A0A7L9FGH9:0.513528,I0A0U3:1.045234):0.274891):0.234718,C7M021:1.05124):0.584583):0.232142,B1L753:1.261642):0.169069,A0A1R4A9E0:1.248394):0.131655):0.092034,((A0A1C8ZT87:0.411163,A0A5Q0SKU1:0.31843):0.669974,((((A0A1W6JXG6:0.39189,A0A650CV88:0.252834):0.241484,A0A2U9IBZ4:0.444278):0.097941,((A0A510DXI7:0.952359,A0A650CQT7:0.439336):0.139902,A0A650CJ07:0.365467):0.144465):0.074506,(A0A348B5I7:0.866717,(A0A4D8RVE2:0.420338,A0A6N0NYX2:0.36133):0.105155):0.24708):0.284549):1.062225):0.053842,(A0A1N5VJ58:2.647569,((A0A1V0N2B1:0.462744,Q6KZP0:0.687155):0.511981,Q978F6:0.441253):0.571291):0.34243):0.068615,(((((((((((((((((((((A0A023P984:0.33905,V5MM96:0.302046):0.39315,((A0A0F7D3R5:0.637245,A0A1W7A9H1:0.651562):0.79973,A0A0H3K663:0.491014):0.092225):0.099181,((A0A2K9IVC1:0.434966,A0A2S0JFV0:0.441823):0.074137,A0A448FI08:0.387711):0.126673):0.064588,(A0A0E0TCW2:0.338032,A0A1C3SGD9:0.361918):0.09884):0.046794,((A0A075RGN3:0.42214,V9W7M3:0.445941):0.085323,(A0A127DE46:0.423005,C8WS06:0.548961):0.085003):0.074674):0.134608,(A0A518A7E8:0.37156,A0A518GTF7:0.383266):0.123407):0.098824,((A0A517ZK25:0.25838,A0A518AU12:0.565764):0.106237,A0A5B9PE10:0.427294):0.082013):0.037651,(((A0A142Y5U8:0.468065,A0A517YE76:0.148118):0.265615,A0A142YLY8:0.406198):0.087548,((A0A1V0DCB2:0.588174,A7NQ36:0.535254):0.027228,(D5H5L3:0.610443,D7CWG7:0.368001):0.111434):0.105006):0.049048):0.054203,((A0A250KTS0:0.276123,G4SW51:0.713886):0.213007,D0LJ43:0.705488):0.089604):0.057149,A0A023X4Q2:0.930602):0.08557,(E4U6N7:0.523177,Q1J2Y9:0.677239):0.151929):0.066143,(((((((((((A0A023WRB3:0.406032,(K0CCU3:0.338045,Q0VN58:0.403423):0.179864):0.140089,(((((((((((A0A031JCG1:0.212916,A0A1L3J8W3:0.54155):0.057363,(A0A0M4DD11:0.334649,A0A1B3MWU2:0.242895):0.1376):0.154938,(A0A1D8AG44:0.238685,A0A411LEG0:0.347974):0.122409):0.036534,((((A0A067Z4Q8:0.433192,A0A0M0EHW2:0.347273):0.108699,A0A1U9KJN6:0.309273):0.047684,(A0A0P0YI06:0.313635,A0A1D8UWM6:0.273789):0.160129):0.14893,Q0BTT7:0.431493):0.101333):0.029364,(A0A2D2CZW1:0.401375,A0A5P8MZ28:0.365476):0.089739):0.036918,A0A2Z5YT18:0.527225):0.055257,(((A0A0G3XHI2:0.345155,A0A0H4VJ33:0.406802):0.12033,(A0A173L1R8:0.333204,D9QLV9:0.285107):0.106732):0.051621,(A0A7D4CCX3:0.449255,F6IG87:0.519309):0.093998):0.062869):0.088839,((A0A127MVK3:0.285512,G7URW2:0.4243):0.101397,A0A172Y3U8:0.417842):0.093967):0.046482,A0A0U2XSJ1:0.67752):0.041918,((((((((((A0A0C5EJ89:0.344741,Q1IH42:0.30046):0.1525,B2JWF3:0.2706):0.039164,A0A0U3BIG7:0.352999):0.06221,((A0A1D9H988:0.277122,(F2LBG8:0.449025,Q3JRV6:0.218195):0.074204):0.073012,A0A2D2DPJ7:0.288027):0.047014):0.098914,F8JHX7:0.325085):0.051509,(((A0A2S0MNJ8:0.265849,A0A6C0U576:0.32459):0.080166,A0A6N0DVS2:0.317969):0.057075,(A0A6B9FQH8:0.174237,A9VXN9:0.388177):0.160104):0.061439):0.070933,(((A0A127KFY1:0.293495,A0A6G8RZB8:0.390354):0.132734,Q1H0A7:0.3645):0.110244,(A0A290SPL7:0.475153,A0A2K8KNN0:0.513581):0.094863):0.063321):0.115415,(((A0A0S2KFB1:0.282629,D8JTH6:0.53583):0.072591,A0A0S2KH01:0.494347):0.115386,A6VTM1:0.524919):0.101566):0.085981,(A0A5Q2QDD7:0.508853,A0A6P1UDE2:0.465282):0.104413):0.054367,A0A0N9NW04:0.509191):0.04473):0.055189,(((A0A0H4HZJ0:0.58368,A0A291PAC2:0.381197):0.100369,A0A240UMM0:0.621853):0.117794,(A0A222FPF1:0.420056,A0A2S0IMW7:0.357277):0.127195):0.104935):0.06242):0.03573,((((A0A078KHM2:0.844599,((A0A0H3L6M3:0.369619,(A0A1B1KMD6:0.376463,A0A1B3FC03:0.331691):0.091713):0.11003,A0A1Y0L9C6:0.609209):0.381309):0.175567,((((A0A0E3MJH1:0.372359,A0A5P2SAC7:0.294094):0.080125,G0AJ28:0.504148):0.076657,((A0A0H2ZB97:0.382701,(A0A172YC02:0.302558,D8NB61:0.432371):0.07929):0.103673,A0A2I8DDI6:0.345959):0.089093):0.051818,(((A0A4Y1YNT3:0.25306,Q82RZ8:0.096746):0.156564,F9ZHP3:0.286287):0.117704,Q2Y8E1:0.315302):0.149264):0.098386):0.065925,((A0A0K0SWI3:0.452306,A0A345D8H4:0.588291):0.093313,A4SX03:0.556097):0.078821):0.113185,A0A0X8GM24:0.818752):0.05142):0.086692,A0A2S2CV89:0.7092):0.211999,((A0A248VYA2:0.428356,(E1VQE0:0.492226,W8X3Y1:0.274052):0.236276):0.236537,A0A2Z3JG61:0.708577):0.191414):0.122844,(((A0A1A9G633:0.332802,A0A2K8YRR0:0.399909):0.108803,B2IEG4:0.493503):0.140478,(((A0A1D8UW24:0.153097,A0A6P1NFF3:0.547498):0.115862,A0A1U9KKK6:0.3741):0.310833,A0A6M8HQ38:0.440233):0.080212):0.186691):0.077828,(A0A1Q2SJY2:0.682023,(A0A1Z4BUQ3:0.378772,D8K6Z0:0.314655):0.217587):0.091663):0.115209,I1YF58:0.712266):0.206584,((((((((((((A0A075JNZ0:0.97909,((A0A222XA46:0.356017,(A0A6C0FKU4:0.281407,D1BHR0:0.509716):0.121085):0.10248,D5UCY4:0.432848):0.277226):0.153995,B2GHZ3:1.00969):0.080145,(((((((A0A0D5AAV5:0.490941,(A0A3T0UZ57:0.437036,A0A5Q5BE68:0.324016):0.026673):0.085354,A0A3S4VXF4:0.311254):0.063102,A0A143Q5Y9:0.533552):0.057358,A0A7I7M4G3:0.298533):0.159963,A0A7I7WT35:0.458881):0.47837,A0A4P8R494:1.411069):0.22479,(((A0A0K1F7K6:0.473588,(A0A5J6V5H4:0.510073,A0A650GS05:0.392367):0.106298):0.288981,(A0A229HBQ3:0.741545,A0A2T5AV67:0.612775):0.373709):0.137876,(A0A1A9GIY6:0.453439,D2S9T2:0.430997):0.264425):0.219699):0.082138):0.338734,A0A6G9V373:0.822818):0.26423,(((((A0A0D5CFJ1:0.36518,(A0A6D1I9I9:0.433747,E8N786:0.456351):0.272548):0.082604,A0A7L5AFE3:0.327001):0.055772,(A0A0N0RR75:0.442711,A0A3Q9IYN2:0.35373):0.156827):0.138017,(A0A1H1BT16:0.390051,A0A5B7WVY2:0.574761):0.230593):0.091357,A0JZZ3:0.356239):0.20285):0.439019,((A0A1D7Y347:0.334447,Q0RXK4:0.421155):0.098031,Q3L9F1:0.235182):0.047423):0.06486,((A0A0B5CZS3:0.369226,A1RDM2:0.249677):0.072444,A0A6G8KX23:0.412811):0.084546):0.088337,((A0A0N9YD74:0.374451,A0A1B1N8D7:0.321868):0.185749,((A0A1D8G908:0.24134,K0JVG3:0.505131):0.135468,W5W8J1:0.409408):0.164864):0.07197):0.11027,C7M1K0:0.406802):0.067737,(A0A098BVK7:0.397321,(A0A0A8EQT1:0.42425,K4QUJ9:0.420642):0.086706):0.157626):0.32149,(A0A0K1EEB0:0.326087,Q1DFV9:0.303151):0.283437):0.090082,D3PPI1:0.563184):0.215558):0.080207,(((A0A0A7LK37:0.405993,A0A291QPD8:0.483982):0.141076,((A0A3G3GY42:0.281109,G2Z772:0.296717):0.121176,A0A6I6G8J5:0.377878):0.264787):0.062373,((A0A2S2DVT3:0.384427,A0A5B8VAX2:0.248982):0.102683,A0A5B9WLL2:0.375825):0.259067):0.113335):0.04068,((((((((A0A0B5RYJ6:0.293406,A0A4U9JXK7:0.307495):0.072272,A0A376E9K3:0.398135):0.067266,A0A4U9K1P1:0.597956):0.135561,A0A411E9X8:0.275365):0.157965,((A0A0X8G7W5:0.374958,H6L7R7:0.302069):0.130424,(A4CIC4:0.37394,G0L3L6:0.249538):0.10513):0.10581):0.20006,(A0A142EQ32:0.486368,A0A4D7KAB2:0.388213):0.138631):0.14143,F4L5D5:0.590456):0.22615,A0A345UIF3:0.641229):0.188451):0.050664):0.14477,((((A0A068MY22:0.31865,A0A6H2AGR3:0.308165):0.111833,A0A0D6ASQ0:0.553194):0.054406,(((A0A0S3TUH0:0.342075,B7KJ55:0.302831):0.073672,(A0A140KAR7:0.330914,K9RAC6:0.401417):0.11369):0.066931,(((A0A0X8WYZ6:0.159666,A0A1Z4RTW4:0.486085):0.18379,A0A1D8TNE1:0.319457):0.075241,K9TS45:0.578518):0.11417):0.062547):0.059991,(B0CBZ1:0.376557,B8HRT3:0.458333):0.254516):0.126608):0.132371,A0A182ALN2:0.652653):0.180228,A0A182AMG7:1.091612):0.345717,(((((((A0A0M1UK75:0.292451,(A0A345IUJ8:0.278842,A0A345J1Z4:0.38094):0.170861):0.069379,A0A345IUJ6:0.202308):0.1285,A6Q698:0.504312):0.12868,((A0A1Y0HNB9:0.199606,(A0A6G5QLZ9:0.447246,A0A6G5QN19:0.190604):0.262805):0.117684,A0A5P8NXQ3:0.309213):0.118196):0.276048,(((A0A0M4TND5:0.623389,A0A6G5QKG9:0.322923):0.258496,A0A1X9SM19:0.720952):0.649799,Q7MSQ6:0.533342):0.159042):0.119102,(((A0A3G9GVK5:0.502147,E6X374:0.833594):0.119191,(A6Q9T2:0.515149,E0UTV9:0.579036):0.06772):0.582905,(A6Q1B4:0.304544,(A6Q9X5:0.384035,(E4U2H6:0.268306,E4U2K3:0.304802):0.171225):0.123082):0.186627):0.310819):0.175431,A0A223HHK8:0.982545):0.080034):0.091093,((((A0A060NLG7:0.50466,((A0A1B3LJN3:0.161561,A0A679HVU3:0.378148):0.155861,A0A2R3QGL5:0.321856):0.201427):0.176522,F6D909:0.68733):0.174225,((((A0A0D5M363:0.570315,A0A5J6LGW8:0.513519):0.107137,A0A4P8H4J7:0.831889):0.270277,A0A5P1RAT5:1.005973):0.095201,((((A0A0X8X9V5:0.614627,Q0A8J4:0.26663):0.074158,A0A161HGQ1:0.328707):0.135986,A0A6H0IVT9:0.313669):0.105223,R4VP96:0.482641):0.215034):0.075746):0.10536,((((((A0A161GKD9:0.296804,A0A2S0MQT2:0.341858):0.129426,A4WZR0:0.32728):0.138791,(A0A1D9MA60:0.251834,A0A2K8KL09:0.514117):0.133543):0.115962,F2J4B3:0.245964):0.156393,(((A0A290ZS15:0.302354,G7ZA60:0.356597):0.081612,(H6SNT6:0.302655,W8X3C7:0.372035):0.092709):0.069353,(A0A3T0E7M1:0.355478,((A0A4V7I7Y2:0.301038,A3MZJ8:0.404284):0.102145,A0A7G9JFD0:0.30191):0.189336):0.075075):0.114628):0.18285,A0A2R4XIH7:0.551861):0.230063):0.521411):0.09194,A0A345UI19:1.432185):0.536304,N0BIG6:0.788537):0.132414,((A0A1H6BFU4:0.547621,A0A2Z2HUZ0:0.394706):0.14678,(A0A2Z2HW23:0.442418,A0A518S7U2:0.310823):0.109335):0.777116):0.4507,((((A0A0E0T1S4:0.393703,C4XML4:0.358321):0.190268,A0A6I6JI10:0.533054):0.148143,A0A1D8CXS4:0.935662):0.202347,((((A0A0X8G461:0.447129,A0A7D4B9S0:0.460858):0.201262,(((A0A143BGT8:0.505804,A0A2S0HSQ2:0.28492):0.125627,A0A1E5UH07:0.389408):0.117848,L0FC26:0.45489):0.153364):0.055893,((B3QVR3:0.570149,H1XYZ9:0.28386):0.113781,(E8N147:0.569891,I0I1R4:0.327061):0.169196):0.072546):0.093105,((((A0A1Q2CIH8:0.489764,A0A5Q2F8X3:0.313842):0.262964,(((A0A346XRB4:0.414938,A0A4P7GIK4:0.29184):0.111078,A0A4P7IGZ7:0.53701):0.072854,A0A7H4RV21:0.657319):0.118316):0.086139,((D6ZJB9:0.386415,D6ZJC2:1.186011):0.26738,W5Y114:0.634581):0.198419):0.14934,((A0A5B8U485:0.441737,K4QV05:0.460952):0.244537,I4B6S9:0.719782):0.233449):0.142633):0.148494):0.522982):0.144053):0.415667,(((((((((((((((((((A0A023NPZ2:0.542426,((A0A160MZ31:0.380453,I4WUY0:0.349232):0.085785,A0A2P1PSZ1:0.322675):0.085277):0.093578,((A0A120L4D2:0.3381,A0A2S0IK41:0.465903):0.43883,A0A344J2T1:0.385828):0.097887):0.0543,((A0A0K0XSM3:0.356619,A0A193LDL9:0.336571):0.07928,A0A127F8P3:0.445868):0.073365):0.139291,((((A0A059ZZ93:0.102869,B7JBP8:0.09769):0.501832,(D5CQZ7:0.355335,I0IN58:0.35368):0.086672):0.059549,((A0A1Y0FW51:0.458213,((D5X377:0.328133,((E8U1P8:0.247954,U5N5V9:0.405189):0.070922,L0E2Y4:0.32326):0.064206):0.048552,S6BL13:0.37231):0.046258):0.02063,(A0A2I8D9Z1:0.650853,(A0A4Y5YET6:0.602222,M5DMX3:0.19019):0.078951):0.110433):0.05251):0.057106,(((((((((((((((A0A068D6T2:0.298805,Q11FZ7:0.343418):0.107226,(((A0A248JZZ1:0.336397,A5FYB9:0.379756):0.084573,B6IY92:0.357849):0.070486,A4YSX4:0.257454):0.081573):0.034727,((A0A2R4MBD3:0.418137,A0A348G4B9:0.241274):0.076681,B9KU62:0.384077):0.04705):0.042585,A0A1B1AJJ1:0.339911):0.08025,(A0A6G6Y4Y0:0.339442,A5VCQ1:0.270313):0.135955):0.044181,Q0BZH1:0.457024):0.103171,(((A0A0F7PM93:0.335958,A0A1V0PY66:0.388763):0.105652,A0A346R035:0.287122):0.108035,(A0A7G8ZI31:0.306049,C7RC68:0.48365):0.086464):0.044129):0.030887,(A0A0F2KYJ9:0.322493,A0A4U8Z7C2:0.416945):0.12204):0.075537,A0A3G8M718:0.475574):0.067706,((A0A0C5VS77:0.383408,A0A5Q0BBC8:0.289572):0.138219,A0A1B4V4L1:0.443938):0.057318):0.078166,((A0A0G3EU27:0.410615,A0A4P7R7H0:0.265391):0.067499,S6AJA8:0.349441):0.073918):0.029406,W6KND1:0.413999):0.05195,A0A0B6D5Q4:0.823491):0.071709,A0A2K8LB35:0.446275):0.04935,(((A0A4P9K5H2:0.33997,A1AXV0:0.42855):0.124582,A0A6N0HX99:0.306126):0.092987,A0LAF5:0.342844):0.084511):0.06692):0.039325):0.059025,A0A2N9YDH7:0.372519):0.085626,((I1XME8:0.221485,I1YHA1:0.663559):0.355437,Q3SJ10:1.30122):0.033812):0.136914,A0A0S4KMM1:0.454086):0.29227,(B4U6P9:0.313664,(D3DIY9:0.215587,O67931:0.294135):0.168101):0.72835):0.221825,((((((A0A1B1TU99:0.499844,B7KB14:0.414139):0.170432,((A0A6H1TX00:0.455726,B0CB18:0.425132):0.080443,K9QNN6:0.342359):0.061331):0.031524,(A0A5P8WC43:0.578242,K9T817:0.334404):0.046329):0.086209,B1WYZ1:0.491922):0.078831,A0A5B8NP66:0.538782):0.131311,(A0A1Z3HSV0:0.398677,(A0A5C2M9X4:0.460698,Q6ZEU4:0.423198):0.211722):0.154761):0.496439):0.178833,D6Z1I6:0.970781):0.120371,(((((A0A0D5YTZ4:0.730565,(B0SNA0:0.683617,C7M234:0.945834):0.106054):0.176519,D3PS99:0.726135):0.1929,G7W9N8:0.988291):0.316189,A1SHA1:0.924769):0.199938,A0A5B8UB49:1.089263):0.149741):0.214121,(((((((A0A0B6TTT3:0.321068,(A0A1D9MIF9:0.463928,A0A3G8ZP06:0.250008):0.12071):0.139423,(A0A7I7NZ89:0.322669,S4XBN1:0.420807):0.112134):0.23801,I0AIK5:0.403737):0.04721,((A0A1D7UYZ4:0.459253,(A0A1Y0HPU9:0.31837,A0A2R4W0V2:0.508081):0.06681):0.077158,((A0A2K8U3S9:0.390146,A0A7L6AUZ4:0.222575):0.111567,(A6Q1T1:0.317241,D5V2N7:0.274102):0.083499):0.053286):0.063452):0.060929,((((A0A0X8G7X5:0.3459,A0A3G9E2Z2:0.368784):0.139881,A0A1D8CX86:0.317656):0.092873,A0A2S1LEI6:0.680768):0.077227,A6DB72:0.65281):0.091293):0.111434,D6ZGL5:2.86241):0.136133,((A0A2K8N6D6:0.420171,(A4SGU0:0.634883,H1XSZ6:0.284675):0.327249):0.123585,C0QRD3:0.546991):0.340241):1.184248):0.459523,(((((A0A059XX89:0.784185,(A0A060A256:0.461005,A0A2Z6IGT4:0.287661):0.155427):0.155218,(((((A0A090BUG7:0.377755,A0A2N9YET1:0.413738):0.387353,((((((A0A0K0XVC3:0.558771,A0A7G9QWK0:0.548932):0.232201,L0GU98:0.449983):0.077429,L0DV35:0.415181):0.084559,(A0A6N0HPW5:0.463465,A0A6N0HSM8:0.306876):0.131889):0.062365,(A0A290ZRX8:0.32466,A0A5B8RTV1:0.476463):0.185192):0.072231,(((A0A3S9TN54:0.28095,(A0A6F8PVT9:0.32864,F6D8P8:0.539996):0.208043):0.190301,A0L4D1:0.923691):0.131546,D0KXE7:0.612799):0.058131):0.078473):0.041327,(((A0A127CN83:0.380935,Q2J198:0.354643):0.166808,D5ANB9:0.47604):0.208191,(A0A347UFD0:0.532975,A0A518N4F9:0.49149):0.097677):0.139201):0.073727,(D5X5X9:0.417707,W8X932:0.703004):0.221301):0.052733,W6K9W0:0.543023):0.108785):0.58433,(A0A2Z3QZA7:0.376259,G0JTE8:0.637867):1.589918):0.289517,((((((((A0A109RNI2:0.812905,(A0A5P8NY39:0.455414,D5V182:0.383472):0.080403):0.088465,A6Q6C4:0.559567):0.078188,(A0A3T0L1M5:0.537144,(A6Q1A2:0.462721,E6X3A7:0.235412):0.13646):0.085224):0.13011,((A0A1D8D1K1:0.366849,E4U2I1:0.331077):0.080996,Q3B3U2:0.559846):0.224296):0.102256,(B3QS16:1.068083,E8T6M4:0.540284):0.194439):0.06369,((B2V657:0.407493,C0QUC4:0.340983):0.087247,O66978:0.424088):0.096895):0.146524,B4U610:0.689026):0.328212,B4UGG6:0.838099):0.746266):0.228774,B1XY73:2.771869):0.381387):0.194704,(((((A0A0E3MEX3:0.309223,A0A1W6JY79:0.358594):0.133933,A0A1V0N6C9:0.612702):0.249978,Q979D2:0.627064):0.862458,(((((A0A1N5TG20:0.6583,I0AFX7:0.494679):0.177305,A0A3S6Z333:0.829434):0.164782,E0UP88:0.797783):0.243281,G8TUA5:1.07917):0.375702,(((A0A1V0PR53:0.466732,((A0A2Z3RBF9:0.405286,((D0L034:0.318287,D5WZI0:0.579289):0.124512,(D5X0M3:0.276972,G0JQP3:0.343116):0.067902):0.057432):0.091906,A0A3S6Z1T1:0.494756):0.177229):0.149956,B3QMY5:0.464042):0.221614,A0A5B8US51:0.775367):1.25726):0.14399):0.293782,((A0A3S6Z3I4:0.529411,G8TWY7:0.289957):0.189928,G8TTV1:0.450212):1.255341):0.237493):0.096499,(A0A3S6Z1Z5:0.920953,(A0A3S6Z6C4:0.520416,G8U0W2:0.854837):0.58236):1.193118):0.113282,(((A0A2U9IBS6:0.463434,(A0A2U9IPB9:0.276543,A0A650CEW8:0.359996):0.115002):0.101444,A0A4D8RVA8:0.335295):0.250665,(A0A510E6G4:0.345421,A0A6N0NVB9:0.318334):0.413055):1.689348):0.120992,((A0A023X6M3:0.925221,A0A1V0DHG8:1.32166):0.518558,(((((A0A5B8U5Z4:0.573099,A0A5B8UB20:0.278209):0.44127,A0A5B8U9S6:0.976214):0.263881,D3F0W3:0.717967):0.167523,A0A5B8UB31:0.628572):0.173864,A0A5B8UB08:1.216525):1.538887):0.505099):0.188993,((((A0A0P0N343:0.462729,((A0A510DT37:0.417439,F2L2Z8:0.293409):0.056451,E1QQ60:0.328327):0.14338):0.323161,A8AAX7:0.744674):1.176995,(A3MW75:1.120404,F2L0A2:0.780878):0.877643):0.339008,G7VI84:1.756714):0.417539):0.110204,((A0A023X7R3:0.760784,Q1AVK1:0.552938):0.413945,D0MFV9:0.419205):2.781555):0.112899):0.095641,(((((((('CP000866.1_1933':0.253508,('AFPU01000001.1_1823':0.00371,A0A7D5R7J9:3.0E-6):0.188453):0.478763,(('AVSQ01000009.1_25':0.287871,A0A3G1B745:0.20396):0.151318,('LN890280.1_16':3.0E-6,A0A128A0A7:3.0E-6):0.506804):0.101594):0.519383,(('CP007536.1_1847':3.0E-6,A0A060HRF5:3.0E-6):0.512995,K0IP34:0.312663):0.472223):0.390271,((A0A4P7GSH2:0.059632,E6SJG3:0.192939):0.925079,F6EFJ5:1.325963):0.287692):0.199156,(('BA000048.1_831':0.004151,E6N648:3.0E-6):0.961486,((((((A0A068D7W4:0.493937,G6YCL8:0.303536):0.074744,D3FDF4:0.401248):0.087342,A0A5B8UXS7:0.66743):0.124755,(A0A4P7GNI5:0.570455,(A0A5B8U333:0.495076,E3IW84:0.249483):0.136023):0.252547):0.203981,I4ES85:0.598972):0.149723,E6TPT5:0.655025):0.779327):0.144179):0.093964,((((((A0A1J0VNQ9:0.347262,A0A7I7S8E2:0.976763):0.151656,U5WRN5:0.338181):0.260615,A0A5Q0HED0:0.434948):0.213668,A0A4P7HC41:0.829451):0.111507,(((A0A1Z4F4K0:0.458901,(A0A220YKS7:0.279835,A0A7I7XNE4:0.535385):0.131688):0.205948,(D5UPZ1:0.477482,D6ZB21:0.374399):0.096201):0.295792,A0A386UHD9:0.765374):0.680381):0.269788,(B9L0Q5:0.755839,D1C2U7:0.643163):0.541632):0.388617):0.230248,((A0A0B5HNV5:0.824377,(((A0A0S2TF01:0.398219,A0A5J6P401:0.524173):0.137484,(A7HE58:0.87336,L0DWJ0:0.584886):0.162391):0.135862,(A0A1L6R356:0.431459,(A0A5B7WZQ9:0.293548,A0A5B8YJ08:0.312898):0.070545):1.116369):0.203545):0.110075,A0A1D7V0C7:1.325944):0.105653):0.247847,K4L6V4:1.38571):0.285591):0.193688,U3TD08:2.259838):0.117574,((((A0A0P0N4T2:0.655665,(A0A120K5H5:0.381923,L0ADJ1:0.256041):0.678451):0.133146,(A0A2Z2MJA0:0.609278,E4U9A4:0.576214):0.489866):0.260421,F2L312:1.395948):0.240815,(A0A0U3F4U1:0.436138,A8AAA3:0.524096):0.959266):0.679382):0.195817,A4WJD5:1.309448):0.143164,Q9HI78:1.492218):0.238431,(A0A1J0LT30:0.28898,E4U6L5:0.464393):1.114116):0.258309,(A2BK70:0.491818,Q9YD69:0.708011):0.211368):0.295245,('LT981265.1_82':3.0E-6,A0A2K5ANR2:3.0E-6):0.319188);
end;
