# Supplementary material for: An essential role for tungsten in the ecology and evolution of a previously uncultivated lineage of anaerobic, thermophilic Archaea
Source: Nat Commun. 2022 Jun 30;13:3773. doi: 10.1038/s41467-022-31452-8 (PMC9246946; doi:10.1038/s41467-022-31452-8)
Supplement: Supplementary file 14 — Source data file [file 41467_2022_31452_MOESM14_ESM.xlsx]

## Sheet: Figure 1
Figure 1b
	Days after original inoculation		A8 AigG4 mean	A8 AigG4 stdev	A8 Univ mean	A8 Univ stdev	A10 AigG4 mean	A10 AigG4 stdev	A10 Univ mean	A10 Univ stdev
	14		104882	6745.41	7982237	664617	897196	18980.5	17128166	2589858
	28		62600	3740.59	1360248	74473.8	223813	2329.27	3214035	1717954
	49		544810	18608	31103111	1466807	316766	24024.8	57060387	2376924
	70		949346	32574	24404338	2336321	284765	10185.6	23407355	595992
	112		249647	17776	n/a	n/a	1013118	104341	n/a	n/a

## Sheet: Figure 2
Figure 2a		CS0	CS1	CS200	CSinoc	Sug0	Sug1	Sug200	Suginoc		Kingdom	Phylum	Class	Order	Family	Genus
		169	4525	6376	4193	1764	4402	5568	3765	TACCAGCCCCGCGAGTGGTCGGGACGGTTATTGGGCCTAAAGCGCCCGTAGCCGGCCCGGCAAGTCCCCTCCTAAATCCCCGGGCTCAACCTGGGGACTGGGGGGGATACTGCTGGGCTAGGGGGCGGGAGAGGCCGAGGGTACTCCCGGGGTAGGGGCGAAATCCTATAATCCCGGGAGGACCACCAGTGGCGAAGGCGCTCGGCTGGAACGCGCCCGACGGTGAGGGGCGAAAGCCGGGGGAGCAAACCGG	Archaea	Crenarchaeota	Thermoprotei	Desulfurococcales	Desulfurococcaceae	Thermosphaera
		0	1073	4621	NaN	1793	3771	4234	NaN
		0	2056	5151	NaN	1962	860	4549	NaN
		0	1501	1413	447	1275	3227	1996	663	TACCAGCCCCGCGAGTGGTCGGGACGTTTACTGGGCCTAAAGCGCCCGTAGCCGGCCCGGCAAGTCCCCACTGAAATCCCTGGGCTCAACCCGGGGGCGGGTGGGGATACTGCCGGGCTAGGGGGCGGGAGAGGCCGAGGGTACTCCCGGGGTAGGGGCGAAATCCGATAATCCCGGGAGGACCACCAGTGGCGAAGGCGCTCGGCTGGAACGCGCCCGACGGTGAGGGGCGAAAGCCGGGGGAGCGAACCGG	Archaea	Crenarchaeota	Thermoprotei	Desulfurococcales	Ignisphaeraceae	Ignisphaera
		0	670	2049	NaN	79	4941	2041	NaN
		0	263	1778	NaN	1992	3225	2899	NaN
		6385	1778	393	246	937	3022	1437	927	TACCAGCCCCGCGAGTGGTTGGGACGGTTATTGGGCCTAAAGCGCCCGTAGCCGGCCCGGCAAGTCCTCCCTTAAAACCCGGGGCTCAACCCCGGGCCGGGGGGGATACTGCCGGGCTAGAGGGCGGGAGAGGCCGGCGGTACTCCCGGGGTAGGGGCGAAATCCGCTGATCCCGGGAGGACCACCAGTGGCGAAGGCGGCCGGCTGGAACGCGCCTGACGGTGAGGGGCGAAAGCCGGGGGAGCGAACCGG	Archaea	Crenarchaeota	Thermoprotei	Desulfurococcales	Desulfurococcaceae	NA
		4439	1649	351	NaN	346	2187	1027	NaN
		0	2018	458	NaN	773	4460	870	NaN
		622	911	745	720	1382	1201	1765	3917	TACCAGCCCCGCGAGTGGTCGGGACGCTTACTGGGCCTAAAGCGCCCGTAGCCGGCCCAGCAAGCCCTTGCTGAAATCCTCGGGCTTAACCCGAGGGTAGGTAAGGGAACTGCTGGGCTAGGGGGCGGGAGAGGCCGAGGGTACTCCCGGGGTAGGGGCGAAATCCTATAATCCCGGGAAGACCACCAGTGGCGAAGGCGCTCGGCTGGAACGCGCCCGACGGTGAGGGGCGAAAGCCGGGGGAGCGAACCGG	Archaea	Crenarchaeota	Thermoprotei	Desulfurococcales	Ignisphaeraceae	Ignisphaera
		1211	978	725	NaN	396	1170	2759	NaN
		2639	590	828	NaN	2351	484	2666	NaN
		60	313	192	205	2046	1854	371	310	TACCGGCTCCGCGAGTGGTCGGGGTGTTTATTGGGCCTAAAGCGCCCGTAGCCGGCCCGGTAAGTCCCCCCTAAAAACCCCGGGCTCAACTCGGGGATTGGGGGGGATACTACCGGGCTAGGGGGCGAGAGAGGCCGAGGGTACTCCCGGGGTAGGGGCGAAATCCGTTAATCCCGGGAGGACCACCCGTGGCGAAGGCGCTCGGCTGGAGCGCGCCCGACGGTGAGGGGCGAAAGCCGGGGGAGCGAACCGG	Archaea	Crenarchaeota	Thermoprotei	Desulfurococcales	NA	NA
		180	309	105	NaN	4191	971	300	NaN
		92	95	95	NaN	4949	1852	289	NaN
		1605	225	40	943	0	0	0	0	TACGTAGGGGGCAAGCGTTACCCGGATTTACTGGGCGTAAAGGGGGCGTAGGCGGCCTGGTGTGTCGGATGTGAAATCCCACGGCTCAACCGTGGGGCCGCATCCGAAACTACCAGGCTTGGGGGCGGTAGAGGGAGACGGAACTGCCGGTGTAGGGGTGAAATCCGTAGATATCGGCAGGAACGCCGGTGGGGAAGCCGGTCTCCTGGGCCGACCCCGACGCTGAGGCCCGAAAGCCAGGGGAGCAAACCGG	Bacteria	Thermotogota	Thermotogae	Thermotogales	Thermotogaceae	Thermotoga
		4297	0	12	NaN	0	0	0	NaN
		6921	49	26	NaN	0	0	0	NaN
		681	197	441	1016	0	1258	1913	1847	TACGCAGGTGGCAAGCGTTGCCCGGAATCACTGGGCGTAAAGGGTGCGTAGGCGGCTGGGTAAGTCGCAGGTTAAAGCCCGGGGCTCAACCCCGGAAAGGCCTGCGATACTGCCTGGCTTGAGGGCCGGAGAGGCTGGCGGAATTCCCGGTGTAGGGGTGAAATCCGTAGATATCGGGAGGAACACCGGTGGGGAAGCCGGCCAGCTGGACGGTCCCTGACGCTGAGGCACGAAAGCGTGGGGAGCAAACCGG	Bacteria	Desulfobacterota	Thermodesulfobacteria	Thermodesulfobacteriales	Thermodesulfobacteriaceae	Caldimicrobium
		0	199	368	NaN	0	585	1692	NaN
		0	138	321	NaN	0	0	2171	NaN
		0	0	330	1116	0	137	477	261	TACCGGCGGCCCGAGTGGCGGTCACTATTATTGGGCTTAAAGCGTCCGTAGCCGGGTTGGTAAGTCTCCCGGGAAATCTGGCCGCTTAACGGTCAGAATTCCGGGAGATACTGCCAGCCTAGGGACCGGGAGAGGCCGAGGGTATTCCCGGAGTAGGGGTGAAATCCTATAATCCCGGGAGGACCACCTGTGGCGAAGGCGCTCGGCTGGAACGGGTCCGACGGTGAGGGACGAAGGCCAGGGGATCAAACCGG	Archaea	Halobacterota	Archaeoglobi	Archaeoglobales	Archaeoglobaceae	NA
		0	0	396	NaN	0	188	373	NaN
		0	0	360	NaN	0	0	268	NaN
		46	107	540	380	153	120	124	48	TACCAGCCCCGCGAGTGGTCGGGACGGTTATTGGGCCTAAAGCGCCCGTAGCCGGCCTAGCAAGTCTCCGCAGAAATCCCCGGGCCCAACCCGGGGGCGTGCGGAGATACTGCTAGGCTAGGGGGCGGGAGAGGCCGGGGGTACTCCCGGGGTAGGGGCGAAATCCTATAATCCCGGGAGGACCACCAGTGGCGAAGGCGCCCGGCTGGAACGCGCCCGACGGTGAGGGGCGAAAGCCGGGGGAGCGAACCGG	Archaea	Crenarchaeota	Thermoprotei	Fervidicoccales	Fervidicoccaceae	NA
		59	62	437	NaN	0	162	114	NaN
		68	60	546	NaN	293	0	88	NaN
		0	88	351	364	0	401	1559	1271	TACCCGCCCCCCGAGTGGTGGGGACTATTACTGGGCTTAAAGCGCCCGTAGCCGGCCGGGTGTGTCCTCCGTTAAATCCACGGGCCTAACCCGTGGGCTGCGGAGGATACTACCCGGCTTGGGGGTGGGAGAGGGCGGCGGTATTCCCGGGGTAGGGGTAAAATCCACTGATCCCGGGAGGACCACCAGTGGCGAAGGCGGCCGCCCAGAACACGCCCGACGGTGAGGGGCGAAAGCTGGGGGAGCAAACGGG	Archaea	Crenarchaeota	Nitrososphaeria	Caldiarchaeales	Caldiarchaeaceae	Candidatus
		0	32	249	NaN	0	103	1323	NaN
		0	0	395	NaN	0	0	1316	NaN
		0	62	117	25	226	214	77	50	TACCAGCCCCGCGAGTGGTCGGGACGTTTATTGGGCCTAAAGCGTCCGTAGCCGGCCCGGCAAGTCCCTCCTTAAAGCCCACGGCTCAACCGTGGGAGCGGAGGGATACTGCCGGGCTAGGGGGCGGGAGAGGCCGGGGGTACTCCTGGGGTAGGGGCGAAATCCGAAAATCCCAGGAGGACCACCAGTGGCGAAGGCGCCCGGCTGGAACGCGCCCGACGGTGAGGGACGAAAGCTGGGGGAGCAAAGGGG	Archaea	Crenarchaeota	Thermoprotei	Thermoproteales	Thermofilaceae	Thermofilum
		6	0	80	NaN	23	220	74	NaN
		0	25	125	NaN	274	567	54	NaN
		0	0	75	102	0	0	0	75	AACGGAGGGGGCGAGCGTTGCCCGGATTTACTGGGCTTAAAGGGTCCGTAGGCGGTGTCCCAAGTCCCCCGTGAAAGCTGCCCGCTCAACGGGCAGAGGTCGGGGGAGACTGGGACACTTGAGGGCGGGAGAGGCCAGCGGAACGGCGGGTGTAGCGGTGAAATGCGTCGATATCCGCCGGAACACCAGTGGCGAAGGCGGCTGGCTGGAACGCCCCTGACGCTGAGGGACGAAGGCCGGGGGAGCGAACCGG	Bacteria	Fervidibacteria	NA	NA	NA	NA
		0	0	125	NaN	0	0	0	NaN
		0	0	78	NaN	0	0	0	NaN
Figure 2b
		Substrate	Medium	Replicate	Mean Copies/mL (n=3)
		Corn Stover	Syn	Culture A	4028.3
		Corn Stover	Syn	Culture B	9616.7
		Corn Stover	Syn	Culture C	942.513
		Corn Stover	Syn + 0.1 uM W	Culture A	1.24813e+06
		Corn Stover	Syn + 0.1 uM W	Culture B	761267
		Corn Stover	Syn + 0.1 uM W	Culture C	1.10605e+06
		Corn Stover	Syn + 2 uM W	Culture A	2.58672e+06
		Corn Stover	Syn + 2 uM W	Culture B	592667
		Corn Stover	Syn + 2 uM W	Culture C	729893
		Corn Stover	Sp	Culture A	2.16056e+06
		Corn Stover	Sp	Culture B	3.4223e+06
		Corn Stover	Sp	Culture C	1.16576e+06
		Corn Stover	Sp + 2 uM W	Culture A	1.61955e+06
		Corn Stover	Sp + 2 uM W	Culture B	1.88652e+06
		Corn Stover	Sp + 2 uM W	Culture C	340480
Figure 2c			Sugar mix			qPCR replicate mean in copies per mL culture (n=3)
					Transfer	0 nM	1 nN	20 nM	200 nM
				culture 1	1	8.15547e+06	5.32435e+06	2.87671e+06	2.86873e+07
				culture 2	1	5.23269e+06	1.72595e+06	2.84248e+06	1.38522e+07
				culture 3	1	3.21773e+06	7.0882e+06	2.61112e+06	2.1374e+07
				culture 1	2	255379	1.07498e+07	3.15261e+07	1.56244e+07
				culture 2	2	231213	1.95597e+07	1.9419e+07	34990250
				culture 3	2	1.37555e+06	415697	2.0395e+07	11912530
				culture 1	3	184.572	28309	2.3848e+07	2.59328e+07
				culture 2	3	n/a	579218	3.87246e+07	4.82154e+07
				culture 3	3	298.831	44.6181	4.68623e+07	5.52908e+06
				culture 1	4	n/a	1.41454e+06	1.18812e+08	5.81741e+07
				culture 2	4	n/a	460328	5.64941e+07	5.15788e+07
				culture 3	4	n/a	n/a	3.9879e+07	5.56259e+07
				culture 1	5	n/a	175813	4.10195e+07	9.48818e+06
				culture 2	5	n/a	455837	42458680	2.67298e+07
				culture 3	5	36.7765	n/a	830041	4.43657e+07
			Corn stover			qPCR replicate mean in copies per mL culture (n=3)
						0 nM	0.2 nM	1 nM	5 nM	20 nM	200 nM
					Transfer	0	0.2	1	5	20	200
				culture 1	1	2.59328e+06		2.09381e+06		2.04158e+06	1.94044e+06
				culture 2	1	3.38691e+06		2.88882e+06		3.50795e+06	2.85555e+06
				culture 3	1	2.40363e+06		2.56173e+06		2.58446e+06	3.11215e+06
				culture 1	2	2825.79	80235	52885.6	1.90006e+06	793583	797454
				culture 2	2	96.797	80182.9	49094.5	449712	1.21103e+06	747222
				culture 3	2	225.586	46523.3	17685.3	3.10917e+06	913291	874203
				culture 1	3	27.542	531.095	97257.2	4726.29	1.27405e+06	867120
				culture 2	3	12.4502	6332.39	38295.3	669134	3.13286e+06	152944
				culture 3	3	0	2756.18	19290.2	503939	577919	163389

## Sheet: Figure 3
Figure 3a
		Substrate		13C	15N
		'13C amino acids + 15NH4'		-0.2632	0.0309425
	Data 1	'13C amino acids + 15NH4'		-0.186685	0.0888561
		'13C amino acids + 15NH4'		-0.159521	-0.0358139
		'13C amino acids + 15NH4'		-0.0874176	0.0534262
		'13C amino acids + 15NH4'		-0.16141	0.189293
		'13C amino acids + 15NH4'		-0.0943093	0.188326
		'13C amino acids + 15NH4'		-0.0317054	0.114487
		'13C amino acids + 15NH4'		-0.170371	0.179375
		'13C amino acids + 15NH4'		-0.0404606	-0.0416757
		'13C amino acids + 15NH4'		-0.00414784	-0.0844942
		'13C amino acids + 15NH4'		0.200425	2.00492
		'13C amino acids + 15NH4'		-0.042604	0.037389
		'13C amino acids + 15NH4'		-0.076369	0.0161902
		'13C amino acids + 15NH4'		-0.00867123	0.113237
		'13C amino acids + 15NH4'		-0.00726037	-0.0119676
		'13C amino acids + 15NH4'		0.0303259	0.0716497
		'13C amino acids + 15NH4'		0.113697	0.331685
		'13C amino acids + 15NH4'		-0.0251213	0.162316
		'13C amino acids + 15NH4'		-0.0861269	0.0256931
		'13C amino acids + 15NH4'		-0.0457155	0.0279743
		'13C amino acids + 15NH4'		-0.0536337	0.029903
		'13C amino acids + 15NH4'		0.118037	0.512009
		'13C amino acids + 15NH4'		-0.0967774	0.113635
		'13C amino acids + 15NH4'		-0.0194943	0.112213
		'13C amino acids + 15NH4'		-0.0285884	-0.040159
		'13C amino acids + 15NH4'		0.0661174	0.258
		'13C amino acids + 15NH4'		0.131613	0.388974
		'13C amino acids + 15NH4'		0.200262	0.737908
		'13C amino acids + 15NH4'		0.0368973	0.299658
		'13C amino acids + 15NH4'		0.0117917	0.111951
		'13C amino acids + 15NH4''		1.51549	2.31098
		'13C amino acids + 15NH4''		0.156499	0.618541
		'13C amino acids + 15NH4''		0.954322	1.87256
		'13C amino acids + 15NH4''		0.253071	0.405653
		'13C amino acids + 15NH4''		2.07102	3.84476
		'13C amino acids + 15NH4''		-0.0262851	0.0422941
		'13C amino acids + 15NH4''		0.0129706	0.0447682
		'13C amino acids + 15NH4''		0.261102	0.451751
		'13C amino acids + 15NH4''		0.0314442	0.0402969
		'13C glucose + 15NH4'		9.03707	2.87151
		'13C glucose + 15NH4'		-0.0191588	0.030535
		'13C glucose + 15NH4'		0.458056	8.35925
		'13C glucose + 15NH4'		0.0693464	0.198845
		'13C glucose + 15NH4'		0.0520316	0.426129
		'13C glucose + 15NH4'		0.0111578	0.0888107
		'13C glucose + 15NH4'		0.000687322	0.109422
		'13C glucose + 15NH4'		0.0150265	0.0704484
		'13C glucose + 15NH4'		0.0476939	0.172714
		'13C glucose + 15NH4'		-0.0667341	0.103178
		'13C glucose + 15NH4'		0.00516022	0.0155248
		'13C glucose + 15NH4'		0.0720899	0.0824723
		'13C glucose + 15NH4'		0.00783043	0.327133
		'13C glucose + 15NH4'		-0.0495637	0.250533
		'13C glucose + 15NH4'		0.0692433	0.137832
		'13C glucose + 15NH4'		-0.0340777	0.242958
		'13C glucose + 15NH4'		0.676285	7.74097
		'13C glucose + 15NH4'		-0.0169155	0.253712
		'13C glucose + 15NH4'		0.134056	1.19447
		'13C glucose + 15NH4'		0.0374543	0.180505
		'13C glucose + 15NH4'		0.0384593	0.296122
		'13C glucose + 15NH4'		0.0468982	0.177843
		'13C glucose + 15NH4'		0.403621	0.964246
		'13C glucose + 15NH4'		0.440708	1.04452
		'13C glucose + 15NH4'		0.276293	0.749849
		'13C glucose + 15NH4'		9.17085	17.3717
		'13C glucose + 15NH4'		0.342383	1.13308
		'13C glucose + 15NH4'		0.25132	0.60893
		'13C glucose + 15NH4'		0.281778	1.82991
		'13C glucose + 15NH4'		0.0795653	0.703679
		'13C glucose + 15NH4'		0.350347	0.914545
		'13C glucose + 15NH4'		1.98846	6.02507
		'13C glucose + 15NH4'		1.78598	6.24174
		'13C glucose + 15NH4'		0.618692	1.14747
		'13C glucose + 15NH4'		0.547869	1.08883
		'13C glucose + 15NH4'		0.273199	1.39359
		'13C glucose + 15NH4'		0.134321	0.524251
		'13C glucose + 15NH4'		0.102267	0.436246
		'13C glucose + 15NH4'		0.463232	0.887097
		'13C glucose + 15NH4'		0.401566	0.996211
		'13C glucose + 15NH4'		0.55805	14.7467
		'13C glucose + 15NH4'		1.39075	9.67553
		'13C glucose + 15NH4'		1.02157	11.7139
		'13C glucose + 15NH4'		0.284119	3.40931
		'13C glucose + 15NH4'		0.195742	0.529206
		'13C glucose + 15NH4'		0.487093	1.10478
		'13C glucose + 15NH4'		0.0711124	0.583283
		'13C glucose + 15NH4'		0.542487	1.53738
		'13C glucose + 15NH4'		1.74211	4.55532
		'13C glucose + 15NH4'		0.928667	4.70377
		'13C glucose + 15NH4'		0.175693	0.859852
		'13C glucose + 15NH4'		2.94916	5.05686
		'13C glucose + 15NH4'		0.193815	0.572631
		'13C glucose + 15NH4'		6.86433	11.2408
		'13C glucose + 15NH4'		0.172882	0.390799
		'13C glucose + 15NH4'		0.0802189	0.431932
		'13C glucose + 15NH4'		2.39092	8.73027
		'13C glucose + 15NH4'		5.04569	8.8813
		'13C glucose + 15NH4'		0.0433262	0.388409
		'13C glucose + 15NH4'		1.64743	6.11281
		'13C glucose + 15NH4'		0.0909807	0.681369
		'13C glucose + 15NH4'		0.917933	1.93631
		'13C glucose + 15NH4'		1.84441	9.0608
		'13C glucose + 15NH4'		0.109979	0.317514
		'13C glucose + 15NH4'		-0.0231807	0.730534
		'13C glucose + 15NH4'		1.56277	8.55268
		'13C glucose + 15NH4'		2.42311	10.2404
		'13C glucose + 15NH4'		1.9497	8.40608
		'13C glucose + 15NH4'		0.297858	1.01139
		'13C glucose + 15NH4'		0.203726	0.295157
		'13C glucose + 15NH4'		0.158106	0.279593
		'13C glucose + 15NH4'		0.0917918	0.507742
		'13C glucose + 15NH4'		-0.0695841	0.452461
		'13C glucose + 15NH4'		-0.0568385	0.513156
		'13C glucose + 15NH4'		1.66774	19.8427
		'13C glucose + 15NH4'		1.12426	6.44494
		'13C glucose + 15NH4'		1.18381	4.71954
		'13C glucose + 15NH4'		0.9388	2.29196
		'13C glucose + 15NH4'		1.34965	3.75536
		'13C ribose + 15NH4'		-0.000860077	0.0472346
		'13C ribose + 15NH4'		0.0160411	0.0885823
		'13C ribose + 15NH4'		-0.00251352	0.0657346
		'13C ribose + 15NH4'		0.0411678	0.0916532
		'13C ribose + 15NH4'		0.024292	0.0764205
		'13C ribose + 15NH4'		-0.0103287	0.0607342
		'13C ribose + 15NH4'		-0.0515399	0.0978924
		'13C ribose + 15NH4'		-0.0239352	0.217302
		'13C ribose + 15NH4'		0.0131257	0.138165
		'13C ribose + 15NH4'		0.0155653	0.0761842
		'13C ribose + 15NH4'		0.0256867	0.36976
		'13C ribose + 15NH4'		-0.00727124	0.0587638
		'13C ribose + 15NH4'		0.0259365	0.106094
		'13C ribose + 15NH4'		0.118525	0.437908
		'13C ribose + 15NH4'		0.00617861	0.190181
		'13C ribose + 15NH4'		0.0720972	0.297669
		'13C ribose + 15NH4'		0.0155273	0.186098
		'13C ribose + 15NH4'		0.0237491	0.43872
		'13C ribose + 15NH4'		-0.0229605	0.281611
		'13C ribose + 15NH4'		-0.00969919	0.336616
		'13C ribose + 15NH4'		0.432716	0.634708
		'13C ribose + 15NH4'		0.0538855	0.183394
		'13C ribose + 15NH4'		0.0584969	0.126341
		'13C ribose + 15NH4'		0.00716567	0.0832151
		'13C ribose + 15NH4'		0.0957863	0.978008
		'13C ribose + 15NH4'		0.0765981	0.295881
		'13C ribose + 15NH4'		0.00212114	0.361372
		'13C ribose + 15NH4'		-0.0211892	0.138296
		'13C ribose + 15NH4'		0.0277975	0.0742388
		'13C ribose + 15NH4'		-0.0374306	0.263183
		'13C ribose + 15NH4'		0.622491	0.349439
		'13C ribose + 15NH4'		0.0374553	0.861758
		'13C ribose + 15NH4'		0.0884212	1.09326
		'13C ribose + 15NH4'		-0.0169274	0.878713
		'13C ribose + 15NH4'		-0.031744	0.821425
		'13C ribose + 15NH4'		0.254333	0.540209
		'13C ribose + 15NH4'		0.757217	0.792575
		'13C ribose + 15NH4'		1.47823e-05	1.33544
		'13C ribose + 15NH4'		0.0473691	1.21878
		'13C ribose + 15NH4'		0.222262	1.24836
		'13C ribose + 15NH4'		0.0655778	1.09077
		'13C ribose + 15NH4'		-0.0293305	1.79574
		'13C ribose + 15NH4'		-0.0851556	1.12477
		'13C ribose + 15NH4'		0.0353626	0.239353
		'13C ribose + 15NH4'		0.105811	0.458981
		'13C ribose + 15NH4'		0.049997	0.398933
		'13C ribose + 15NH4'		0.143929	0.704875
		'13C ribose + 15NH4'		-0.0113894	1.76123
		'13C ribose + 15NH4'		-0.0477642	0.318702
		'13C ribose + 15NH4'		-0.0103071	0.358886
		'13C ribose + 15NH4'		0.0346932	0.312487
		'13C ribose + 15NH4'		0.0366877	0.22378
		'13C ribose + 15NH4'		0.098317	0.625494
		'13C ribose + 15NH4'		-0.0572648	0.0806397
		'13C ribose + 15NH4'		-0.0368507	0.0596974
		'13C ribose + 15NH4'		-0.0321276	3.57578
		'13C ribose + 15NH4'		0.0638028	0.205706
		'13C ribose + 15NH4'		0.00719011	0.227482
		'13C ribose + 15NH4'		-0.0298154	0.20505
		'13C ribose + 15NH4'		-0.0528662	0.151362
		'13C ribose + 15NH4'		-0.0163316	0.257954
		'13C ribose + 15NH4'		-0.0148447	0.17111
		'13C ribose + 15NH4'		-0.052667	0.371599
		'13C ribose + 15NH4'		0.00863962	0.25381
		'13C ribose + 15NH4'		-0.00565005	0.800421
		'13C ribose + 15NH4'		-0.0029552	0.18624
		'13C ribose + 15NH4'		-0.0261525	0.253092
		'13C ribose + 15NH4'		0.00838199	0.167716
		'13C ribose + 15NH4'		-0.0130429	0.154959
		'13C ribose + 15NH4'		-0.0173108	0.130448
		'13C ribose + 15NH4'		-0.0128537	0.29851
		'13C ribose + 15NH4'		-0.00851914	0.107099
		'13C ribose + 15NH4'		-0.0183414	0.104686
		'13C ribose + 15NH4'		-0.0349317	0.201789
		'13C ribose + 15NH4'		-0.0560787	0.0512322
		'13C ribose + 15NH4'		-0.0147146	0.204258
		'13C ribose + 15NH4'		-0.0799592	0.110863
		'13C starch + 15NH4'		0.128476	0.178036
		'13C starch + 15NH4'		0.031508	0.0469255
		'13C starch + 15NH4'		0.0146442	0.0734482
		'13C starch + 15NH4'		0.00533709	0.145991
		'13C starch + 15NH4'		0.0307098	0.0800004
		'13C starch + 15NH4'		0.0180923	0.145672
		'13C starch + 15NH4'		0.115331	0.115624
		'13C starch + 15NH4'		0.0166864	0.26218
		'13C starch + 15NH4'		4.65002	7.10532
		'13C starch + 15NH4'		1.75572	3.5895
		'13C starch + 15NH4'		3.67148	5.32998
		'13C starch + 15NH4'		4.47888	6.29009
		'13C starch + 15NH4'		3.00932	6.31881
		'13C starch + 15NH4'		6.08407	8.41189
		'13C starch + 15NH4'		1.65119	5.10825
		'13C starch + 15NH4'		0.797424	5.96729
		'13C starch + 15NH4'		3.39834	3.98569
		'13C starch + 15NH4'		0.956251	7.92702
		'13C starch + 15NH4'		2.2139	6.62155
		'13C starch + 15NH4'		3.58799	5.184
		'13C starch + 15NH4'		3.46296	5.16864
		'13C starch + 15NH4'		3.57352	5.58845
		'13C starch + 15NH4'		1.84301	5.44794
		'13C starch + 15NH4'		4.67534	7.27091
		'13C starch + 15NH4'		1.80678	3.46685
		'13C starch + 15NH4'		4.4396	6.18925
		'13C starch + 15NH4'		4.38246	6.19233
		'13C starch + 15NH4'		1.62846	3.22935
		'13C starch + 15NH4'		1.40712	2.37929
		'13C starch + 15NH4'		1.78861	3.04851
		'13C starch + 15NH4'		1.68908	4.18613
		'13C starch + 15NH4'		1.73753	3.69505
		'13C starch + 15NH4'		1.71023	2.82251
		'13C starch + 15NH4'		7.68055	10.9028
		'13C starch + 15NH4'		1.73958	3.68315
		'13C starch + 15NH4'		1.17408	2.81446
		'13C starch + 15NH4'		4.04155	4.88624
		'13C starch + 15NH4'		2.46929	3.80019
		'13C starch + 15NH4'		1.55098	3.34619
		'13C starch + 15NH4'		4.75656	7.47075
		'13C starch + 15NH4'		1.40843	2.66879
		'13C starch + 15NH4'		1.65838	3.92079
		'13C starch + 15NH4'		0.72692	1.93741
		'13C starch + 15NH4'		1.96858	3.2672
		'13C starch + 15NH4'		1.44601	3.19401
		'13C starch + 15NH4'		1.62203	3.2841
		'13C starch + 15NH4'		2.02656	3.81342
		'13C starch + 15NH4'		6.303	9.20822
		'13C starch + 15NH4'		0.720729	1.90548
		'13C starch + 15NH4'		2.52331	5.25856
		'13C starch + 15NH4'		0.660889	1.86444
		'13C starch + 15NH4'		1.17407	3.22318
		'13C starch + 15NH4'		0.762134	2.03671
		'13C starch + 15NH4'		3.86231	5.82368
		'13C starch + 15NH4'		1.57827	4.29524
		'13C starch + 15NH4'		0.959968	2.45755
		'13C starch + 15NH4'		0.5612	2.03375
		'13C starch + 15NH4'		3.39019	4.66958
		'13C starch + 15NH4'		1.4774	4.22945
		'13C starch + 15NH4'		0.974161	2.32761
		'13C starch + 15NH4'		2.30665	5.13786
		'13C starch + 15NH4'		0.624529	1.72653
		'13C starch + 15NH4'		1.06568	2.38676
		'13C starch + 15NH4'		1.4753	3.10142
		'13C starch + 15NH4'		0.426161	1.19591
		'13C starch + 15NH4'		0.650698	1.49302
		'13C starch + 15NH4'		1.01919	2.1594
		'13C starch + 15NH4'		1.38284	3.66908
		'13C starch + 15NH4'		0.548747	1.50797
		'13C starch + 15NH4'		0.527245	1.13239
		'13C starch + 15NH4'		0.541782	1.39361
		'13C starch + 15NH4'		2.04256	4.42422
		'13C starch + 15NH4'		1.76829	3.0422
		'13C starch + 15NH4'		0.373525	1.2375
		'13C starch + 15NH4'		0.231254	0.429385
		'13C starch + 15NH4'		0.350395	0.452931
		'13C starch + 15NH4'		0.248915	0.543339
		'13C starch + 15NH4'		0.37794	0.65479
		'13C starch + 15NH4'		0.29682	0.492479
		'13C starch + 15NH4'		0.525456	1.07776
		'13C starch + 15NH4'		0.212981	0.601954
		'13C starch + 15NH4'		0.153058	0.615019
		'13C starch + 15NH4'		0.24769	0.474686
		'13C starch + 15NH4'		0.480715	1.30166
		'13C starch + 15NH4'		1.89693	4.07557
		'13C starch + 15NH4'		0.161086	0.428337
		'13C starch + 15NH4'		0.764916	2.14725
		'13C starch + 15NH4'		0.286497	0.650525
		'13C starch + 15NH4'		1.99362	5.18159
		'13C starch + 15NH4'		0.580024	1.63893
		'13C starch + 15NH4'		0.698741	1.84377
		'13C starch + 15NH4'		0.383756	1.2165
		'13C starch + 15NH4'		2.20155	3.5862
		'13C starch + 15NH4'		0.249322	1.16115
		'13C starch + 15NH4'		0.259352	1.34094
		'13C starch + 15NH4'		0.854343	1.8164
		'13C starch + 15NH4'		0.41357	1.23782
		'13C starch + 15NH4'		0.730931	1.83875
		'13C starch + 15NH4'		0.225173	0.611961
		'13C starch + 15NH4'		0.642209	1.67578
		'13C starch + 15NH4'		1.64422	3.0639
		'13C starch + 15NH4'		1.95588	2.52489
		'13C starch + 15NH4'		0.593565	2.21528
		'13C starch + 15NH4'		0.706223	2.34103
		'13C starch + 15NH4'		0.644251	1.4304
		'13C starch + 15NH4'		3.21047	5.20683
		'13C starch + 15NH4'		0.248972	0.841849
		'13C starch + 15NH4'		0.31601	1.10526
		'13C starch + 15NH4'		0.532515	1.40017
		'13C starch + 15NH4'		0.357119	1.38788
		'13C starch + 15NH4'		0.329715	0.877065
		'13C starch + 15NH4'		0.323814	0.74484
		'13C starch + 15NH4'		0.562784	1.34636
		'13C starch + 15NH4'		0.536139	2.4152
		'13C starch + 15NH4'		0.213914	0.446103
		'13C starch + 15NH4'		0.454066	0.936155
		'13C starch + 15NH4'		0.103826	0.872392
		'13C starch + 15NH4'		1.727	2.16901
		'13C starch + 15NH4'		0.357668	1.27714
		'13C starch + 15NH4'		0.984655	1.89014
		'13C starch + 15NH4'		0.606611	2.14682
		'13C starch + 15NH4'		0.310656	1.20256
		'13C starch + 15NH4'		0.251329	0.302864
		'13C starch + 15NH4'		0.447064	0.957989
		'13C starch + 15NH4'		1.5816	4.44253
		'13C starch + 15NH4'		2.38198	6.06365
		'13C starch + 15NH4'		0.310155	1.10622
		'13C starch + 15NH4'		0.195318	0.882665
		'13C starch + 15NH4'		0.284305	1.10681
		'13C starch + 15NH4'		0.161567	1.40791
		'13C starch + 15NH4'		0.142386	0.422244
		'13C starch + 15NH4'		0.0620199	1.11933
		'13C starch + 15NH4'		0.415559	1.81145
		'13C starch + 15NH4'		0.212313	0.875678
		'13C starch + 15NH4'		0.541865	2.31619
		'13C starch + 15NH4'		0.105728	0.358523
		'13C starch + 15NH4'		0.335959	1.35842
		'13C starch + 15NH4'		1.8634	2.46767
		'13C starch + 15NH4'		0.437616	2.38865
		'13C starch + 15NH4'		0.128354	1.1572
		'13C starch + 15NH4'		0.31006	0.916351
		'13C starch + 15NH4'		0.244238	0.56971
		'13C starch + 15NH4'		0.340577	1.63219
		'13C starch + 15NH4'		0.191693	0.813607
		'13C starch + 15NH4'		0.553978	1.945
		'13C starch + 15NH4'		0.9048	1.96664
		'13C starch + 15NH4'		0.0880669	0.726083
		'13C starch + 15NH4'		0.225392	0.51626
		'13C starch + 15NH4'		0.192512	1.25192
		'13C starch + 15NH4'		0.707211	2.07982
		'13C starch + 15NH4'		0.290423	0.402638
		'13C starch + 15NH4'		0.262648	0.68506
		'13C starch + 15NH4'		-0.0379806	0.838987
		'13C starch + 15NH4'		0.3614	0.845562
		'13C starch + 15NH4'		0.40229	0.951988
		'13C starch + 15NH4'		0.0191706	0.466865
		'13C starch + 15NH4'		0.471768	1.19622
		'13C starch + 15NH4'		0.385768	1.43776
		'13C starch + 15NH4'		0.186684	0.84784
		'13C starch + 15NH4'		2.94363	5.46037
		'13C starch + 15NH4'		0.913197	3.92263
		'13C starch + 15NH4'		0.09933	0.615402
		'13C starch + 15NH4'		0.326935	1.0518
		'13C starch + 15NH4'		3.85358	8.05962
		'13C starch + 15NH4'		0.327868	1.43553
		'13C starch + 15NH4'		5.64545	12.2636
		'13C starch + 15NH4'		0.0880283	0.541472
		'13C starch + 15NH4'		5.47868	14.8227
		'13C starch + 15NH4'		0.65612	1.7438
		'13C starch + 15NH4'		0.248849	1.89116
		'13C starch + 15NH4'		0.267303	1.44078
		'13C starch + 15NH4'		6.16158	19.3628
		'13C starch + 15NH4'		0.180697	1.25698
		'13C starch + 15NH4'		0.0910417	1.07046
		'13C starch + 15NH4'		0.410991	1.37284
		'13C starch + 15NH4'		0.417371	1.66508
		'13C starch + 15NH4'		4.29874	6.75826
		'13C starch + 15NH4'		0.129836	0.659226
		'13C starch + 15NH4'		0.128175	0.363727
		'13C starch + 15NH4'		0.300476	0.771708
		'13C starch + 15NH4'		0.0674802	0.217615
		'13C starch + 15NH4'		0.160013	0.836044
		'13C starch + 15NH4'		0.176099	1.45189
		'13C starch + 15NH4'		-0.00575127	0.77702
		'13C starch + 15NH4'		0.716258	2.7016
		'13C starch + 15NH4'		0.238071	0.816782
		'13C starch + 15NH4'		0.25296	1.32319
		'13C starch + 15NH4'		0.113108	1.8185
		'13C starch + 15NH4'		0.796209	1.74883
		'13C starch + 15NH4'		0.221003	0.541347
		'13C starch + 15NH4'		0.13743	1.00866
		'13C starch + 15NH4'		0.330421	1.29183
		'13C starch + 15NH4'		0.188171	1.4845
		'13C starch + 15NH4'		0.881612	2.3447
		'13C starch + 15NH4'		0.06296	0.882443
		'13C starch + 15NH4'		1.20221	3.5151
		'13C starch + 15NH4'		0.0727969	1.08292
		'13C starch + 15NH4'		0.43989	2.23065
		'13C starch + 15NH4'		0.245601	1.71787
		'13C starch + 15NH4'		0.162259	1.03486
		'13C starch + 15NH4'		5.26108	6.3843
		'13C starch + 15NH4'		0.337642	1.40899
		'13C starch + 15NH4'		0.835393	3.31084
		'13C starch + 15NH4'		0.109924	0.864805
		'13C starch + 15NH4'		0.202714	1.8437
		'13C starch + 15NH4'		0.0860096	1.17155
		'13C starch + 15NH4'		0.533446	1.52506
		'13C starch + 15NH4'		0.107789	0.893988
		'13C starch + 15NH4'		1.14745	2.66341
		'13C starch + 15NH4'		0.142424	1.31529
		'13C starch + 15NH4'		0.904395	1.81117
		'13C starch + 15NH4'		0.0374064	0.65473
		'13C starch + 15NH4'		0.477121	2.84589
		'13C starch + 15NH4'		0.125646	1.69976
		'13C starch + 15NH4'		0.0268754	0.647233
		'13C starch + 15NH4'		0.294574	2.45137
		'13C starch + 15NH4'		0.489079	1.16175
		'13C starch + 15NH4'		0.131854	0.569265
		'13C starch + 15NH4'		0.613488	2.00855
		'13C starch + 15NH4'		1.71886	3.19441
		'13C starch + 15NH4'		0.0459695	0.919346
		'13C starch + 15NH4'		0.481135	1.68022
		'13C starch + 15NH4'		0.0241924	1.02545
		'13C starch + 15NH4'		0.0735414	0.844058
		'13C starch + 15NH4'		0.310542	1.1207
		'13C starch + 15NH4'		-0.0858193	0.16579
		'13C starch + 15NH4'		0.160795	1.24477
		'13C starch + 15NH4'		0.679213	1.82064
		'13C starch + 15NH4'		-0.0524555	0.565682
		'13C starch + 15NH4'		0.0753625	1.1543
		'13C starch + 15NH4'		0.292373	0.971763
		'13C starch + 15NH4'		0.681603	1.34436
		'13C starch + 15NH4'		3.98026	7.96745
		'13C starch + 15NH4'		0.186625	0.820145
		'13C starch + 15NH4'		0.182974	1.13114
		'13C starch + 15NH4'		1.89581	9.91093
		'13C xylose + 15NH4'		0.0410367	0.093426
		'13C xylose + 15NH4'		0.0647783	0.118136
		'13C xylose + 15NH4'		-0.26245	0.0282389
		'13C xylose + 15NH4'		0.405261	1.54833
		'13C xylose + 15NH4'		0.0602706	0.0785663
		'13C xylose + 15NH4'		0.139923	0.189994
		'13C xylose + 15NH4'		0.0660055	0.110277
		'13C xylose + 15NH4'		0.0566848	0.128116
		'13C xylose + 15NH4'		0.19243	0.289891
		'13C xylose + 15NH4'		1.46517	2.47615
		'13C xylose + 15NH4'		0.000529194	0.106798
		'13C xylose + 15NH4'		0.0721816	0.122793
		'13C xylose + 15NH4'		0.0430291	0.098621
		'13C xylose + 15NH4'		0.268166	0.571329
		'13C xylose + 15NH4'		0.0481494	0.123878
